# Supplementary material for: Effects of Neck-Arm Restraint Suspension of Beef Carcasses on Meat Quality and Proteome of Different Muscles During Post-mortem Aging
Source: Front Nutr. 2021 Dec 21;8:774529. doi: 10.3389/fnut.2021.774529 (PMC8724246; doi:10.3389/fnut.2021.774529)
Supplement: Table S1 — The pH, drip loss, cooking loss, color, shear force, and myofibril fragmentation index (MFI) changes between achilles tendon (AT) and neck-arm restraint (NR) suspensions during aging time. [file Table_1.xlsx]

## Sheet: Table S1A
Table S1A. The pH changes between achilles tendon (AT) and neck-arm restraint (NR) suspension during aging
Aging	Triceps brachii (TB)		Longissimus dorsi (LD)		Biceps femoris (BF)
	AT suspension	NR suspension	AT suspension	NR suspension	AT suspension	NR suspension
0d	6.02±0.12a	5.99±0.15a	6.26±0.26a	6.26±0.16a	6.16±0.22a	6.35±0.10a
1d	5.68±0.08b	5.67±0.13b	5.68±0.09b	5.71±0.10b	5.74±0.07b	5.84±0.09b
2d	\	\	5.53±0.10bc	5.57±0.08c	5.49±0.02c	5.54±0.03d
3d	5.61±0.05c	5.62±0.09b	5.57±0.08bc	5.59±0.07c	5.52±0.03c	5.54±0.05d
7d	5.56±0.07c	5.59±0.05b	5.46±0.09c	5.46±0.06c	5.49±0.01c	5.53±0.12d
14d	5.71±0.12c	5.69±0.13b	5.56±0.06bc	5.58±0.07c	5.52±0.07c	5.52±0.07d
21d	\	\	5.52±0.06bc	5.52±0.06c	5.62±0.06b	5.67±0.11c
Note: a-g within a column with different superscript are significantly different during aging (P-value < 0.05). * within a row means the values are significantly different between AT and NR suspension (P-value < 0.05).

## Sheet: Table S1B
Table S1B. The drip loss changes between achilles tendon (AT) and neck-arm restraint (NR) suspension during aging
Aging	Triceps brachii (TB)		Longissimus dorsi (LD)		Biceps femoris (BF)
	AT suspension	NR suspension	AT suspension	NR suspension	AT suspension	NR suspension
0d	6.19±0.48e	5.68±0.38e	6.86±0.56f*	4.87±0.77f*	4.11±0.88d	4.42±0.62f
1d	10.93±0.56d*	14.63±1.16d*	14.74±0.99d	14.78±0.64e	9.72±1.04c	9.86±3.29e
2d	\	\	15.28±0.63d*	16.42±0.84d*	12.62±2.98c	13.51±2.28e
3d	21.05±0.64c	22.76±0.73b	13.69±0.39e*	16.95±0.42d*	16.45±2.51b*	21.69±3.81b*
7d	24.90±0.59a	24.37±0.59a	23.25±0.99c	23.49±0.46c	17.04±2.31b	17.64±2.39d
14d	22.17±0.54b	22.14±0.60c	30.98±0.77a	30.71±0.69a	25.08±3.12a	27.49±3.50ab
21d	\	\	26.26±0.62b	27.35±0.65b	23.49±3.61a	24.90±3.55a
Note: a-g within a column with different superscript are significantly different during aging (P-value < 0.05). * within a row means the values are significantly different between AT and NR suspension (P-value < 0.05).

## Sheet: Table S1C
Table S1C. The cooking loss changes between achilles tendon (AT) and neck-arm restraint (NR) suspension during aging
Aging	Triceps brachii (TB)		Longissimus dorsi (LD)		Biceps femoris (BF)
	AT suspension	NR suspension	AT suspension	NR suspension	AT suspension	NR suspension
0d	26.76±0.98e	26.31±0.60d	25.40±1.74b	24.53±0.71c	28.54±3.51b	28.16±3.92b
1d	32.05±0.47c*	29.76±0.92d*	27.23±1.71ab*	25.60±1.26c*	27.85±3.21b*	30.45±2.76b*
2d	\	\	26.99±1.12ab	27.07±0.63bc	27.73±1.28b	27.30±3.32b
3d	34.43±0.57b	33.84±0.51b	23.60±1.64b*	25.78±0.74c*	30.18±2.32b	30.62±2.46b
7d	36.58±0.67a	37.23±0.74a	28.05±1.78a	29.78±1.19a	29.47±2.36b	30.96±3.34b
14d	31.09±0.87d	31.73±0.36c	26.32±1.49ab	26.55±1.77bc	33.23±3.14a	33.72±3.14a
21d	\	\	27.69±1.99ab	27.76±1.74b	31.58±2.40ab	31.00±3.67b
Note: a-g within a column with different superscript are significantly different during aging (P-value < 0.05). * within a row means the values are significantly different between AT and NR suspension (P-value < 0.05).

## Sheet: Table S1D
Table S1D. The color changes between achilles tendon (AT) and neck-arm restraint (NR) suspension during aging
color	Aging	Triceps brachii (TB)		Longissimus dorsi (LD)		Biceps femoris (BF)
		AT suspension	NR suspension	AT suspension	NR suspension	AT suspension	NR suspension
L*	0d	30.50±0.88d	29.99±0.65d	31.43±1.32c	29.68±0.97d	31.82±1.46d	31.88±2.03b
	1d	34.38±0.78c	33.97±0.63c	36.79±1.41b*	34.69±1.58bc*	33.71±2.35d	32.83±1.71b
	2d	\	\	34.93±1.05b	33.64±1.41c	36.40±2.41c	36.73±2.45a
	3d	35.96±0.94b	35.72±0.53b	35.35±1.62b	34.62±1.33c	37.85±2.35b	37.64±1.80a
	7d	36.98±0.73a	36.74±0.72a	36.88±1.28b	35.55±1.17bc	39.31±2.38a	38.97±3.62a
	14d	36.68±0.53a	37.62±1.01a	38.84±1.90a*	36.54±1.74b*	39.45±1.10a	38.28±1.81a
	21d	\	\	39.18±1.16a	39.47±1.65a	38.23±2.71ab	37.22±2.61a
a*	0d	17.75±1.42c	16.65±0.59c	17.72±1.08e	16.05±1.72d	18.46±1.84e	17.31±1.99cd
	1d	19.49±0.51b*	21.34±0.44a*	19.49±1.22d*	17.77±1.11bcd*	19.73±2.25de*	16.69±1.75d*
	2d	\	\	18.55±1.25d	17.18±1.49cd	18.46±1.38e	19.06±2.41bcd
	3d	20.56±0.94b	21.16±0.97a	19.34±0.48d	18.01±1.38bcd	22.39±1.76bc	20.45±0.78bc
	7d	20.46±1.14b	19.49±1.05b	20.37±1.45c*	18.25±1.50bc*	21.22±2.45cd	21.02±2.55ab
	14d	22.14±0.86a	21.67±1.05a	21.50±1.01b*	19.54±1.62b*	24.20±1.18ab	24.00±1.93a
	21d	\	\	23.21±1.49a	22.41±1.54a	25.66±2.05a*	24.46±4.51ab*
b*	0d	4.59±0.54c	4.75±0.38d	4.31±0.97e	5.26±0.86f	5.63±1.06d	5.45±0.57d
	1d	7.29±0.76b	7.63±0.55c	6.10±0.94d	6.48±0.89e	6.87±0.47c*	5.07±0.87d*
	2d	\	\	6.21±0.52d	7.14±0.53de	7.27±1.19c	7.12±0.98c
	3d	8.50±0.86a	8.75±0.74b	6.80±0.85d	7.49±0.38d	9.28±1.1b*	7.29±0.65c*
	7d	8.76±0.64a*	9.72±0.56a*	7.93±0.54c	8.69±0.84c	9.80±0.77b	9.93±0.84b
	14d	9.33±0.77a	9.85±0.68a	9.17±0.44b*	10.97±0.82a*	11.36±0.54a	11.51±1.09a
	21d	\	\	10.39±0.74a	9.83±0.36b	11.45±0.79a*	10.08±0.94b*
Note: a-g within a column with different superscript are significantly different during aging (P-value < 0.05). * within a row means the values are significantly different between AT and NR suspension (P-value < 0.05).

## Sheet: Table S1E
Table S1E. The shear force changes between achilles tendon (AT) and neck-arm restraint (NR) suspension during aging
Aging	Triceps brachii (TB)		Longissimus dorsi (LD)		Biceps femoris (BF)
	AT suspension	NR suspension	AT suspension	NR suspension	AT suspension	NR suspension
0d	9.18±0.82a	9.03±0.55a	7.50±0.68a	7.51±0.22a	8.37±0.94b	7.80±0.62a
1d	7.99±0.64b*	6.61±0.40b*	9.29±0.65a*	7.17±0.61b*	9.86±0.59a	9.24±1.09a
2d	\	\	7.65±0.14b*	6.34±0.36a*	7.07±0.44c	6.27±0.58c
3d	6.79±0.67c*	5.63±0.50c*	7.72±0.39b*	6.15±0.50a*	6.40±1.12c*	5.18±0.84cd*
7d	6.16±0.50c	5.56±0.40c	6.16±0.26c*	4.71±0.35c*	5.63±0.90cd	5.48±0.43cd
14d	6.08±0.50c	5.53±0.64c	4.53±0.42d	4.04±0.29d	5.61±0.76cd	5.34±0.41cd
21d	\	\	4.28±0.45e	3.89±0.27d	5.15±0.88d	5.07±0.80d
Note: a-g within a column with different superscript are significantly different during aging (P-value < 0.05). * within a row means the values are significantly different between AT and NR suspension (P-value < 0.05).

## Sheet: Table S1F
Table S1F. The myofibril fragmentation index (MFI) changes between achilles tendon (AT) and neck-arm restraint (NR) suspension during aging
Aging	Triceps brachii (TB)		Longissimus dorsi (LD)		Biceps femoris (BF)
	AT suspension	NR suspension	AT suspension	NR suspension	AT suspension	NR suspension
0d	116.29±9.18c	124.04±11.87d	119.51±12.53e	116.11±9.36f	164.76±3.59e	167.19±4.70e
1d	175.96±9.67b	182.93±8.12c	149.18±12.00d	151.37±9.79e	193.78±2.99d	201.59±5.68d
2d	\	\	154.80±17.39d*	175.50±6.00d*	217.08±18.52c	224.22±5.77c
3d	180.44±7.36b*	194.43±4.41b*	154.11±14.70d*	189.78±3.35c*	224.26±5.78c*	238.99±10.71b*
7d	186.99±10.06b*	204.48±9.79b*	177.43±20.58c*	240.48±6.54b*	248.01±8.92b	248.47±3.63b
14d	232.83±14.72a	244.64±3.82a	232.83±14.72b*	341.60±12.58a*	256.10±4.80b	264.90±3.63a
21d	\	\	333.87±7.06a	349.13±17.69a	265.11±5.83a	267.27±6.15a
Note: a-g within a column with different superscript are significantly different during aging (P-value < 0.05). * within a row means the values are significantly different between AT and NR suspension (P-value < 0.05).
