# Supplementary material for: Effects of Neck-Arm Restraint Suspension of Beef Carcasses on Meat Quality and Proteome of Different Muscles During Post-mortem Aging
Source: Front Nutr. 2021 Dec 21;8:774529. doi: 10.3389/fnut.2021.774529 (PMC8724246; doi:10.3389/fnut.2021.774529)
Supplement: Table S2 — Detail information of all the accurately identified proteins by tandem mass tags. [file Table_2.xlsx]

## Sheet: Table S2
Protein IDs	Majority protein IDs	Protein name	Gene name	Fasta headers	Number of proteins	Peptides	Razor + unique peptides	Unique peptides	Sequence coverage [%]	Mol. weight [kDa]	Sequence length	Score	Intensity
A0A0A0MPA0;Q32T06	A0A0A0MPA0;Q32T06	SERPIN domain-containing protein	LOC784932	tr|A0A0A0MPA0|A0A0A0MPA0_BOVIN SERPIN domain-containing protein OS=Bos taurus OX=9913 GN=LOC784932 PE=1 SV=1;tr|Q32T06|Q32T06_BOVIN Endopin 2C OS=Bos taurus OX=9913 PE=2 SV=1	2	8	2	2	16.3	46.882	417	5.1038	572470000
A0A0A0MPA4;Q56JX5;A0A3Q1MTI8	A0A0A0MPA4;Q56JX5;A0A3Q1MTI8	Uncharacterized protein		tr|A0A0A0MPA4|A0A0A0MPA4_BOVIN Uncharacterized protein OS=Bos taurus OX=9913 PE=4 SV=2;sp|Q56JX5|RS25_BOVIN 40S ribosomal protein S25 OS=Bos taurus OX=9913 GN=RPS25 PE=2 SV=1;tr|A0A3Q1MTI8|A0A3Q1MTI8_BOVIN Uncharacterized protein OS=Bos taurus OX=9913 PE=4	3	3	3	3	21.1	13.481	123	5.5263	1548200000
A0A140T832;A5PK63	A0A140T832;A5PK63	40S ribosomal protein S17	RPS17	tr|A0A140T832|A0A140T832_BOVIN 40S ribosomal protein S17 OS=Bos taurus OX=9913 GN=RPS17 PE=3 SV=2;sp|A5PK63|RS17_BOVIN 40S ribosomal protein S17 OS=Bos taurus OX=9913 GN=RPS17 PE=2 SV=1	2	3	3	3	20.5	23.153	205	11.698	2411100000
A0A140T861;Q28009	A0A140T861;Q28009	RNA-binding protein FUS	FUS	tr|A0A140T861|A0A140T861_BOVIN RNA-binding protein FUS OS=Bos taurus OX=9913 GN=FUS PE=4 SV=2;sp|Q28009|FUS_BOVIN RNA-binding protein FUS OS=Bos taurus OX=9913 GN=FUS PE=2 SV=2	2	5	5	4	9.6	52.239	512	27.801	2657900000
A0A140T865;A0A452DJC7;Q2KHW5;A0A3Q1MF19;A0A3Q1MXZ0;A0A3Q1LTV6	A0A140T865;A0A452DJC7;Q2KHW5;A0A3Q1MF19;A0A3Q1MXZ0;A0A3Q1LTV6	Long-chain-fatty-acid--CoA ligase ACSBG1	ACSBG1	tr|A0A140T865|A0A140T865_BOVIN Long-chain-fatty-acid--CoA ligase ACSBG1 OS=Bos taurus OX=9913 GN=ACSBG1 PE=4 SV=1;tr|A0A452DJC7|A0A452DJC7_BOVIN Long-chain-fatty-acid--CoA ligase ACSBG1 OS=Bos taurus OX=9913 GN=ACSBG1 PE=4 SV=1;sp|Q2KHW5|ACBG1_BOVIN Long-c	6	1	1	1	1.7	78.649	707	3.1969	100380000
A0A140T871;P00366	A0A140T871;P00366	Glutamate dehydrogenase 1, mitochondrial	GLUD1	tr|A0A140T871|A0A140T871_BOVIN Glutamate dehydrogenase 1, mitochondrial OS=Bos taurus OX=9913 GN=GLUD1 PE=1 SV=1;sp|P00366|DHE3_BOVIN Glutamate dehydrogenase 1, mitochondrial OS=Bos taurus OX=9913 GN=GLUD1 PE=1 SV=2	2	10	10	10	17.3	61.631	561	23.712	5715900000
A0A140T892	A0A140T892	Protein-glutamine gamma-glutamyltransferase 2	TGM2	tr|A0A140T892|A0A140T892_BOVIN Protein-glutamine gamma-glutamyltransferase 2 OS=Bos taurus OX=9913 GN=TGM2 PE=1 SV=1	1	11	1	1	18.6	77.125	687	2.9975	235830000
A0A140T897;P02769;A0A3Q1LNN7	A0A140T897;P02769;A0A3Q1LNN7	Serum albumin	ALB	tr|A0A140T897|A0A140T897_BOVIN Serum albumin OS=Bos taurus OX=9913 GN=ALB PE=4 SV=1;sp|P02769|ALBU_BOVIN Serum albumin OS=Bos taurus OX=9913 GN=ALB PE=1 SV=4;tr|A0A3Q1LNN7|A0A3Q1LNN7_BOVIN Serum albumin OS=Bos taurus OX=9913 GN=ALB PE=4 SV=1	3	56	56	5	77.4	69.323	607	323.31	2451200000000
A0A1V1FP73;D3JTJ1;C1K0P3;Q954T9;Q5MBF1;M1FQ03;A0A0K1W3M6;Q9TES6;Q85SP8;G0YFE4;G0YFE3;Q1P9Q2;Q5PY66;Q6B4R1;C1K0L5;Q6QLZ2;Q1P9Q0;A0A0U4J4A2;Q6E7R9;Q6E7R7;Q6E7Q1;Q6E7Q0;A0A2U8JG04;Q1P9M0;E0CWP9;E0CWQ0;G9JKS5;V9VI05;A0A0S1VWH0;Q5ERU0;Q5ERT8;Q5ERT6;Q5ERT7;Q5ERT9;A0A0S1VWD3;U3GV16;U3GTN2;T1QFV8;T1QFU9;Q85UJ1;Q7JAR2;Q6JTF9;Q5EG37;Q5EG31;Q5EG28;Q5EDF2;Q575Z9;Q45MZ7;Q45MG5;Q45LP2;Q45LM9;Q45LF1;Q3S271;Q3S2…	A0A1V1FP73;D3JTJ1;C1K0P3;Q954T9;Q5MBF1;M1FQ03;A0A0K1W3M6;Q9TES6;Q85SP8;G0YFE4;G0YFE3;Q1P9Q2;Q5PY66;Q6B4R1;C1K0L5;Q6QLZ2;Q1P9Q0;A0A0U4J4A2;Q6E7R9;Q6E7R7;Q6E7Q1;Q6E7Q0;A0A2U8JG04;Q1P9M0;E0CWP9;E0CWQ0;G9JKS5;V9VI05;A0A0S1VWH0;Q5ERU0;Q5ERT8;Q5ERT6;Q5ERT7;Q5ERT9;A0A0S1VWD3;U3GV16;U3GTN2;T1QFV8;T1QFU9;Q85UJ1;Q7JAR2;Q6JTF9;Q5EG37;Q5EG31;Q5EG28;Q5EDF2;Q575Z9;Q45MZ7;Q45MG5;Q45LP2;Q45LM9;Q45LF1;Q3S271;Q3S2…	Cytochrome b (Fragment)	CYTB	tr|A0A1V1FP73|A0A1V1FP73_BOVIN Cytochrome b (Fragment) OS=Bos taurus OX=9913 GN=CYTB PE=2 SV=1;tr|D3JTJ1|D3JTJ1_BOVIN Cytochrome b (Fragment) OS=Bos taurus OX=9913 PE=4 SV=1;tr|C1K0P3|C1K0P3_BOVIN Cytochrome b (Fragment) OS=Bos taurus OX=9913 GN=cytb PE=4	101	1	1	1	15.5	6.7357	58	2.367	91146000
A0A3Q1LFQ2;A0A3Q1LTF6;A0A3Q1MKG1	A0A3Q1LFQ2	Uncharacterized protein		tr|A0A3Q1LFQ2|A0A3Q1LFQ2_BOVIN Uncharacterized protein OS=Bos taurus OX=9913 PE=3 SV=1	3	15	3	3	32.7	28.607	248	5.7574	1111700000
A0A3Q1LFZ6;A0A3Q1M5C0;F1MLH7	A0A3Q1LFZ6;A0A3Q1M5C0	Tropomyosin alpha-1 chain	TPM1	tr|A0A3Q1LFZ6|A0A3Q1LFZ6_BOVIN Tropomyosin alpha-1 chain OS=Bos taurus OX=9913 GN=TPM1 PE=1 SV=1;tr|A0A3Q1M5C0|A0A3Q1M5C0_BOVIN Tropomyosin alpha-1 chain OS=Bos taurus OX=9913 GN=TPM1 PE=1 SV=1	3	23	1	1	29.1	49.15	457	-2	178920000
A0A3Q1LG34;A6QLZ8;A0A3Q1MMX8;A6QP50	A0A3Q1LG34;A6QLZ8;A0A3Q1MMX8	Coronin	CORO6	tr|A0A3Q1LG34|A0A3Q1LG34_BOVIN Coronin OS=Bos taurus OX=9913 GN=CORO6 PE=3 SV=1;tr|A6QLZ8|A6QLZ8_BOVIN Coronin OS=Bos taurus OX=9913 GN=CORO6 PE=2 SV=1;tr|A0A3Q1MMX8|A0A3Q1MMX8_BOVIN Coronin OS=Bos taurus OX=9913 GN=CORO6 PE=3 SV=1	4	6	6	6	12.5	52.771	471	21.522	4563400000
A0A3Q1LGQ8	A0A3Q1LGQ8	Nebulin	NEB	tr|A0A3Q1LGQ8|A0A3Q1LGQ8_BOVIN Nebulin OS=Bos taurus OX=9913 GN=NEB PE=4 SV=1	1	376	1	0	69.9	645.48	5566	-2	120820000
A0A3Q1LHD8;A0A3Q1LXB1;A0A3Q1MIU3;A0A3Q1LZ53;A5PJL4;A0A3Q1MJ29;A0A3Q1MCM5;A0A3Q1M0H8;A0A3Q1LYH3;F1MNR5;A4IFF4;A0A3Q1LK61;A0A3Q1LNM0;A0A3Q1MLN6;A0A3Q1LNQ6;G5E5T2;A0A3Q1M4X3;A0A3Q1M608;A0A3Q1LJN0;A0A3Q1NFZ3;A0A3Q1LXK8;G5E5K2;E1BFR5;A0A3Q1M6X3	A0A3Q1LHD8;A0A3Q1LXB1;A0A3Q1MIU3;A0A3Q1LZ53;A5PJL4	Ribosomal protein S6 kinase	RPS6KA3	tr|A0A3Q1LHD8|A0A3Q1LHD8_BOVIN Ribosomal protein S6 kinase OS=Bos taurus OX=9913 GN=RPS6KA3 PE=3 SV=1;tr|A0A3Q1LXB1|A0A3Q1LXB1_BOVIN Ribosomal protein S6 kinase OS=Bos taurus OX=9913 GN=RPS6KA3 PE=3 SV=1;tr|A0A3Q1MIU3|A0A3Q1MIU3_BOVIN Ribosomal protein S6	24	6	6	5	9.7	81.811	719	19.832	930860000
A0A3Q1LHT7;F1MDC1	A0A3Q1LHT7;F1MDC1	Ribosome binding protein 1	RRBP1	tr|A0A3Q1LHT7|A0A3Q1LHT7_BOVIN Ribosome binding protein 1 OS=Bos taurus OX=9913 GN=RRBP1 PE=1 SV=1;tr|F1MDC1|F1MDC1_BOVIN Ribosome binding protein 1 OS=Bos taurus OX=9913 GN=RRBP1 PE=1 SV=3	2	6	6	6	19.9	166.77	1551	11.192	2725700000
A0A3Q1LIB4;A0A3Q1MN97;F1N789;A0A3Q1MRN4;Q2PQT6;Q0VCE6	A0A3Q1LIB4;A0A3Q1MN97;F1N789;A0A3Q1MRN4	Vinculin	VCL	tr|A0A3Q1LIB4|A0A3Q1LIB4_BOVIN Vinculin OS=Bos taurus OX=9913 GN=VCL PE=1 SV=1;tr|A0A3Q1MN97|A0A3Q1MN97_BOVIN Vinculin OS=Bos taurus OX=9913 GN=VCL PE=1 SV=1;tr|F1N789|F1N789_BOVIN Vinculin OS=Bos taurus OX=9913 GN=VCL PE=1 SV=1;tr|A0A3Q1MRN4|A0A3Q1MRN4_BO	6	54	54	54	55.5	111.15	1014	323.31	109210000000
A0A3Q1LIG1;A6QLL2	A0A3Q1LIG1;A6QLL2	Metaxin 2	MTX2	tr|A0A3Q1LIG1|A0A3Q1LIG1_BOVIN Metaxin 2 OS=Bos taurus OX=9913 GN=MTX2 PE=4 SV=1;tr|A6QLL2|A6QLL2_BOVIN MTX2 protein OS=Bos taurus OX=9913 GN=MTX2 PE=2 SV=1	2	2	2	2	10.3	29.795	262	7.5607	333180000
A0A3Q1LII6;F1MFB7;A2VDK2	A0A3Q1LII6;F1MFB7;A2VDK2	4-aminobutyrate aminotransferase, mitochondrial	ABAT	tr|A0A3Q1LII6|A0A3Q1LII6_BOVIN 4-aminobutyrate aminotransferase, mitochondrial OS=Bos taurus OX=9913 GN=ABAT PE=3 SV=1;tr|F1MFB7|F1MFB7_BOVIN 4-aminobutyrate aminotransferase OS=Bos taurus OX=9913 GN=ABAT PE=3 SV=1;tr|A2VDK2|A2VDK2_BOVIN 4-aminobutyrate am	3	1	1	1	3.9	55.332	489	4.4178	67647000
A0A3Q1LJ98	A0A3Q1LJ98	Uncharacterized protein		tr|A0A3Q1LJ98|A0A3Q1LJ98_BOVIN Uncharacterized protein OS=Bos taurus OX=9913 PE=4 SV=1	1	19	19	19	43.4	56.352	514	323.31	477060000000
A0A3Q1LJB2;Q17QL7	A0A3Q1LJB2;Q17QL7	IF rod domain-containing protein	KRT13	tr|A0A3Q1LJB2|A0A3Q1LJB2_BOVIN IF rod domain-containing protein OS=Bos taurus OX=9913 GN=KRT13 PE=3 SV=1;tr|Q17QL7|Q17QL7_BOVIN KRT15 protein OS=Bos taurus OX=9913 GN=KRT15 PE=1 SV=2	2	5	3	0	10.9	47.417	439	5.4978	761310000
A0A3Q1LK11	A0A3Q1LK11	Casein kinase I isoform alpha	CSNK1A1	tr|A0A3Q1LK11|A0A3Q1LK11_BOVIN Casein kinase I isoform alpha OS=Bos taurus OX=9913 GN=CSNK1A1 PE=1 SV=1	1	1	1	1	5.5	43.759	380	4.1658	88687000
A0A3Q1LK49;A5D7R6	A0A3Q1LK49;A5D7R6	Inter-alpha-trypsin inhibitor heavy chain H2	ITIH2	tr|A0A3Q1LK49|A0A3Q1LK49_BOVIN Inter-alpha-trypsin inhibitor heavy chain H2 OS=Bos taurus OX=9913 GN=ITIH2 PE=1 SV=1;tr|A5D7R6|A5D7R6_BOVIN ITIH2 protein OS=Bos taurus OX=9913 GN=ITIH2 PE=1 SV=1	2	2	2	2	1.9	96.774	864	2.8332	47427000
A0A3Q1LKN6;F1N506;A0A3Q1LHC9	A0A3Q1LKN6;F1N506;A0A3Q1LHC9	DNA helicase	MCM2	tr|A0A3Q1LKN6|A0A3Q1LKN6_BOVIN DNA helicase OS=Bos taurus OX=9913 GN=MCM2 PE=1 SV=1;tr|F1N506|F1N506_BOVIN DNA helicase OS=Bos taurus OX=9913 GN=MCM2 PE=1 SV=3;tr|A0A3Q1LHC9|A0A3Q1LHC9_BOVIN DNA helicase OS=Bos taurus OX=9913 GN=MCM2 PE=1 SV=1	3	1	1	1	1.4	100.97	900	2.6825	0
A0A3Q1LKQ5;A5PJL3;A0A3Q1MF91;A0A3Q1LJZ7;F6PU21;A0A3Q1M517;A6QLR9;A0A3Q1M8H8	A0A3Q1LKQ5;A5PJL3;A0A3Q1MF91;A0A3Q1LJZ7	Mitogen-activated protein kinase	MAPK12	tr|A0A3Q1LKQ5|A0A3Q1LKQ5_BOVIN Mitogen-activated protein kinase OS=Bos taurus OX=9913 GN=MAPK12 PE=4 SV=1;tr|A5PJL3|A5PJL3_BOVIN Mitogen-activated protein kinase OS=Bos taurus OX=9913 GN=MAPK12 PE=2 SV=1;tr|A0A3Q1MF91|A0A3Q1MF91_BOVIN Mitogen-activated pro	8	3	2	2	9.4	40.104	350	3.205	1012400000
A0A3Q1LKS3;A0A3Q1NDM7;P51122	A0A3Q1LKS3;A0A3Q1NDM7;P51122	Acidic leucine-rich nuclear phosphoprotein 32 family member A	ANP32A	tr|A0A3Q1LKS3|A0A3Q1LKS3_BOVIN Acidic leucine-rich nuclear phosphoprotein 32 family member A OS=Bos taurus OX=9913 GN=ANP32A PE=4 SV=1;tr|A0A3Q1NDM7|A0A3Q1NDM7_BOVIN Acidic leucine-rich nuclear phosphoprotein 32 family member A OS=Bos taurus OX=9913 GN=ANP	3	3	3	2	16	27.137	237	12.26	1166600000
A0A3Q1LKU3;A4FUC2;A0A3Q1LP65	A0A3Q1LKU3;A4FUC2;A0A3Q1LP65	Heterogeneous nuclear ribonucleoprotein U like 1	HNRNPUL1	tr|A0A3Q1LKU3|A0A3Q1LKU3_BOVIN Heterogeneous nuclear ribonucleoprotein U like 1 OS=Bos taurus OX=9913 GN=HNRNPUL1 PE=1 SV=1;tr|A4FUC2|A4FUC2_BOVIN HNRNPUL1 protein OS=Bos taurus OX=9913 GN=HNRNPUL1 PE=1 SV=1;tr|A0A3Q1LP65|A0A3Q1LP65_BOVIN Heterogeneous nuc	3	5	5	5	7.5	93.66	839	10.778	1139200000
A0A3Q1LL01;P23356;A0A3Q1LK04;J7JXJ4;A0A3Q1LTS2;A0A3Q1M8I6	A0A3Q1LL01;P23356;A0A3Q1LK04;J7JXJ4;A0A3Q1LTS2;A0A3Q1M8I6	Ubiquitin carboxyl-terminal hydrolase isozyme L1	UCHL1	tr|A0A3Q1LL01|A0A3Q1LL01_BOVIN Ubiquitin carboxyl-terminal hydrolase isozyme L1 OS=Bos taurus OX=9913 GN=UCHL1 PE=4 SV=1;sp|P23356|UCHL1_BOVIN Ubiquitin carboxyl-terminal hydrolase isozyme L1 OS=Bos taurus OX=9913 GN=UCHL1 PE=1 SV=2;tr|A0A3Q1LK04|A0A3Q1LK0	6	4	4	4	15.7	27.848	248	9.2784	2397000000
A0A3Q1LL07;F1MU39;A0A3Q1LHR1	A0A3Q1LL07;F1MU39;A0A3Q1LHR1	Myosin heavy chain 15	MYH15	tr|A0A3Q1LL07|A0A3Q1LL07_BOVIN Myosin heavy chain 15 OS=Bos taurus OX=9913 GN=MYH15 PE=3 SV=1;tr|F1MU39|F1MU39_BOVIN Myosin heavy chain 15 OS=Bos taurus OX=9913 GN=MYH15 PE=3 SV=3;tr|A0A3Q1LHR1|A0A3Q1LHR1_BOVIN Myosin heavy chain 15 OS=Bos taurus OX=9913 G	3	6	2	2	1.6	223.32	1943	2.3114	44869000000
A0A3Q1LL35	A0A3Q1LL35	Uncharacterized protein		tr|A0A3Q1LL35|A0A3Q1LL35_BOVIN Uncharacterized protein OS=Bos taurus OX=9913 PE=4 SV=1	1	4	2	2	33.9	12.764	109	11.162	1289400000
A0A3Q1LLB2;A0A3Q1M6S3;G3N2N7;A0A3Q1LI46;F1MD74;A0A3Q1LT32;Q9XSX1;F1N161;F1MR96;A0A3Q1MZC5;A6QNM1;Q52ZG7;Q52ZG8;Q52ZG6;P20811;Q52ZH0;Q52ZG9;Q01039;A4GVW8;Q7YS64;Q9TV94;Q9GL38;Q29156;Q52ZH1;Q52ZH2;Q52ZH3	A0A3Q1LLB2;A0A3Q1M6S3;G3N2N7;A0A3Q1LI46;F1MD74;A0A3Q1LT32;Q9XSX1;F1N161;F1MR96;A0A3Q1MZC5;A6QNM1;Q52ZG7;Q52ZG8;Q52ZG6;P20811;Q52ZH0;Q52ZG9	Calpastatin	CAST	tr|A0A3Q1LLB2|A0A3Q1LLB2_BOVIN Calpastatin OS=Bos taurus OX=9913 GN=CAST PE=1 SV=1;tr|A0A3Q1M6S3|A0A3Q1M6S3_BOVIN Calpastatin OS=Bos taurus OX=9913 GN=CAST PE=1 SV=1;tr|G3N2N7|G3N2N7_BOVIN Calpastatin OS=Bos taurus OX=9913 GN=CAST PE=1 SV=2;tr|A0A3Q1LI46|A	26	6	6	6	10.3	77.07	718	28.603	1197400000
A0A3Q1LLK4	A0A3Q1LLK4	Uncharacterized protein		tr|A0A3Q1LLK4|A0A3Q1LLK4_BOVIN Uncharacterized protein OS=Bos taurus OX=9913 PE=4 SV=1	1	2	2	2	21.6	11.341	102	7.3946	2531500000
A0A3Q1LLM3;A0A3Q1MDK0;Q2KJ56	A0A3Q1LLM3;A0A3Q1MDK0;Q2KJ56	Homer protein homolog 1	HOMER1	tr|A0A3Q1LLM3|A0A3Q1LLM3_BOVIN Homer protein homolog 1 OS=Bos taurus OX=9913 GN=HOMER1 PE=4 SV=1;tr|A0A3Q1MDK0|A0A3Q1MDK0_BOVIN Homer protein homolog 1 OS=Bos taurus OX=9913 GN=HOMER1 PE=4 SV=1;sp|Q2KJ56|HOME1_BOVIN Homer protein homolog 1 OS=Bos taurus OX	3	4	4	4	14.6	36.769	323	7.9641	357170000
A0A3Q1LM35;F1MM79;A0JN67	A0A3Q1LM35;F1MM79;A0JN67	Glutaminase	GLS	tr|A0A3Q1LM35|A0A3Q1LM35_BOVIN Glutaminase OS=Bos taurus OX=9913 GN=GLS PE=4 SV=1;tr|F1MM79|F1MM79_BOVIN Glutaminase OS=Bos taurus OX=9913 GN=GLS PE=3 SV=1;tr|A0JN67|A0JN67_BOVIN Glutaminase OS=Bos taurus OX=9913 GN=GLS PE=2 SV=1	3	1	1	1	2.5	64.938	589	3.1232	144710000
A0A3Q1LM63;Q05B89;A0A3Q1LG04	A0A3Q1LM63;Q05B89;A0A3Q1LG04	NIF3-like protein 1	NIF3L1	tr|A0A3Q1LM63|A0A3Q1LM63_BOVIN NIF3-like protein 1 OS=Bos taurus OX=9913 GN=NIF3L1 PE=3 SV=1;sp|Q05B89|NIF3L_BOVIN NIF3-like protein 1 OS=Bos taurus OX=9913 GN=NIF3L1 PE=2 SV=1;tr|A0A3Q1LG04|A0A3Q1LG04_BOVIN NIF3-like protein 1 OS=Bos taurus OX=9913 GN=NIF	3	4	4	4	10.3	39.142	349	6.1815	3312500000
A0A3Q1LME9;F1N1Q7	A0A3Q1LME9;F1N1Q7	Phosphatidylinositol-3,4,5-trisphosphate dependent Rac exchange factor 1	PREX1	tr|A0A3Q1LME9|A0A3Q1LME9_BOVIN Phosphatidylinositol-3,4,5-trisphosphate dependent Rac exchange factor 1 OS=Bos taurus OX=9913 GN=PREX1 PE=4 SV=1;tr|F1N1Q7|F1N1Q7_BOVIN Phosphatidylinositol-3,4,5-trisphosphate dependent Rac exchange factor 1 OS=Bos taurus O	2	1	1	1	0.7	181.16	1618	2.3013	2940200000
A0A3Q1LMK8;Q32L99;A7E3P5	A0A3Q1LMK8;Q32L99;A7E3P5	Prostaglandin reductase 2	PTGR2	tr|A0A3Q1LMK8|A0A3Q1LMK8_BOVIN Prostaglandin reductase 2 OS=Bos taurus OX=9913 GN=PTGR2 PE=1 SV=1;sp|Q32L99|PTGR2_BOVIN Prostaglandin reductase 2 OS=Bos taurus OX=9913 GN=PTGR2 PE=2 SV=1;tr|A7E3P5|A7E3P5_BOVIN Zinc binding alcohol dehydrogenase, domain con	3	5	5	5	18.7	38.376	348	18.096	11601000000
A0A3Q1LMU9;Q56JZ5	A0A3Q1LMU9;Q56JZ5	Eukaryotic translation initiation factor 3 subunit H	EIF3H	tr|A0A3Q1LMU9|A0A3Q1LMU9_BOVIN Eukaryotic translation initiation factor 3 subunit H OS=Bos taurus OX=9913 GN=EIF3H PE=3 SV=1;sp|Q56JZ5|EIF3H_BOVIN Eukaryotic translation initiation factor 3 subunit H OS=Bos taurus OX=9913 GN=EIF3H PE=2 SV=1	2	4	4	4	15.3	37.138	327	12.373	601880000
A0A3Q1LMX0;P07514;F1N7T1;A0A3Q1N6T1;A0A3Q1LZ18	A0A3Q1LMX0;P07514;F1N7T1;A0A3Q1N6T1;A0A3Q1LZ18	NADH-cytochrome b5 reductase	CYB5R3	tr|A0A3Q1LMX0|A0A3Q1LMX0_BOVIN NADH-cytochrome b5 reductase OS=Bos taurus OX=9913 GN=CYB5R3 PE=1 SV=1;sp|P07514|NB5R3_BOVIN NADH-cytochrome b5 reductase 3 OS=Bos taurus OX=9913 GN=CYB5R3 PE=1 SV=3;tr|F1N7T1|F1N7T1_BOVIN NADH-cytochrome b5 reductase OS=Bos	5	11	11	11	51.8	31.607	278	98.865	18952000000
A0A3Q1LN23;Q05JF3	A0A3Q1LN23;Q05JF3	Calsequestrin	CASQ1	tr|A0A3Q1LN23|A0A3Q1LN23_BOVIN Calsequestrin OS=Bos taurus OX=9913 GN=CASQ1 PE=3 SV=1;tr|Q05JF3|Q05JF3_BOVIN Calsequestrin OS=Bos taurus OX=9913 GN=CASQ1 PE=1 SV=1	2	15	15	15	33.8	42.61	376	323.31	1044800000000
A0A3Q1LN73;A0A3Q1M610;A0A3Q1M5U3;A0A3Q1LZ58;A0A3Q1MFL4;A0A3Q1LVY4;F1MSL5	A0A3Q1LN73;A0A3Q1M610;A0A3Q1M5U3;A0A3Q1LZ58;A0A3Q1MFL4;A0A3Q1LVY4;F1MSL5	Uncharacterized protein	MSI2	tr|A0A3Q1LN73|A0A3Q1LN73_BOVIN Uncharacterized protein OS=Bos taurus OX=9913 GN=MSI2 PE=4 SV=1;tr|A0A3Q1M610|A0A3Q1M610_BOVIN Uncharacterized protein OS=Bos taurus OX=9913 GN=MSI2 PE=4 SV=1;tr|A0A3Q1M5U3|A0A3Q1M5U3_BOVIN Uncharacterized protein OS=Bos taur	7	2	2	2	8.4	34.812	320	21.49	514950000
A0A3Q1LNE9;Q3ZBS7	A0A3Q1LNE9;Q3ZBS7	Vitronectin	VTN	tr|A0A3Q1LNE9|A0A3Q1LNE9_BOVIN Vitronectin OS=Bos taurus OX=9913 GN=VTN PE=1 SV=1;tr|Q3ZBS7|Q3ZBS7_BOVIN Vitronectin OS=Bos taurus OX=9913 GN=VTN PE=1 SV=1	2	1	1	1	2.1	52.35	469	2.5238	316720000
A0A3Q1LNK7;A7E3V8;A6QQW3;F6RAC6	A0A3Q1LNK7;A7E3V8;A6QQW3;F6RAC6	Signal recognition particle subunit SRP68	SRP68	tr|A0A3Q1LNK7|A0A3Q1LNK7_BOVIN Signal recognition particle subunit SRP68 OS=Bos taurus OX=9913 GN=SRP68 PE=3 SV=1;tr|A7E3V8|A7E3V8_BOVIN Signal recognition particle 68kDa (Fragment) OS=Bos taurus OX=9913 GN=SRP68 PE=2 SV=1;tr|A6QQW3|A6QQW3_BOVIN Signal rec	4	2	2	2	3.6	69.54	615	6.708	285300000
A0A3Q1LNY7	A0A3Q1LNY7	Phosphorylase b kinase regulatory subunit		tr|A0A3Q1LNY7|A0A3Q1LNY7_BOVIN Phosphorylase b kinase regulatory subunit OS=Bos taurus OX=9913 PE=3 SV=1	1	3	3	2	17.5	18.67	166	24.743	19406000000
A0A3Q1LP31;E1BE28;A0A3Q1NG58;Q58D72	A0A3Q1LP31;E1BE28	Atlastin GTPase 2	ATL2	tr|A0A3Q1LP31|A0A3Q1LP31_BOVIN Atlastin GTPase 2 OS=Bos taurus OX=9913 GN=ATL2 PE=4 SV=1;tr|E1BE28|E1BE28_BOVIN Atlastin GTPase 2 OS=Bos taurus OX=9913 GN=ATL2 PE=4 SV=3	4	10	10	10	20.1	66.347	583	48.565	1432000000
A0A3Q1LP42	A0A3Q1LP42	SHSP domain-containing protein	HSPB7	tr|A0A3Q1LP42|A0A3Q1LP42_BOVIN SHSP domain-containing protein OS=Bos taurus OX=9913 GN=HSPB7 PE=3 SV=1	1	5	5	5	35.5	18.42	169	18.388	24021000000
A0A3Q1LP99;P04116	A0A3Q1LP99;P04116	Myelin proteolipid protein	PLP1	tr|A0A3Q1LP99|A0A3Q1LP99_BOVIN Myelin proteolipid protein OS=Bos taurus OX=9913 GN=PLP1 PE=4 SV=1;sp|P04116|MYPR_BOVIN Myelin proteolipid protein OS=Bos taurus OX=9913 GN=PLP1 PE=1 SV=3	2	4	4	4	14.2	29.88	275	19.221	14675000000
A0A3Q1LPG0	A0A3Q1LPG0	Uncharacterized protein		tr|A0A3Q1LPG0|A0A3Q1LPG0_BOVIN Uncharacterized protein OS=Bos taurus OX=9913 PE=1 SV=1	1	2	2	2	5.9	35.568	320	4.0495	101210000
A0A3Q1LPH5	A0A3Q1LPH5	Gp_dh_N domain-containing protein		tr|A0A3Q1LPH5|A0A3Q1LPH5_BOVIN Gp_dh_N domain-containing protein OS=Bos taurus OX=9913 PE=3 SV=1	1	2	1	1	14.8	18.618	169	16.536	48612000000
A0A3Q1LPL8;A6QL97	A0A3Q1LPL8;A6QL97	Thioredoxin related transmembrane protein 3	TMX3	tr|A0A3Q1LPL8|A0A3Q1LPL8_BOVIN Thioredoxin related transmembrane protein 3 OS=Bos taurus OX=9913 GN=TMX3 PE=4 SV=1;tr|A6QL97|A6QL97_BOVIN TMX3 protein OS=Bos taurus OX=9913 GN=TMX3 PE=2 SV=1	2	2	2	2	5	47.121	416	5.9805	203000000
A0A3Q1LPQ6;A0A3Q1M1V8	A0A3Q1LPQ6;A0A3Q1M1V8	Tropomyosin alpha-1 chain	TPM1	tr|A0A3Q1LPQ6|A0A3Q1LPQ6_BOVIN Tropomyosin alpha-1 chain OS=Bos taurus OX=9913 GN=TPM1 PE=1 SV=1;tr|A0A3Q1M1V8|A0A3Q1M1V8_BOVIN Tropomyosin alpha-1 chain OS=Bos taurus OX=9913 GN=TPM1 PE=1 SV=1	2	43	3	3	69.3	38.526	336	6.0377	3516100000
A0A3Q1LQ76;P48818	A0A3Q1LQ76;P48818	Very long-chain-specific acyl-CoA dehydrogenase, mitochondrial	ACADVL	tr|A0A3Q1LQ76|A0A3Q1LQ76_BOVIN Very long-chain-specific acyl-CoA dehydrogenase, mitochondrial OS=Bos taurus OX=9913 GN=ACADVL PE=1 SV=1;sp|P48818|ACADV_BOVIN Very long-chain specific acyl-CoA dehydrogenase, mitochondrial OS=Bos taurus OX=9913 GN=ACADVL PE=	2	18	18	18	34.5	68.321	634	172.01	32844000000
A0A3Q1LQ81;A0A3Q1MI22;A0A3Q1NJB1;F1N076;A0A3Q1LR93;Q32P72	A0A3Q1LQ81;A0A3Q1MI22;A0A3Q1NJB1;F1N076;A0A3Q1LR93	Ceruloplasmin	CP	tr|A0A3Q1LQ81|A0A3Q1LQ81_BOVIN Ceruloplasmin OS=Bos taurus OX=9913 GN=CP PE=1 SV=1;tr|A0A3Q1MI22|A0A3Q1MI22_BOVIN Ceruloplasmin OS=Bos taurus OX=9913 GN=CP PE=1 SV=1;tr|A0A3Q1NJB1|A0A3Q1NJB1_BOVIN Ceruloplasmin OS=Bos taurus OX=9913 GN=CP PE=1 SV=1;tr|F1N0	6	4	4	4	5	115.82	1014	18.65	685370000
A0A3Q1LQ85;Q5E948;A0A140T8C4	A0A3Q1LQ85;Q5E948;A0A140T8C4	OCIA domain containing 1	OCIAD1	tr|A0A3Q1LQ85|A0A3Q1LQ85_BOVIN OCIA domain containing 1 OS=Bos taurus OX=9913 GN=OCIAD1 PE=4 SV=1;sp|Q5E948|OCAD1_BOVIN OCIA domain-containing protein 1 OS=Bos taurus OX=9913 GN=Ociad1 PE=2 SV=1;tr|A0A140T8C4|A0A140T8C4_BOVIN OCIA domain containing 1 OS=Bo	3	2	2	2	8.1	25.488	223	3.5651	843860000
A0A3Q1LQ91	A0A3Q1LQ91	Histone cluster 1 H1 family member t	HIST1H1T	tr|A0A3Q1LQ91|A0A3Q1LQ91_BOVIN Histone cluster 1 H1 family member t OS=Bos taurus OX=9913 GN=HIST1H1T PE=3 SV=1	1	1	1	1	5.6	21.18	197	2.7766	2418300000
A0A3Q1LQI5;Q5E9D0;A0A140T862	A0A3Q1LQI5;Q5E9D0;A0A140T862	Eukaryotic translation initiation factor 2 subunit 2	EIF2S2	tr|A0A3Q1LQI5|A0A3Q1LQI5_BOVIN Eukaryotic translation initiation factor 2 subunit 2 OS=Bos taurus OX=9913 GN=EIF2S2 PE=4 SV=1;sp|Q5E9D0|IF2B_BOVIN Eukaryotic translation initiation factor 2 subunit 2 OS=Bos taurus OX=9913 GN=EIF2S2 PE=2 SV=1;tr|A0A140T862|	3	7	7	7	20.7	38.258	333	25.408	2506100000
A0A3Q1LQL8;F1MWK6;A0A3Q1MAS0;A0A3Q1LL69	A0A3Q1LQL8;F1MWK6;A0A3Q1MAS0;A0A3Q1LL69	Microfibrillar-associated protein 2	MFAP2	tr|A0A3Q1LQL8|A0A3Q1LQL8_BOVIN Microfibrillar-associated protein 2 OS=Bos taurus OX=9913 GN=MFAP2 PE=4 SV=1;tr|F1MWK6|F1MWK6_BOVIN Microfibrillar-associated protein 2 OS=Bos taurus OX=9913 GN=MFAP2 PE=4 SV=2;tr|A0A3Q1MAS0|A0A3Q1MAS0_BOVIN Microfibrillar-as	4	1	1	1	5.7	19.757	176	3.2301	651980000
A0A3Q1LQT4;F1MIC9;A5PKJ3;A0A3Q1LJA4;A0A3Q1M3Y3	A0A3Q1LQT4;F1MIC9;A5PKJ3;A0A3Q1LJA4;A0A3Q1M3Y3	Dynactin subunit 1	DCTN1	tr|A0A3Q1LQT4|A0A3Q1LQT4_BOVIN Dynactin subunit 1 OS=Bos taurus OX=9913 GN=DCTN1 PE=1 SV=1;tr|F1MIC9|F1MIC9_BOVIN Dynactin subunit 1 OS=Bos taurus OX=9913 GN=DCTN1 PE=1 SV=1;tr|A5PKJ3|A5PKJ3_BOVIN DCTN1 protein OS=Bos taurus OX=9913 GN=DCTN1 PE=2 SV=1;tr|A	5	8	8	8	8.1	131.03	1175	18.142	703100000
A0A3Q1LR99;A4IFK3	A0A3Q1LR99;A4IFK3	Leiomodin 1	LMOD1	tr|A0A3Q1LR99|A0A3Q1LR99_BOVIN Leiomodin 1 OS=Bos taurus OX=9913 GN=LMOD1 PE=4 SV=1;tr|A4IFK3|A4IFK3_BOVIN LMOD1 protein OS=Bos taurus OX=9913 GN=LMOD1 PE=2 SV=1	2	2	2	2	3.4	57.487	525	3.6155	342260000
A0A3Q1LRD5;A0A3Q1LLW5;A0A3Q1MMC9;A0A3Q1MHH3	A0A3Q1LRD5;A0A3Q1LLW5;A0A3Q1MMC9;A0A3Q1MHH3	Sorbin and SH3 domain containing 1	SORBS1	tr|A0A3Q1LRD5|A0A3Q1LRD5_BOVIN Sorbin and SH3 domain containing 1 OS=Bos taurus OX=9913 GN=SORBS1 PE=4 SV=1;tr|A0A3Q1LLW5|A0A3Q1LLW5_BOVIN Sorbin and SH3 domain containing 1 OS=Bos taurus OX=9913 GN=SORBS1 PE=4 SV=1;tr|A0A3Q1MMC9|A0A3Q1MMC9_BOVIN Sorbin an	4	1	1	1	1.9	83.902	750	2.94	53780000
A0A3Q1LRN1;J9TPF5;F1ME62;A0A3Q1MLM4	A0A3Q1LRN1;J9TPF5;F1ME62;A0A3Q1MLM4	Cardiomyopathy associated 5	CMYA5	tr|A0A3Q1LRN1|A0A3Q1LRN1_BOVIN Cardiomyopathy associated 5 OS=Bos taurus OX=9913 GN=CMYA5 PE=4 SV=1;tr|J9TPF5|J9TPF5_BOVIN Cardiomyopathy associated protein 5 OS=Bos taurus OX=9913 GN=CMYA5 PE=2 SV=1;tr|F1ME62|F1ME62_BOVIN Cardiomyopathy associated 5 OS=Bo	4	27	27	27	8.8	431.84	3903	84.778	4063400000
A0A3Q1LRP4;A5PKH3;A0A3Q1NHX4;F1MYZ7;A0A3Q1MPJ4;A0N0X7	A0A3Q1LRP4;A5PKH3;A0A3Q1NHX4;F1MYZ7;A0A3Q1MPJ4;A0N0X7	Fumarylacetoacetase	FAH	tr|A0A3Q1LRP4|A0A3Q1LRP4_BOVIN Fumarylacetoacetase OS=Bos taurus OX=9913 GN=FAH PE=3 SV=1;sp|A5PKH3|FAAA_BOVIN Fumarylacetoacetase OS=Bos taurus OX=9913 GN=FAH PE=2 SV=1;tr|A0A3Q1NHX4|A0A3Q1NHX4_BOVIN Fumarylacetoacetase OS=Bos taurus OX=9913 GN=FAH PE=3 S	6	2	2	2	4.9	45.134	410	3.814	173890000
A0A3Q1LRP5;P81187	A0A3Q1LRP5;P81187	Complement factor B	CFB	tr|A0A3Q1LRP5|A0A3Q1LRP5_BOVIN Complement factor B OS=Bos taurus OX=9913 GN=CFB PE=1 SV=1;sp|P81187|CFAB_BOVIN Complement factor B OS=Bos taurus OX=9913 GN=CFB PE=1 SV=2	2	3	3	3	3.9	81.46	725	4.6136	194840000
A0A3Q1LRR7;Q0V8S0	A0A3Q1LRR7;Q0V8S0	Hepatocyte growth factor-regulated tyrosine kinase substrate	HGS	tr|A0A3Q1LRR7|A0A3Q1LRR7_BOVIN Hepatocyte growth factor-regulated tyrosine kinase substrate OS=Bos taurus OX=9913 GN=HGS PE=4 SV=1;sp|Q0V8S0|HGS_BOVIN Hepatocyte growth factor-regulated tyrosine kinase substrate OS=Bos taurus OX=9913 GN=HGS PE=2 SV=1	2	2	2	2	2.8	83.84	757	2.7778	132530000
A0A3Q1LRU0;Q9GL30;A0A3Q1MC02;A0A3Q1M9S5;A0A3Q1MYV7	A0A3Q1LRU0;Q9GL30;A0A3Q1MC02;A0A3Q1M9S5;A0A3Q1MYV7	Phospholipase B-like	PLBD1	tr|A0A3Q1LRU0|A0A3Q1LRU0_BOVIN Phospholipase B-like OS=Bos taurus OX=9913 GN=PLBD1 PE=3 SV=1;sp|Q9GL30|PLBL1_BOVIN Phospholipase B-like 1 OS=Bos taurus OX=9913 GN=PLBD1 PE=1 SV=2;tr|A0A3Q1MC02|A0A3Q1MC02_BOVIN Phospholipase B-like OS=Bos taurus OX=9913 GN=	5	3	3	3	6.4	57.053	498	4.9905	0
A0A3Q1LS09;Q3SX36;G3N0F2	A0A3Q1LS09;Q3SX36	PB1 domain-containing protein	TFG	tr|A0A3Q1LS09|A0A3Q1LS09_BOVIN PB1 domain-containing protein OS=Bos taurus OX=9913 GN=TFG PE=1 SV=1;tr|Q3SX36|Q3SX36_BOVIN TFG protein OS=Bos taurus OX=9913 GN=TFG PE=1 SV=1	3	4	4	4	13.1	40.235	373	33.373	1561800000
A0A3Q1LSB2;Q2TBX5	A0A3Q1LSB2;Q2TBX5	Translocon-associated protein subunit delta	SSR4	tr|A0A3Q1LSB2|A0A3Q1LSB2_BOVIN Translocon-associated protein subunit delta OS=Bos taurus OX=9913 GN=SSR4 PE=1 SV=1;sp|Q2TBX5|SSRD_BOVIN Translocon-associated protein subunit delta OS=Bos taurus OX=9913 GN=SSR4 PE=2 SV=1	2	2	2	2	12.4	18.561	170	3.9807	849790000
A0A3Q1LSG9;A0A3Q1MVE3;A0A3Q1M1K5;A0A3Q1M3J6;A0A3Q1MBP3;F1MWM1;A0A3Q1MBX9;E1BQ40;A0A3Q1MHD9;A0A3Q1N3X4;Q3ZBM2	A0A3Q1LSG9;A0A3Q1MVE3;A0A3Q1M1K5;A0A3Q1M3J6;A0A3Q1MBP3;F1MWM1;A0A3Q1MBX9;E1BQ40;A0A3Q1MHD9;A0A3Q1N3X4;Q3ZBM2	Muscular LMNA interacting protein	MLIP	tr|A0A3Q1LSG9|A0A3Q1LSG9_BOVIN Muscular LMNA interacting protein OS=Bos taurus OX=9913 GN=MLIP PE=4 SV=1;tr|A0A3Q1MVE3|A0A3Q1MVE3_BOVIN Muscular LMNA interacting protein OS=Bos taurus OX=9913 GN=MLIP PE=4 SV=1;tr|A0A3Q1M1K5|A0A3Q1M1K5_BOVIN Muscular LMNA i	11	4	4	4	7.2	90.614	857	21.175	811310000
A0A3Q1LSK1;O18978;F1MS08	A0A3Q1LSK1;O18978;F1MS08	Solute carrier family 12 member 2	SLC12A2	tr|A0A3Q1LSK1|A0A3Q1LSK1_BOVIN Solute carrier family 12 member 2 OS=Bos taurus OX=9913 GN=SLC12A2 PE=4 SV=1;tr|O18978|O18978_BOVIN Na-K-Cl cotransporter OS=Bos taurus OX=9913 PE=2 SV=1;tr|F1MS08|F1MS08_BOVIN Solute carrier family 12 member 2 OS=Bos taurus	3	1	1	1	1.1	128.92	1188	2.8158	122110000
A0A3Q1LSK2;A0A3Q1M9W4;G3MY44;A0A3Q1MYL9;A0A3Q1LJL4;A0A3Q1MP69;G3N2G7;F1N0J2;F1MAZ3;F1MAZ1;P36225;Q8MJX0;Q8MJX1;Q864S3;Q864S2;REV__F1MD79;REV__A0A3Q1MD15	A0A3Q1LSK2;A0A3Q1M9W4;G3MY44;A0A3Q1MYL9;A0A3Q1LJL4;A0A3Q1MP69;G3N2G7;F1N0J2;F1MAZ3;F1MAZ1;P36225	Microtubule-associated protein	MAP4	tr|A0A3Q1LSK2|A0A3Q1LSK2_BOVIN Microtubule-associated protein OS=Bos taurus OX=9913 GN=MAP4 PE=4 SV=1;tr|A0A3Q1M9W4|A0A3Q1M9W4_BOVIN Microtubule-associated protein OS=Bos taurus OX=9913 GN=MAP4 PE=4 SV=1;tr|G3MY44|G3MY44_BOVIN Microtubule-associated protei	17	53	53	53	30.4	230.38	2171	246.34	21598000000
A0A3Q1LSL4;A5D9E1;F1MBV6;Q3ZCA8;A0A3Q1N4K8;E1BE76	A0A3Q1LSL4;A5D9E1;F1MBV6;Q3ZCA8;A0A3Q1N4K8;E1BE76	Uncharacterized protein	TPD52	tr|A0A3Q1LSL4|A0A3Q1LSL4_BOVIN Uncharacterized protein OS=Bos taurus OX=9913 GN=TPD52 PE=4 SV=1;tr|A5D9E1|A5D9E1_BOVIN Tumor protein D52 OS=Bos taurus OX=9913 GN=TPD52 PE=2 SV=1;tr|F1MBV6|F1MBV6_BOVIN Uncharacterized protein OS=Bos taurus OX=9913 GN=TPD52	6	1	1	1	6.1	19.39	180	2.7518	64463000
A0A3Q1LSM9;E1BNY9	A0A3Q1LSM9;E1BNY9	HECT, UBA and WWE domain containing 1, E3 ubiquitin protein ligase	HUWE1	tr|A0A3Q1LSM9|A0A3Q1LSM9_BOVIN HECT, UBA and WWE domain containing 1, E3 ubiquitin protein ligase OS=Bos taurus OX=9913 GN=HUWE1 PE=1 SV=1;tr|E1BNY9|E1BNY9_BOVIN HECT, UBA and WWE domain containing 1, E3 ubiquitin protein ligase OS=Bos taurus OX=9913 GN=HU	2	2	2	2	0.7	480.4	4356	2.5261	129330000
A0A3Q1LSS6;Q76BS1;F1MZD6;A0A1L3G6L5	A0A3Q1LSS6;Q76BS1;F1MZD6;A0A1L3G6L5	Hepatocyte growth factor	HGF	tr|A0A3Q1LSS6|A0A3Q1LSS6_BOVIN Hepatocyte growth factor OS=Bos taurus OX=9913 GN=HGF PE=3 SV=1;sp|Q76BS1|HGF_BOVIN Hepatocyte growth factor OS=Bos taurus OX=9913 GN=HGF PE=2 SV=1;tr|F1MZD6|F1MZD6_BOVIN Hepatocyte growth factor OS=Bos taurus OX=9913 GN=HGF	4	1	1	1	1.4	81.177	711	-2	2442600000
A0A3Q1LT23	A0A3Q1LT23	Ribosomal_S5_C domain-containing protein		tr|A0A3Q1LT23|A0A3Q1LT23_BOVIN Ribosomal_S5_C domain-containing protein OS=Bos taurus OX=9913 PE=4 SV=1	1	4	1	1	54.4	8.7578	79	2.9114	449780000
A0A3Q1LT33;A0A3Q1NEU5;F1MJ10	A0A3Q1LT33;A0A3Q1NEU5;F1MJ10	E3 ubiquitin-protein ligase	NEDD4	tr|A0A3Q1LT33|A0A3Q1LT33_BOVIN E3 ubiquitin-protein ligase OS=Bos taurus OX=9913 GN=NEDD4 PE=4 SV=1;tr|A0A3Q1NEU5|A0A3Q1NEU5_BOVIN Neural precursor cell expressed, developmentally down-regulated 4, E3 ubiquitin protein ligase OS=Bos taurus OX=9913 GN=NEDD4	3	2	2	2	2.2	104.27	901	7.5441	207290000
A0A3Q1LT34;A0A3Q1M647;A5D9F0;Q2HJF7;A0A3Q1LX06;A0A3Q1M9V1;Q95MF5;Q95MF6	A0A3Q1LT34;A0A3Q1M647;A5D9F0;Q2HJF7;A0A3Q1LX06;A0A3Q1M9V1	Calcium/calmodulin-dependent protein kinase type II subunit delta	CAMK2D	tr|A0A3Q1LT34|A0A3Q1LT34_BOVIN Calcium/calmodulin-dependent protein kinase type II subunit delta OS=Bos taurus OX=9913 GN=CAMK2D PE=1 SV=1;tr|A0A3Q1M647|A0A3Q1M647_BOVIN Calcium/calmodulin-dependent protein kinase type II subunit delta OS=Bos taurus OX=991	8	11	8	1	21.8	60.011	532	72.119	7879300000
A0A3Q1LT38;A0A3Q1M528;A2VE34;A3KN10;Q28165	A0A3Q1LT38;A0A3Q1M528;A2VE34;A3KN10;Q28165	RRM domain-containing protein		tr|A0A3Q1LT38|A0A3Q1LT38_BOVIN RRM domain-containing protein OS=Bos taurus OX=9913 PE=4 SV=1;tr|A0A3Q1M528|A0A3Q1M528_BOVIN RRM domain-containing protein OS=Bos taurus OX=9913 PE=4 SV=1;tr|A2VE34|A2VE34_BOVIN PABPN1 protein OS=Bos taurus OX=9913 GN=PABPN1	5	2	2	2	7.1	26.878	253	3.8064	426280000
A0A3Q1LT89;F1N7Q7;A0A3Q1NK70;A0A3Q1LZF7;A0A3Q1MPS8;A0A3Q1LLV2;Q7SIB3	A0A3Q1LT89;F1N7Q7;A0A3Q1NK70;A0A3Q1LZF7;A0A3Q1MPS8;A0A3Q1LLV2;Q7SIB3	Collagen alpha-2(IV) chain	COL4A2	tr|A0A3Q1LT89|A0A3Q1LT89_BOVIN Collagen alpha-2(IV) chain OS=Bos taurus OX=9913 GN=COL4A2 PE=4 SV=1;tr|F1N7Q7|F1N7Q7_BOVIN Collagen alpha-2(IV) chain OS=Bos taurus OX=9913 GN=COL4A2 PE=4 SV=3;tr|A0A3Q1NK70|A0A3Q1NK70_BOVIN Collagen alpha-2(IV) chain OS=Bos	7	6	6	6	4.4	147.58	1496	18.005	2903000000
A0A3Q1LTT9	A0A3Q1LTT9	Mitogen-activated protein kinase	MAPK14	tr|A0A3Q1LTT9|A0A3Q1LTT9_BOVIN Mitogen-activated protein kinase OS=Bos taurus OX=9913 GN=MAPK14 PE=4 SV=1	1	3	3	2	6	63.695	571	7.5423	372650000
A0A3Q1LTZ5;P11179;A0A3Q1MHE5;F1MEQ3	A0A3Q1LTZ5;P11179;A0A3Q1MHE5;F1MEQ3	Dihydrolipoyllysine-residue succinyltransferase component of 2-oxoglutarate dehydrogenase complex, mitochondrial	DLST	tr|A0A3Q1LTZ5|A0A3Q1LTZ5_BOVIN Dihydrolipoyllysine-residue succinyltransferase component of 2-oxoglutarate dehydrogenase complex, mitochondrial OS=Bos taurus OX=9913 GN=DLST PE=4 SV=1;sp|P11179|ODO2_BOVIN Dihydrolipoyllysine-residue succinyltransferase com	4	12	12	12	29.4	48.478	449	59.906	23789000000
A0A3Q1LU64;Q59HJ6;A0A140T842	A0A3Q1LU64;Q59HJ6;A0A140T842	Lon protease homolog, mitochondrial	LONP1	tr|A0A3Q1LU64|A0A3Q1LU64_BOVIN Lon protease homolog, mitochondrial OS=Bos taurus OX=9913 GN=LONP1 PE=3 SV=1;sp|Q59HJ6|LONM_BOVIN Lon protease homolog, mitochondrial OS=Bos taurus OX=9913 GN=LONP1 PE=1 SV=1;tr|A0A140T842|A0A140T842_BOVIN Lon protease homolo	3	7	7	7	8	105.32	951	26.999	1240300000
A0A3Q1LUG9	A0A3Q1LUG9	Uncharacterized protein	TXNDC5	tr|A0A3Q1LUG9|A0A3Q1LUG9_BOVIN Uncharacterized protein OS=Bos taurus OX=9913 GN=TXNDC5 PE=1 SV=1	1	2	2	2	5.3	47.803	437	5.3292	128890000
A0A3Q1LUH2	A0A3Q1LUH2	Zinc finger protein 317	ZNF317	tr|A0A3Q1LUH2|A0A3Q1LUH2_BOVIN Zinc finger protein 317 OS=Bos taurus OX=9913 GN=ZNF317 PE=4 SV=1	1	1	1	1	3.1	58.374	509	-2	85557000
A0A3Q1LUI4;F1MN60;A0A3Q1MIH7;A0A3Q1LKB5;A0A3Q1MR17;F1MS16;Q28164	A0A3Q1LUI4;F1MN60;A0A3Q1MIH7;A0A3Q1LKB5;A0A3Q1MR17;F1MS16	Calcium-transporting ATPase	ATP2B2	tr|A0A3Q1LUI4|A0A3Q1LUI4_BOVIN Calcium-transporting ATPase OS=Bos taurus OX=9913 GN=ATP2B2 PE=3 SV=1;tr|F1MN60|F1MN60_BOVIN Calcium-transporting ATPase OS=Bos taurus OX=9913 GN=ATP2B2 PE=3 SV=3;tr|A0A3Q1MIH7|A0A3Q1MIH7_BOVIN Calcium-transporting ATPase OS=	7	4	4	2	3	132.63	1198	5.4914	227080000
A0A3Q1LUN3;A0A3Q1MGW6;A0A3Q1MQP6;Q17QL2;A0A3Q1LT95;A0A3Q1LFS8;A0A3Q1M3J9;A0A3Q1MNQ6;E1BJB8;A0A3Q1NJV0;A0A3Q1M0J0;A0A3Q1LM73	A0A3Q1LUN3;A0A3Q1MGW6;A0A3Q1MQP6	Dystrobrevin alpha	DTNA	tr|A0A3Q1LUN3|A0A3Q1LUN3_BOVIN Dystrobrevin alpha OS=Bos taurus OX=9913 GN=DTNA PE=4 SV=1;tr|A0A3Q1MGW6|A0A3Q1MGW6_BOVIN Dystrobrevin OS=Bos taurus OX=9913 GN=DTNA PE=3 SV=1;tr|A0A3Q1MQP6|A0A3Q1MQP6_BOVIN Dystrobrevin OS=Bos taurus OX=9913 GN=DTNA PE=3 SV=	12	9	9	1	18.8	61.135	536	36.168	2921000000
A0A3Q1LUN6;F1MC86;A0A3Q1LR60;Q2T9U0	A0A3Q1LUN6;F1MC86;A0A3Q1LR60;Q2T9U0	Guanine monophosphate synthase	GMPS	tr|A0A3Q1LUN6|A0A3Q1LUN6_BOVIN Guanine monophosphate synthase OS=Bos taurus OX=9913 GN=GMPS PE=4 SV=1;tr|F1MC86|F1MC86_BOVIN Guanine monophosphate synthase OS=Bos taurus OX=9913 GN=GMPS PE=4 SV=3;tr|A0A3Q1LR60|A0A3Q1LR60_BOVIN Guanine monophosphate synthas	4	5	5	5	6.8	80.115	723	7.7746	923090000
A0A3Q1LUQ4;A0A3Q1LWK7;P04467	A0A3Q1LUQ4;A0A3Q1LWK7;P04467	Calbindin	CALB1	tr|A0A3Q1LUQ4|A0A3Q1LUQ4_BOVIN Calbindin OS=Bos taurus OX=9913 GN=CALB1 PE=1 SV=1;tr|A0A3Q1LWK7|A0A3Q1LWK7_BOVIN Calbindin OS=Bos taurus OX=9913 GN=CALB1 PE=1 SV=1;sp|P04467|CALB1_BOVIN Calbindin OS=Bos taurus OX=9913 GN=CALB1 PE=1 SV=3	3	1	1	1	6.8	27.127	236	6.712	367610000
A0A3Q1LUY7;Q1RMR2	A0A3Q1LUY7;Q1RMR2	RRM domain-containing protein		tr|A0A3Q1LUY7|A0A3Q1LUY7_BOVIN RRM domain-containing protein OS=Bos taurus OX=9913 PE=4 SV=1;sp|Q1RMR2|RU17_BOVIN U1 small nuclear ribonucleoprotein 70 kDa OS=Bos taurus OX=9913 GN=SNRNP70 PE=2 SV=1	2	4	4	4	27.1	19.79	166	17.927	1202600000
A0A3Q1LV18;Q3ZBH0	A0A3Q1LV18;Q3ZBH0	T-complex protein 1 subunit beta	CCT2	tr|A0A3Q1LV18|A0A3Q1LV18_BOVIN T-complex protein 1 subunit beta OS=Bos taurus OX=9913 GN=CCT2 PE=1 SV=1;sp|Q3ZBH0|TCPB_BOVIN T-complex protein 1 subunit beta OS=Bos taurus OX=9913 GN=CCT2 PE=1 SV=3	2	11	11	11	22.7	56.562	525	31.273	3201800000
A0A3Q1LV27;Q2HJ92	A0A3Q1LV27;Q2HJ92	Interferon-inducible double-stranded RNA-dependent protein kinase activator A	PRKRA	tr|A0A3Q1LV27|A0A3Q1LV27_BOVIN Interferon-inducible double-stranded RNA-dependent protein kinase activator A OS=Bos taurus OX=9913 GN=PRKRA PE=4 SV=1;sp|Q2HJ92|PRKRA_BOVIN Interferon-inducible double-stranded RNA-dependent protein kinase activator A OS=Bos	2	1	1	1	5	33.257	302	5.5989	132990000
A0A3Q1LV36;F1MPE5;Q3B7N3	A0A3Q1LV36;F1MPE5	Importin 5	IPO5	tr|A0A3Q1LV36|A0A3Q1LV36_BOVIN Importin 5 OS=Bos taurus OX=9913 GN=IPO5 PE=1 SV=1;tr|F1MPE5|F1MPE5_BOVIN Importin 5 OS=Bos taurus OX=9913 GN=IPO5 PE=1 SV=3	3	14	14	14	13.6	123.58	1097	63.815	2642400000
A0A3Q1LV38;F1MZS3;A3KMV0	A0A3Q1LV38;F1MZS3;A3KMV0	SET and MYND domain containing 1	SMYD1	tr|A0A3Q1LV38|A0A3Q1LV38_BOVIN SET and MYND domain containing 1 OS=Bos taurus OX=9913 GN=SMYD1 PE=4 SV=1;tr|F1MZS3|F1MZS3_BOVIN SET and MYND domain containing 1 OS=Bos taurus OX=9913 GN=SMYD1 PE=4 SV=1;tr|A3KMV0|A3KMV0_BOVIN SMYD1 protein OS=Bos taurus OX=	3	18	18	18	41.1	54.788	477	323.31	77165000000
A0A3Q1LV98;A0A3Q1LU35;E1BE25;REV__F1MPH4	A0A3Q1LV98;A0A3Q1LU35;E1BE25	Filamin C	FLNC	tr|A0A3Q1LV98|A0A3Q1LV98_BOVIN Filamin C OS=Bos taurus OX=9913 GN=FLNC PE=1 SV=1;tr|A0A3Q1LU35|A0A3Q1LU35_BOVIN Filamin C OS=Bos taurus OX=9913 GN=FLNC PE=1 SV=1;tr|E1BE25|E1BE25_BOVIN Filamin C OS=Bos taurus OX=9913 GN=FLNC PE=1 SV=2	4	152	1	1	67.1	290.49	2720	16.941	5640800000
A0A3Q1LVE7;P61286	A0A3Q1LVE7;P61286	Polyadenylate-binding protein	PABPC1	tr|A0A3Q1LVE7|A0A3Q1LVE7_BOVIN Polyadenylate-binding protein OS=Bos taurus OX=9913 GN=PABPC1 PE=1 SV=1;sp|P61286|PABP1_BOVIN Polyadenylate-binding protein 1 OS=Bos taurus OX=9913 GN=PABPC1 PE=2 SV=1	2	3	2	2	6.4	69.616	625	5.0447	1204800000
A0A3Q1LVJ8;A0A3Q1M2E2;F1MLU7;A7MB48;A0A3Q1LVS2;E1BJ22	A0A3Q1LVJ8;A0A3Q1M2E2;F1MLU7;A7MB48;A0A3Q1LVS2	Kinectin 1	KTN1	tr|A0A3Q1LVJ8|A0A3Q1LVJ8_BOVIN Kinectin 1 OS=Bos taurus OX=9913 GN=KTN1 PE=1 SV=1;tr|A0A3Q1M2E2|A0A3Q1M2E2_BOVIN Kinectin 1 OS=Bos taurus OX=9913 GN=KTN1 PE=1 SV=1;tr|F1MLU7|F1MLU7_BOVIN Kinectin 1 OS=Bos taurus OX=9913 GN=KTN1 PE=1 SV=3;tr|A7MB48|A7MB48_B	6	3	3	3	2.5	149.03	1288	7.633	489420000
A0A3Q1LVM0;G3MZ07;G3N3S8;A0A3Q1N931;A0A3Q1M2F7;A0A3Q1MWJ0;A0A3Q1MQE1;A0A3Q1MWX1;A0A3Q1MHG1;G3N3N2;A0A3Q1LIL2;A0A3Q1LS37;E1B9S9;F1N5T3;F1MTK5	A0A3Q1LVM0;G3MZ07;G3N3S8;A0A3Q1N931;A0A3Q1M2F7;A0A3Q1MWJ0;A0A3Q1MQE1;A0A3Q1MWX1;A0A3Q1MHG1	Voltage-dependent L-type calcium channel subunit alpha	CACNA1S	tr|A0A3Q1LVM0|A0A3Q1LVM0_BOVIN Voltage-dependent L-type calcium channel subunit alpha OS=Bos taurus OX=9913 GN=CACNA1S PE=3 SV=1;tr|G3MZ07|G3MZ07_BOVIN Voltage-dependent L-type calcium channel subunit alpha OS=Bos taurus OX=9913 GN=CACNA1S PE=3 SV=2;tr|G3N	15	15	15	15	10	206.14	1826	56.228	4544400000
A0A3Q1LVM5;A0A3Q1LW96;Q0VCM5;F1MMP5	A0A3Q1LVM5;A0A3Q1LW96;Q0VCM5;F1MMP5	Inter-alpha-trypsin inhibitor heavy chain H1	ITIH1	tr|A0A3Q1LVM5|A0A3Q1LVM5_BOVIN Inter-alpha-trypsin inhibitor heavy chain H1 OS=Bos taurus OX=9913 GN=ITIH1 PE=1 SV=1;tr|A0A3Q1LW96|A0A3Q1LW96_BOVIN Inter-alpha-trypsin inhibitor heavy chain H1 OS=Bos taurus OX=9913 GN=ITIH1 PE=1 SV=1;sp|Q0VCM5|ITIH1_BOVIN	4	4	4	4	4.2	100.46	899	8.3012	513550000
A0A3Q1LVW2;F1N4N6;A0A3Q1MX25;A0A3Q1LWF7;REV__F1N180;REV__A5PJG4;REV__A0A3Q1LVR2;REV__A0A3Q1MJ79;REV__A0A3Q1LUN7;REV__A0A3Q1MHT5	A0A3Q1LVW2;F1N4N6;A0A3Q1MX25;A0A3Q1LWF7	SWI/SNF related, matrix associated, actin dependent regulator of chromatin subfamily c member 2	SMARCC2	tr|A0A3Q1LVW2|A0A3Q1LVW2_BOVIN SWI/SNF related, matrix associated, actin dependent regulator of chromatin subfamily c member 2 OS=Bos taurus OX=9913 GN=SMARCC2 PE=4 SV=1;tr|F1N4N6|F1N4N6_BOVIN SWI/SNF related, matrix associated, actin dependent regulator o	10	4	2	2	3.2	124.77	1130	2.7293	526090000
A0A3Q1LW55;A0A3Q1MTC3;F1MLS3	A0A3Q1LW55;A0A3Q1MTC3;F1MLS3	Phosphoinositide phospholipase C	PLCL1	tr|A0A3Q1LW55|A0A3Q1LW55_BOVIN Phosphoinositide phospholipase C OS=Bos taurus OX=9913 GN=PLCL1 PE=4 SV=1;tr|A0A3Q1MTC3|A0A3Q1MTC3_BOVIN Phosphoinositide phospholipase C OS=Bos taurus OX=9913 GN=PLCL1 PE=4 SV=1;tr|F1MLS3|F1MLS3_BOVIN Phosphoinositide phosph	3	1	1	1	0.7	115.02	1016	6.6788	165290000000
A0A3Q1LWD9;P22600	A0A3Q1LWD9;P22600	Ferrochelatase	FECH	tr|A0A3Q1LWD9|A0A3Q1LWD9_BOVIN Ferrochelatase OS=Bos taurus OX=9913 GN=FECH PE=3 SV=1;sp|P22600|HEMH_BOVIN Ferrochelatase, mitochondrial OS=Bos taurus OX=9913 GN=FECH PE=1 SV=3	2	1	1	1	2.7	46.501	411	2.4042	324560000
A0A3Q1LWF3;A0A3Q1N8S4	A0A3Q1LWF3;A0A3Q1N8S4	Calcium-transporting ATPase	ATP2A2	tr|A0A3Q1LWF3|A0A3Q1LWF3_BOVIN Calcium-transporting ATPase OS=Bos taurus OX=9913 GN=ATP2A2 PE=1 SV=1;tr|A0A3Q1N8S4|A0A3Q1N8S4_BOVIN Calcium-transporting ATPase OS=Bos taurus OX=9913 GN=ATP2A2 PE=1 SV=1	2	45	31	1	48.3	109.78	997	323.31	295600000000
A0A3Q1LWM1;Q3ZBD2	A0A3Q1LWM1;Q3ZBD2	Actin-related protein 10	ACTR10	tr|A0A3Q1LWM1|A0A3Q1LWM1_BOVIN Actin-related protein 10 OS=Bos taurus OX=9913 GN=ACTR10 PE=3 SV=1;sp|Q3ZBD2|ARP10_BOVIN Actin-related protein 10 OS=Bos taurus OX=9913 GN=ACTR10 PE=2 SV=1	2	2	2	2	5.6	45.369	411	5.5362	93435000
A0A3Q1LWN4;A0A3Q1N7L1;E1BME9	A0A3Q1LWN4;A0A3Q1N7L1;E1BME9	NADH dehydrogenase [ubiquinone] flavoprotein 3, mitochondrial	NDUFV3	tr|A0A3Q1LWN4|A0A3Q1LWN4_BOVIN NADH dehydrogenase [ubiquinone] flavoprotein 3, mitochondrial OS=Bos taurus OX=9913 GN=NDUFV3 PE=1 SV=1;tr|A0A3Q1N7L1|A0A3Q1N7L1_BOVIN NADH dehydrogenase [ubiquinone] flavoprotein 3, mitochondrial OS=Bos taurus OX=9913 GN=NDU	3	5	5	4	17.7	50.85	475	28.932	412360000
A0A3Q1LWQ1;P21671;F1MKT3	A0A3Q1LWQ1;P21671;F1MKT3	Phosphoinositide phospholipase C	PLCD4	tr|A0A3Q1LWQ1|A0A3Q1LWQ1_BOVIN Phosphoinositide phospholipase C OS=Bos taurus OX=9913 GN=PLCD4 PE=4 SV=1;sp|P21671|PLCD4_BOVIN 1-phosphatidylinositol 4,5-bisphosphate phosphodiesterase delta-4 OS=Bos taurus OX=9913 GN=PLCD4 PE=1 SV=2;tr|F1MKT3|F1MKT3_BOVIN	3	4	4	4	5.7	87.027	759	9.4412	470750000
A0A3Q1LWV8;A0A3Q1LUE9;G3X7I5;G3MZE0;A0A3Q1N2B9;A0A3Q1MWF5	A0A3Q1LWV8;A0A3Q1LUE9;G3X7I5;G3MZE0;A0A3Q1N2B9;A0A3Q1MWF5	Ig-like domain-containing protein		tr|A0A3Q1LWV8|A0A3Q1LWV8_BOVIN Ig-like domain-containing protein OS=Bos taurus OX=9913 PE=1 SV=1;tr|A0A3Q1LUE9|A0A3Q1LUE9_BOVIN Ig-like domain-containing protein OS=Bos taurus OX=9913 PE=1 SV=1;tr|G3X7I5|G3X7I5_BOVIN Uncharacterized protein OS=Bos taurus O	6	2	2	2	14.7	16.433	156	22.527	1110000000
A0A3Q1LX60;E1BA93	A0A3Q1LX60;E1BA93	Synaptopodin	SYNPO	tr|A0A3Q1LX60|A0A3Q1LX60_BOVIN Synaptopodin OS=Bos taurus OX=9913 GN=SYNPO PE=4 SV=1;tr|E1BA93|E1BA93_BOVIN Synaptopodin OS=Bos taurus OX=9913 GN=SYNPO PE=4 SV=3	2	11	11	11	15	98.664	924	76.847	5366000000
A0A3Q1LXF1;A0A3Q1MUI5;A0JN96	A0A3Q1LXF1;A0A3Q1MUI5;A0JN96	Serine/threonine kinase 3	STK3	tr|A0A3Q1LXF1|A0A3Q1LXF1_BOVIN Serine/threonine kinase 3 OS=Bos taurus OX=9913 GN=STK3 PE=4 SV=1;tr|A0A3Q1MUI5|A0A3Q1MUI5_BOVIN Serine/threonine kinase 3 OS=Bos taurus OX=9913 GN=STK3 PE=4 SV=1;tr|A0JN96|A0JN96_BOVIN Serine/threonine kinase 3 OS=Bos taurus	3	1	1	1	2.6	51.476	458	3.2101	53901000
A0A3Q1LXR9;F1MRG7;A7MB62;A0A3Q1M2H2;A0A3Q1M5Y2	A0A3Q1LXR9;F1MRG7;A7MB62;A0A3Q1M2H2;A0A3Q1M5Y2	Actin-related protein 2	ACTR2	tr|A0A3Q1LXR9|A0A3Q1LXR9_BOVIN Actin-related protein 2 OS=Bos taurus OX=9913 GN=ACTR2 PE=1 SV=1;tr|F1MRG7|F1MRG7_BOVIN Actin-related protein 2 OS=Bos taurus OX=9913 GN=ACTR2 PE=1 SV=2;sp|A7MB62|ARP2_BOVIN Actin-related protein 2 OS=Bos taurus OX=9913 GN=AC	5	2	2	2	4.7	44.296	387	4.1454	880260000
A0A3Q1LXY5;A7MBI5	A0A3Q1LXY5;A7MBI5	Dihydropyrimidinase like 3	DPYSL3	tr|A0A3Q1LXY5|A0A3Q1LXY5_BOVIN Dihydropyrimidinase like 3 OS=Bos taurus OX=9913 GN=DPYSL3 PE=1 SV=1;tr|A7MBI5|A7MBI5_BOVIN DPYSL3 protein OS=Bos taurus OX=9913 GN=DPYSL3 PE=1 SV=1	2	10	8	8	27.9	62.087	570	61.395	1703200000
A0A3Q1LY20;Q1RMR9	A0A3Q1LY20;Q1RMR9	Protein kinase C and casein kinase substrate in neurons 2	PACSIN2	tr|A0A3Q1LY20|A0A3Q1LY20_BOVIN Protein kinase C and casein kinase substrate in neurons 2 OS=Bos taurus OX=9913 GN=PACSIN2 PE=4 SV=1;tr|Q1RMR9|Q1RMR9_BOVIN Protein kinase C and casein kinase substrate in neurons 2 OS=Bos taurus OX=9913 GN=PACSIN2 PE=2 SV=1	2	3	3	3	7	51.451	445	5.2081	3809800000
A0A3Q1LYB3;F1MG10;A6QQ21	A0A3Q1LYB3;F1MG10;A6QQ21	COP9 signalosome complex subunit 6	COPS6	tr|A0A3Q1LYB3|A0A3Q1LYB3_BOVIN COP9 signalosome complex subunit 6 OS=Bos taurus OX=9913 GN=COPS6 PE=4 SV=1;tr|F1MG10|F1MG10_BOVIN COP9 signalosome complex subunit 6 OS=Bos taurus OX=9913 GN=COPS6 PE=4 SV=2;sp|A6QQ21|CSN6_BOVIN COP9 signalosome complex subu	3	7	7	7	35.7	34.937	314	31.667	2869300000
A0A3Q1LYE7;A1L528;A0A3Q1N147;Q3ZBD1;Q95MD9;A0A3Q1N471;Q2HJI8;F1N2J9;A4FV54;Q1RMR4	A0A3Q1LYE7;A1L528;A0A3Q1N147;Q3ZBD1	RAB1A, member RAS oncogene family	RAB1A	tr|A0A3Q1LYE7|A0A3Q1LYE7_BOVIN RAB1A, member RAS oncogene family OS=Bos taurus OX=9913 GN=RAB1A PE=1 SV=1;tr|A1L528|A1L528_BOVIN RAB1A, member RAS oncogene family OS=Bos taurus OX=9913 GN=RAB1A PE=1 SV=1;tr|A0A3Q1N147|A0A3Q1N147_BOVIN RAB1A, member RAS onc	10	8	2	2	45.5	21.851	198	9.0964	794410000
A0A3Q1LYI6	A0A3Q1LYI6	MICOS complex subunit MIC60	IMMT	tr|A0A3Q1LYI6|A0A3Q1LYI6_BOVIN MICOS complex subunit MIC60 OS=Bos taurus OX=9913 GN=IMMT PE=1 SV=1	1	26	2	2	35.8	76.259	687	26.528	135340000
A0A3Q1LYK3;Q2KI35;A0A3Q1NDY6;F1MHJ5;A5D9F7	A0A3Q1LYK3;Q2KI35;A0A3Q1NDY6;F1MHJ5;A5D9F7	PX domain-containing protein		tr|A0A3Q1LYK3|A0A3Q1LYK3_BOVIN PX domain-containing protein OS=Bos taurus OX=9913 PE=4 SV=1;tr|Q2KI35|Q2KI35_BOVIN Sorting nexin 6 OS=Bos taurus OX=9913 GN=SNX6 PE=2 SV=1;tr|A0A3Q1NDY6|A0A3Q1NDY6_BOVIN Sorting nexin 6 OS=Bos taurus OX=9913 GN=SNX6 PE=4 SV=	5	1	1	1	4.7	26.69	233	2.8466	105990000
A0A3Q1LYQ9;Q9BE40;A0A3Q1LMB7;Q05B72;O77749;Q6XKR6;E1BG99	A0A3Q1LYQ9;Q9BE40;A0A3Q1LMB7	Myosin-1	MYH1	tr|A0A3Q1LYQ9|A0A3Q1LYQ9_BOVIN Myosin-1 OS=Bos taurus OX=9913 GN=MYH1 PE=3 SV=1;sp|Q9BE40|MYH1_BOVIN Myosin-1 OS=Bos taurus OX=9913 GN=MYH1 PE=2 SV=2;tr|A0A3Q1LMB7|A0A3Q1LMB7_BOVIN Myosin-1 OS=Bos taurus OX=9913 GN=MYH1 PE=3 SV=1	7	200	60	20	69.4	220.78	1919	323.31	9399100000000
A0A3Q1LYU3;A5PJD6	A0A3Q1LYU3;A5PJD6	Atlastin GTPase 3	ATL3	tr|A0A3Q1LYU3|A0A3Q1LYU3_BOVIN Atlastin GTPase 3 OS=Bos taurus OX=9913 GN=ATL3 PE=4 SV=1;tr|A5PJD6|A5PJD6_BOVIN ATL3 protein OS=Bos taurus OX=9913 GN=ATL3 PE=2 SV=1	2	3	2	2	5.4	60.065	535	4.7342	565090000
A0A3Q1LYV9;Q3SYZ8	A0A3Q1LYV9;Q3SYZ8	PDZ and LIM domain protein 3	PDLIM3	tr|A0A3Q1LYV9|A0A3Q1LYV9_BOVIN PDZ and LIM domain protein 3 OS=Bos taurus OX=9913 GN=PDLIM3 PE=1 SV=1;sp|Q3SYZ8|PDLI3_BOVIN PDZ and LIM domain protein 3 OS=Bos taurus OX=9913 GN=PDLIM3 PE=2 SV=1	2	18	1	1	81.2	30.302	276	-2	125030000
A0A3Q1LYW4;A0A3Q1MEK8;A0A3Q1MUL0;A0A3Q1LK16;F1MJ90;A0A3Q1N877;A0A3Q1LLC4;A0A3Q1N7H9;A0A3Q1MJC2;A0A3Q1M5W9	A0A3Q1LYW4;A0A3Q1MEK8;A0A3Q1MUL0;A0A3Q1LK16;F1MJ90;A0A3Q1N877;A0A3Q1LLC4;A0A3Q1N7H9;A0A3Q1MJC2;A0A3Q1M5W9	Phosphorylase b kinase regulatory subunit	PHKB	tr|A0A3Q1LYW4|A0A3Q1LYW4_BOVIN Phosphorylase b kinase regulatory subunit OS=Bos taurus OX=9913 GN=PHKB PE=3 SV=1;tr|A0A3Q1MEK8|A0A3Q1MEK8_BOVIN Phosphorylase b kinase regulatory subunit OS=Bos taurus OX=9913 GN=PHKB PE=3 SV=1;tr|A0A3Q1MUL0|A0A3Q1MUL0_BOVIN	10	25	25	25	22.2	123.23	1076	135.72	75605000000
A0A3Q1LZ09;Q5EA67;Q3T052;F1MMD7;A0A3Q1MA31;A0A3Q1MGQ6	A0A3Q1LZ09;Q5EA67;Q3T052;F1MMD7;A0A3Q1MA31;A0A3Q1MGQ6	Inter-alpha-trypsin inhibitor heavy chain H4	ITIH4	tr|A0A3Q1LZ09|A0A3Q1LZ09_BOVIN Inter-alpha-trypsin inhibitor heavy chain H4 OS=Bos taurus OX=9913 GN=ITIH4 PE=4 SV=1;tr|Q5EA67|Q5EA67_BOVIN Inter-alpha (Globulin) inhibitor H4 (Plasma Kallikrein-sensitive glycoprotein) OS=Bos taurus OX=9913 GN=ITIH4 PE=2 S	6	6	6	6	6.2	100.68	910	9.3036	1012100000
A0A3Q1LZ73;A0A3Q1N446;A0A452DJF0;E1BD52;A0A3Q1LJP7	A0A3Q1LZ73;A0A3Q1N446;A0A452DJF0;E1BD52;A0A3Q1LJP7	Transmembrane protein 245	TMEM245	tr|A0A3Q1LZ73|A0A3Q1LZ73_BOVIN Transmembrane protein 245 OS=Bos taurus OX=9913 GN=TMEM245 PE=4 SV=1;tr|A0A3Q1N446|A0A3Q1N446_BOVIN Transmembrane protein 245 OS=Bos taurus OX=9913 GN=TMEM245 PE=4 SV=1;tr|A0A452DJF0|A0A452DJF0_BOVIN Transmembrane protein 245	5	1	1	1	2.4	87.295	794	2.3371	31418000
A0A3Q1LZ83;Q1LZB0;F1MK36	A0A3Q1LZ83;Q1LZB0;F1MK36	DDRGK domain-containing protein 1	DDRGK1	tr|A0A3Q1LZ83|A0A3Q1LZ83_BOVIN DDRGK domain-containing protein 1 OS=Bos taurus OX=9913 GN=DDRGK1 PE=4 SV=1;sp|Q1LZB0|DDRGK_BOVIN DDRGK domain-containing protein 1 OS=Bos taurus OX=9913 GN=DDRGK1 PE=2 SV=1;tr|F1MK36|F1MK36_BOVIN DDRGK domain-containing prot	3	1	1	1	6.9	32.87	288	8.8741	136240000
A0A3Q1LZA2;A0A3Q1LRY8;A0A3Q1MYV4	A0A3Q1LZA2;A0A3Q1LRY8;A0A3Q1MYV4	Uncharacterized protein	LSAMP	tr|A0A3Q1LZA2|A0A3Q1LZA2_BOVIN Uncharacterized protein OS=Bos taurus OX=9913 GN=LSAMP PE=4 SV=1;tr|A0A3Q1LRY8|A0A3Q1LRY8_BOVIN Uncharacterized protein OS=Bos taurus OX=9913 GN=LSAMP PE=4 SV=1;tr|A0A3Q1MYV4|A0A3Q1MYV4_BOVIN Uncharacterized protein OS=Bos ta	3	1	1	1	3.5	31.66	287	2.9383	193750000
A0A3Q1LZL8;F1N652;A5PJV6;A0A3Q1NDZ1	A0A3Q1LZL8;F1N652;A5PJV6;A0A3Q1NDZ1	Uncharacterized protein	GOSR2	tr|A0A3Q1LZL8|A0A3Q1LZL8_BOVIN Uncharacterized protein OS=Bos taurus OX=9913 GN=GOSR2 PE=4 SV=1;tr|F1N652|F1N652_BOVIN Uncharacterized protein OS=Bos taurus OX=9913 GN=GOSR2 PE=3 SV=1;tr|A5PJV6|A5PJV6_BOVIN GOSR2 protein OS=Bos taurus OX=9913 GN=GOSR2 PE=2	4	1	1	1	6.7	19.532	165	2.9767	104060000
A0A3Q1LZU8;A6QNJ8;A0A3Q1N1T6;F1N6Y1	A0A3Q1LZU8;A6QNJ8;A0A3Q1N1T6;F1N6Y1	Glucosidase II alpha subunit	GANAB	tr|A0A3Q1LZU8|A0A3Q1LZU8_BOVIN Glucosidase II alpha subunit OS=Bos taurus OX=9913 GN=GANAB PE=1 SV=1;tr|A6QNJ8|A6QNJ8_BOVIN GANAB protein (Fragment) OS=Bos taurus OX=9913 GN=GANAB PE=2 SV=1;tr|A0A3Q1N1T6|A0A3Q1N1T6_BOVIN Glucosidase II alpha subunit OS=Bos	4	5	5	5	5.4	106.92	944	10.646	2257100000
A0A3Q1LZV6;Q7SIB2;F1N474;A0A3Q1M0M2;A0A3Q1M970	A0A3Q1LZV6;Q7SIB2;F1N474;A0A3Q1M0M2;A0A3Q1M970	Collagen alpha-1(IV) chain	COL4A1	tr|A0A3Q1LZV6|A0A3Q1LZV6_BOVIN Collagen alpha-1(IV) chain OS=Bos taurus OX=9913 GN=COL4A1 PE=4 SV=1;sp|Q7SIB2|CO4A1_BOVIN Collagen alpha-1(IV) chain OS=Bos taurus OX=9913 GN=COL4A1 PE=1 SV=2;tr|F1N474|F1N474_BOVIN Collagen type IV alpha 5 chain OS=Bos taur	5	3	3	3	2.5	154.18	1588	21.003	17688000000
A0A3Q1M010;A0A3Q1MT05;A0A3Q1MUI0	A0A3Q1M010;A0A3Q1MT05;A0A3Q1MUI0	UTP--glucose-1-phosphate uridylyltransferase	UGP2	tr|A0A3Q1M010|A0A3Q1M010_BOVIN UTP--glucose-1-phosphate uridylyltransferase OS=Bos taurus OX=9913 GN=UGP2 PE=1 SV=1;tr|A0A3Q1MT05|A0A3Q1MT05_BOVIN UTP--glucose-1-phosphate uridylyltransferase OS=Bos taurus OX=9913 GN=UGP2 PE=1 SV=1;tr|A0A3Q1MUI0|A0A3Q1MUI0	3	21	1	1	46.7	55.639	497	3.1228	829530000
A0A3Q1M037;A0A3Q1N9S1;F1MZT7;A0A3Q1N191	A0A3Q1M037;A0A3Q1N9S1;F1MZT7;A0A3Q1N191	GCN1, eIF2 alpha kinase activator homolog	GCN1	tr|A0A3Q1M037|A0A3Q1M037_BOVIN GCN1, eIF2 alpha kinase activator homolog OS=Bos taurus OX=9913 GN=GCN1 PE=4 SV=1;tr|A0A3Q1N9S1|A0A3Q1N9S1_BOVIN GCN1, eIF2 alpha kinase activator homolog OS=Bos taurus OX=9913 GN=GCN1 PE=4 SV=1;tr|F1MZT7|F1MZT7_BOVIN GCN1, e	4	1	1	1	0.4	285.17	2608	2.5438	197740000
A0A3Q1M049	A0A3Q1M049	UBIQUITIN_CONJUGAT_2 domain-containing protein		tr|A0A3Q1M049|A0A3Q1M049_BOVIN UBIQUITIN_CONJUGAT_2 domain-containing protein OS=Bos taurus OX=9913 PE=3 SV=1	1	1	1	1	8.1	15.205	136	2.5275	187020000
A0A3Q1M053;A8E4L8;A0A3Q1N3M0;A0A3Q1LT18;A0A3Q1MHZ6;A0A3Q1MH82;A0A3Q1M7E1;A0A3Q1LFJ4;A0A3Q1LLM7;A0A3Q1M805	A0A3Q1M053;A8E4L8;A0A3Q1N3M0;A0A3Q1LT18;A0A3Q1MHZ6;A0A3Q1MH82;A0A3Q1M7E1;A0A3Q1LFJ4;A0A3Q1LLM7;A0A3Q1M805	LIM domain 7	LMO7	tr|A0A3Q1M053|A0A3Q1M053_BOVIN LIM domain 7 OS=Bos taurus OX=9913 GN=LMO7 PE=1 SV=1;tr|A8E4L8|A8E4L8_BOVIN LIM domain 7 OS=Bos taurus OX=9913 GN=LMO7 PE=1 SV=1;tr|A0A3Q1N3M0|A0A3Q1N3M0_BOVIN LIM domain 7 OS=Bos taurus OX=9913 GN=LMO7 PE=1 SV=1;tr|A0A3Q1LT1	10	3	3	3	2.6	156.92	1371	4.7634	101810000
A0A3Q1M099;A0A3Q1MGX9;F1N1V3;A0A3Q1MGU7;A0A3Q1N4S4	A0A3Q1M099;A0A3Q1MGX9;F1N1V3;A0A3Q1MGU7;A0A3Q1N4S4	Nucleoporin 205	NUP205	tr|A0A3Q1M099|A0A3Q1M099_BOVIN Nucleoporin 205 OS=Bos taurus OX=9913 GN=NUP205 PE=4 SV=1;tr|A0A3Q1MGX9|A0A3Q1MGX9_BOVIN Nucleoporin 205 OS=Bos taurus OX=9913 GN=NUP205 PE=4 SV=1;tr|F1N1V3|F1N1V3_BOVIN Nucleoporin 205 OS=Bos taurus OX=9913 GN=NUP205 PE=4 SV	5	1	1	1	0.7	213.11	1885	2.9673	145750000
A0A3Q1M0G4;A0A3Q1M5W7;A0A3Q1LXP7;F1N2B8;A0A3Q1NGR6;A0A3Q1M1D9;A0A3Q1NK22;A0A3Q1LKE6;E1BE82	A0A3Q1M0G4;A0A3Q1M5W7;A0A3Q1LXP7;F1N2B8;A0A3Q1NGR6;A0A3Q1M1D9;A0A3Q1NK22;A0A3Q1LKE6;E1BE82	Pumilio RNA binding family member 1	PUM1	tr|A0A3Q1M0G4|A0A3Q1M0G4_BOVIN Pumilio RNA binding family member 1 OS=Bos taurus OX=9913 GN=PUM1 PE=4 SV=1;tr|A0A3Q1M5W7|A0A3Q1M5W7_BOVIN Pumilio RNA binding family member 2 OS=Bos taurus OX=9913 GN=PUM2 PE=4 SV=1;tr|A0A3Q1LXP7|A0A3Q1LXP7_BOVIN Pumilio RNA	9	2	2	2	2.2	100.46	945	3.8269	123180000
A0A3Q1M0T4;Q3SYT9;A0A3Q1MDS1;A0A3Q1LPY4;A0A3Q1LX34;A0A3Q1MU31;A0A3Q1MTU9;Q17QV0;A0A3Q1N8C6;Q0VCU0	A0A3Q1M0T4;Q3SYT9;A0A3Q1MDS1;A0A3Q1LPY4;A0A3Q1LX34;A0A3Q1MU31;A0A3Q1MTU9;Q17QV0;A0A3Q1N8C6	Poly(rC) binding protein 2	PCBP2	tr|A0A3Q1M0T4|A0A3Q1M0T4_BOVIN Poly(rC) binding protein 2 OS=Bos taurus OX=9913 GN=PCBP2 PE=1 SV=1;tr|Q3SYT9|Q3SYT9_BOVIN Poly(RC) binding protein 2 OS=Bos taurus OX=9913 GN=PCBP2 PE=1 SV=1;tr|A0A3Q1MDS1|A0A3Q1MDS1_BOVIN Poly(rC) binding protein 2 OS=Bos t	10	7	3	3	26	34.917	331	6.7572	454330000
A0A3Q1M0V1;Q3MHM6;F1MM34;A0A3Q1MLR1;A0A3Q1M9M0;G3N2U8	A0A3Q1M0V1;Q3MHM6;F1MM34;A0A3Q1MLR1;A0A3Q1M9M0	Catenin alpha-1	CTNNA1	tr|A0A3Q1M0V1|A0A3Q1M0V1_BOVIN Catenin alpha-1 OS=Bos taurus OX=9913 GN=CTNNA1 PE=4 SV=1;sp|Q3MHM6|CTNA1_BOVIN Catenin alpha-1 OS=Bos taurus OX=9913 GN=CTNNA1 PE=2 SV=1;tr|F1MM34|F1MM34_BOVIN Catenin alpha-1 OS=Bos taurus OX=9913 GN=CTNNA1 PE=4 SV=2;tr|A0A	6	4	4	4	5.7	92.68	841	13.075	622680000
A0A3Q1M0Y7;A0A3Q1MZI6;A0A3Q1MQ34;E1BKX7	A0A3Q1M0Y7;A0A3Q1MZI6;A0A3Q1MQ34;E1BKX7	Filamin B	FLNB	tr|A0A3Q1M0Y7|A0A3Q1M0Y7_BOVIN Filamin B OS=Bos taurus OX=9913 GN=FLNB PE=1 SV=1;tr|A0A3Q1MZI6|A0A3Q1MZI6_BOVIN Filamin B OS=Bos taurus OX=9913 GN=FLNB PE=1 SV=1;tr|A0A3Q1MQ34|A0A3Q1MQ34_BOVIN Filamin B OS=Bos taurus OX=9913 GN=FLNB PE=1 SV=1;tr|E1BKX7|E1B	4	14	4	4	5.9	275.5	2578	6.6854	217710000
A0A3Q1M119;P62261;A0A3Q1MP67	A0A3Q1M119;P62261;A0A3Q1MP67	14-3-3 protein epsilon	YWHAE	tr|A0A3Q1M119|A0A3Q1M119_BOVIN 14-3-3 protein epsilon OS=Bos taurus OX=9913 GN=YWHAE PE=1 SV=1;sp|P62261|1433E_BOVIN 14-3-3 protein epsilon OS=Bos taurus OX=9913 GN=YWHAE PE=2 SV=1;tr|A0A3Q1MP67|A0A3Q1MP67_BOVIN 14-3-3 protein epsilon OS=Bos taurus OX=9913	3	17	17	15	68.8	27.419	240	76.689	135510000000
A0A3Q1M129;Q6IM73;F6S165;Q0P586	A0A3Q1M129;Q6IM73;F6S165;Q0P586	Reticulon	RTN2	tr|A0A3Q1M129|A0A3Q1M129_BOVIN Reticulon OS=Bos taurus OX=9913 GN=RTN2 PE=4 SV=1;tr|Q6IM73|Q6IM73_BOVIN Reticulon OS=Bos taurus OX=9913 GN=RTN2 PE=2 SV=1;tr|F6S165|F6S165_BOVIN Reticulon OS=Bos taurus OX=9913 GN=RTN2 PE=4 SV=2;tr|Q0P586|Q0P586_BOVIN Reticu	4	4	4	4	20.8	21.945	202	76.036	18766000000
A0A3Q1M155;Q3SYZ5;F1MBQ8	A0A3Q1M155;Q3SYZ5;F1MBQ8	DEAD-box helicase 5	DDX5	tr|A0A3Q1M155|A0A3Q1M155_BOVIN DEAD-box helicase 5 OS=Bos taurus OX=9913 GN=DDX5 PE=3 SV=1;tr|Q3SYZ5|Q3SYZ5_BOVIN DDX5 protein (Fragment) OS=Bos taurus OX=9913 GN=DDX5 PE=2 SV=1;tr|F1MBQ8|F1MBQ8_BOVIN DEAD-box helicase 5 OS=Bos taurus OX=9913 GN=DDX5 PE=3	3	10	10	8	16.8	69.147	614	50.899	5188900000
A0A3Q1M1B1;Q9TR36;A0A452DJF3	A0A3Q1M1B1;Q9TR36;A0A452DJF3	Phosphatidylinositol transfer protein beta isoform	PITPNB	tr|A0A3Q1M1B1|A0A3Q1M1B1_BOVIN Phosphatidylinositol transfer protein beta isoform OS=Bos taurus OX=9913 GN=PITPNB PE=4 SV=1;sp|Q9TR36|PIPNB_BOVIN Phosphatidylinositol transfer protein beta isoform OS=Bos taurus OX=9913 GN=PITPNB PE=1 SV=3;tr|A0A452DJF3|A0A	3	3	2	2	11.2	28.989	250	4.9302	50110000
A0A3Q1M1H0;G3N3C9;Q3ZBC9	A0A3Q1M1H0;G3N3C9	LIM domain binding 3	LDB3	tr|A0A3Q1M1H0|A0A3Q1M1H0_BOVIN LIM domain binding 3 OS=Bos taurus OX=9913 GN=LDB3 PE=4 SV=1;tr|G3N3C9|G3N3C9_BOVIN LIM domain binding 3 OS=Bos taurus OX=9913 GN=LDB3 PE=4 SV=2	3	25	25	25	53	66.486	615	323.31	650620000000
A0A3Q1M1K1;Q2KJG3;F1MKH6	A0A3Q1M1K1;Q2KJG3;F1MKH6	Asparagine--tRNA ligase, cytoplasmic	NARS	tr|A0A3Q1M1K1|A0A3Q1M1K1_BOVIN Asparagine--tRNA ligase, cytoplasmic OS=Bos taurus OX=9913 GN=NARS PE=4 SV=1;sp|Q2KJG3|SYNC_BOVIN Asparagine--tRNA ligase, cytoplasmic OS=Bos taurus OX=9913 GN=NARS PE=2 SV=3;tr|F1MKH6|F1MKH6_BOVIN Asparagine--tRNA ligase, cy	3	3	3	3	5.4	63.878	557	6.8723	629940000
A0A3Q1M1R3	A0A3Q1M1R3	Nebulin	NEB	tr|A0A3Q1M1R3|A0A3Q1M1R3_BOVIN Nebulin OS=Bos taurus OX=9913 GN=NEB PE=4 SV=1	1	385	3	2	70.7	656.08	5659	18.41	12893000000
A0A3Q1M1U2;A0A3Q1LW84;Q32PI5;A5D973;Q7M2R6	A0A3Q1M1U2;A0A3Q1LW84;Q32PI5;A5D973	Serine/threonine-protein phosphatase 2A 65 kDa regulatory subunit A alpha isoform	PPP2R1A	tr|A0A3Q1M1U2|A0A3Q1M1U2_BOVIN Serine/threonine-protein phosphatase 2A 65 kDa regulatory subunit A alpha isoform OS=Bos taurus OX=9913 GN=PPP2R1A PE=4 SV=1;tr|A0A3Q1LW84|A0A3Q1LW84_BOVIN Serine/threonine-protein phosphatase 2A 65 kDa regulatory subunit A a	5	11	11	11	18.2	64.172	581	29.388	8327900000
A0A3Q1M1Z4;A0A3Q1LSF0;A0A3Q1MSF6;A0A3Q1LFA6;A0A3Q1MNY1;A0A3Q1MQ22;A0A3Q1MIN7	A0A3Q1M1Z4;A0A3Q1LSF0;A0A3Q1MSF6;A0A3Q1LFA6;A0A3Q1MNY1;A0A3Q1MQ22;A0A3Q1MIN7	Ig-like domain-containing protein		tr|A0A3Q1M1Z4|A0A3Q1M1Z4_BOVIN Ig-like domain-containing protein OS=Bos taurus OX=9913 PE=4 SV=1;tr|A0A3Q1LSF0|A0A3Q1LSF0_BOVIN Ig-like domain-containing protein OS=Bos taurus OX=9913 PE=4 SV=1;tr|A0A3Q1MSF6|A0A3Q1MSF6_BOVIN Ig-like domain-containing prote	7	2	2	2	18	13.718	128	55.23	541960000
A0A3Q1M201;A0A3Q1M387;Q08DN5;A0A3Q1LYY4;REV__G3N2N2	A0A3Q1M201;A0A3Q1M387;Q08DN5;A0A3Q1LYY4	Carnitine O-acetyltransferase	CRAT	tr|A0A3Q1M201|A0A3Q1M201_BOVIN Carnitine O-acetyltransferase OS=Bos taurus OX=9913 GN=CRAT PE=1 SV=1;tr|A0A3Q1M387|A0A3Q1M387_BOVIN Carnitine O-acetyltransferase OS=Bos taurus OX=9913 GN=CRAT PE=1 SV=1;tr|Q08DN5|Q08DN5_BOVIN Carnitine O-acetyltransferase O	5	15	15	15	25.3	68.428	604	94.906	23841000000
A0A3Q1M211;G3MYE7	A0A3Q1M211;G3MYE7	Methyl-CpG-binding protein 2	MECP2	tr|A0A3Q1M211|A0A3Q1M211_BOVIN Methyl-CpG-binding protein 2 OS=Bos taurus OX=9913 GN=MECP2 PE=4 SV=1;tr|G3MYE7|G3MYE7_BOVIN Methyl-CpG-binding protein 2 OS=Bos taurus OX=9913 GN=MECP2 PE=4 SV=2	2	1	1	1	2.9	52.379	486	2.5178	0
A0A3Q1M278;P62194;A0A3Q1LPN6;A0A3Q1LMS2;F1MFP1;A0A3Q1LSW3;A0A3Q1MIV9	A0A3Q1M278;P62194;A0A3Q1LPN6	26S proteasome regulatory subunit 8	PSMC5	tr|A0A3Q1M278|A0A3Q1M278_BOVIN 26S proteasome regulatory subunit 8 OS=Bos taurus OX=9913 GN=PSMC5 PE=3 SV=1;sp|P62194|PRS8_BOVIN 26S proteasome regulatory subunit 8 OS=Bos taurus OX=9913 GN=PSMC5 PE=2 SV=1;tr|A0A3Q1LPN6|A0A3Q1LPN6_BOVIN 26S proteasome regu	7	8	8	8	20.1	44.784	398	16.149	1789700000
A0A3Q1M2B2;Q2UVX4;G3X7A5;A0A0F6QNP7;A0A3Q1MHV6;A0A3Q1MGT0;Q693V9;O97941	A0A3Q1M2B2;Q2UVX4;G3X7A5;A0A0F6QNP7;A0A3Q1MHV6;A0A3Q1MGT0	Complement C3	C3	tr|A0A3Q1M2B2|A0A3Q1M2B2_BOVIN Complement C3 OS=Bos taurus OX=9913 GN=C3 PE=1 SV=1;sp|Q2UVX4|CO3_BOVIN Complement C3 OS=Bos taurus OX=9913 GN=C3 PE=1 SV=2;tr|G3X7A5|G3X7A5_BOVIN Complement C3 OS=Bos taurus OX=9913 GN=C3 PE=1 SV=1;tr|A0A0F6QNP7|A0A0F6QNP7_B	8	28	28	28	20	183.74	1630	92.331	11434000000
A0A3Q1M2E5;A0A3Q1MRI6;A0A3Q1M7N6;A0A3Q1NL10;A0A3Q1MUK3;A0A3Q1NDV3;A0JN82	A0A3Q1M2E5;A0A3Q1MRI6;A0A3Q1M7N6;A0A3Q1NL10;A0A3Q1MUK3;A0A3Q1NDV3;A0JN82	Uncharacterized protein	SORBS2	tr|A0A3Q1M2E5|A0A3Q1M2E5_BOVIN Uncharacterized protein OS=Bos taurus OX=9913 GN=SORBS2 PE=4 SV=1;tr|A0A3Q1MRI6|A0A3Q1MRI6_BOVIN Uncharacterized protein OS=Bos taurus OX=9913 GN=SORBS2 PE=4 SV=1;tr|A0A3Q1M7N6|A0A3Q1M7N6_BOVIN Uncharacterized protein OS=Bos	7	2	2	2	4.4	73.622	660	4.4931	106270000
A0A3Q1M2L8;A0A3Q1M9M6;F1MU48;F1MDU7	A0A3Q1M2L8;A0A3Q1M9M6;F1MU48	DNA topoisomerase 2	TOP2B	tr|A0A3Q1M2L8|A0A3Q1M2L8_BOVIN DNA topoisomerase 2 OS=Bos taurus OX=9913 GN=TOP2B PE=3 SV=1;tr|A0A3Q1M9M6|A0A3Q1M9M6_BOVIN DNA topoisomerase 2 OS=Bos taurus OX=9913 GN=TOP2B PE=3 SV=1;tr|F1MU48|F1MU48_BOVIN DNA topoisomerase 2 OS=Bos taurus OX=9913 GN=TOP2	4	3	3	3	2.5	169.51	1499	7.9114	289340000
A0A3Q1M2P9;A3KMV2	A0A3Q1M2P9;A3KMV2	UV excision repair protein RAD23 homolog A	RAD23A	tr|A0A3Q1M2P9|A0A3Q1M2P9_BOVIN UV excision repair protein RAD23 homolog A OS=Bos taurus OX=9913 GN=RAD23A PE=4 SV=1;sp|A3KMV2|RD23A_BOVIN UV excision repair protein RAD23 homolog A OS=Bos taurus OX=9913 GN=RAD23A PE=2 SV=1	2	4	2	2	9.4	39.539	360	3.4172	2802800000
A0A3Q1M304	A0A3Q1M304	Filamin C	FLNC	tr|A0A3Q1M304|A0A3Q1M304_BOVIN Filamin C OS=Bos taurus OX=9913 GN=FLNC PE=1 SV=1	1	153	153	2	67	289.74	2715	323.31	2172600000000
A0A3Q1M390	A0A3Q1M390	Uncharacterized protein	IGFN1	tr|A0A3Q1M390|A0A3Q1M390_BOVIN Uncharacterized protein OS=Bos taurus OX=9913 GN=IGFN1 PE=4 SV=1	1	49	1	1	47.1	139.56	1275	61.606	5408000000
A0A3Q1M3D7	A0A3Q1M3D7	Ig-like domain-containing protein		tr|A0A3Q1M3D7|A0A3Q1M3D7_BOVIN Ig-like domain-containing protein OS=Bos taurus OX=9913 PE=4 SV=1	1	4	4	2	16.9	18.527	177	20.588	65144000000
A0A3Q1M3G5;F1MXV4	A0A3Q1M3G5;F1MXV4	Signal induced proliferation associated 1 like 1	SIPA1L1	tr|A0A3Q1M3G5|A0A3Q1M3G5_BOVIN Signal induced proliferation associated 1 like 1 OS=Bos taurus OX=9913 GN=SIPA1L1 PE=4 SV=1;tr|F1MXV4|F1MXV4_BOVIN Signal induced proliferation associated 1 like 1 OS=Bos taurus OX=9913 GN=SIPA1L1 PE=4 SV=3	2	1	1	1	0.7	197.33	1784	2.6297	15247000000
A0A3Q1M3L6	A0A3Q1M3L6	Uncharacterized protein		tr|A0A3Q1M3L6|A0A3Q1M3L6_BOVIN Uncharacterized protein OS=Bos taurus OX=9913 PE=1 SV=1	1	7	6	6	31.9	40.475	367	156.5	50639000000
A0A3Q1M3N0;V6F7X3;Q32PJ2;A0A3Q1MZJ9;F1N3Q7	A0A3Q1M3N0;V6F7X3;Q32PJ2;A0A3Q1MZJ9;F1N3Q7	Apolipoprotein A-IV	APOA4	tr|A0A3Q1M3N0|A0A3Q1M3N0_BOVIN Apolipoprotein A-IV OS=Bos taurus OX=9913 GN=APOA4 PE=3 SV=1;tr|V6F7X3|V6F7X3_BOVIN Apolipoprotein A-IV OS=Bos taurus OX=9913 GN=APOA4 PE=3 SV=1;sp|Q32PJ2|APOA4_BOVIN Apolipoprotein A-IV OS=Bos taurus OX=9913 GN=APOA4 PE=2 SV	5	5	5	5	12.7	43.077	378	9.7955	338950000
A0A3Q1M3N4;Q27966;A0A452DJY5;A0A3Q1MHV1	A0A3Q1M3N4;Q27966;A0A452DJY5;A0A3Q1MHV1	Unconventional myosin-Ic	MYO1C	tr|A0A3Q1M3N4|A0A3Q1M3N4_BOVIN Unconventional myosin-Ic OS=Bos taurus OX=9913 GN=MYO1C PE=1 SV=1;sp|Q27966|MYO1C_BOVIN Unconventional myosin-Ic OS=Bos taurus OX=9913 GN=MYO1C PE=1 SV=3;tr|A0A452DJY5|A0A452DJY5_BOVIN Unconventional myosin-Ic OS=Bos taurus O	4	2	2	2	1.4	121.08	1055	3.2596	1248600000
A0A3Q1M3Q7;Q29RV1;F1MEN8	A0A3Q1M3Q7;Q29RV1;F1MEN8	Protein disulfide-isomerase A4	PDIA4	tr|A0A3Q1M3Q7|A0A3Q1M3Q7_BOVIN Protein disulfide-isomerase A4 OS=Bos taurus OX=9913 GN=PDIA4 PE=3 SV=1;sp|Q29RV1|PDIA4_BOVIN Protein disulfide-isomerase A4 OS=Bos taurus OX=9913 GN=PDIA4 PE=2 SV=1;tr|F1MEN8|F1MEN8_BOVIN Protein disulfide-isomerase A4 OS=Bo	3	6	6	6	9.6	71.9	637	11.013	562750000
A0A3Q1M3Z5;F1MMR6;A1YZD1;Q9BGU5;P80209	A0A3Q1M3Z5;F1MMR6;A1YZD1;Q9BGU5;P80209	Cathepsin D	CTSD	tr|A0A3Q1M3Z5|A0A3Q1M3Z5_BOVIN Cathepsin D OS=Bos taurus OX=9913 GN=CTSD PE=3 SV=1;tr|F1MMR6|F1MMR6_BOVIN Cathepsin D OS=Bos taurus OX=9913 GN=CTSD PE=3 SV=1;tr|A1YZD1|A1YZD1_BOVIN Cathepsin D (Fragment) OS=Bos taurus OX=9913 GN=CATD PE=3 SV=1;tr|Q9BGU5|Q9	5	3	3	3	11.3	42.465	391	9.6584	367730000
A0A3Q1M465;Q58D31;A0A3Q1NA36;A0A3Q1MUN0	A0A3Q1M465;Q58D31;A0A3Q1NA36;A0A3Q1MUN0	Sorbitol dehydrogenase	SORD	tr|A0A3Q1M465|A0A3Q1M465_BOVIN Sorbitol dehydrogenase OS=Bos taurus OX=9913 GN=SORD PE=1 SV=1;sp|Q58D31|DHSO_BOVIN Sorbitol dehydrogenase OS=Bos taurus OX=9913 GN=SORD PE=1 SV=3;tr|A0A3Q1NA36|A0A3Q1NA36_BOVIN Sorbitol dehydrogenase OS=Bos taurus OX=9913 GN	4	2	2	2	7.9	36.28	340	4.9404	82036000
A0A3Q1M474;Q5E993	A0A3Q1M474;Q5E993	ER membrane protein complex subunit 2	EMC2	tr|A0A3Q1M474|A0A3Q1M474_BOVIN ER membrane protein complex subunit 2 OS=Bos taurus OX=9913 GN=EMC2 PE=4 SV=1;sp|Q5E993|EMC2_BOVIN ER membrane protein complex subunit 2 OS=Bos taurus OX=9913 GN=EMC2 PE=2 SV=1	2	1	1	1	4.4	34.624	295	2.3957	0
A0A3Q1M4I4;A0A3Q1MXK6;Q8SQ21	A0A3Q1M4I4;A0A3Q1MXK6;Q8SQ21	Histidine triad nucleotide-binding protein 2, mitochondrial	HINT2	tr|A0A3Q1M4I4|A0A3Q1M4I4_BOVIN Histidine triad nucleotide-binding protein 2, mitochondrial OS=Bos taurus OX=9913 GN=HINT2 PE=1 SV=1;tr|A0A3Q1MXK6|A0A3Q1MXK6_BOVIN Histidine triad nucleotide-binding protein 2, mitochondrial OS=Bos taurus OX=9913 GN=HINT2 PE	3	2	2	2	16.6	16.433	151	7.2023	743300000
A0A3Q1M4K6;B8Y9T0;A0A3Q1NHX9;B8Y9S9;P07589;G5E5A8;G5E5B0;G5E5A9;Q95KV4;Q95KV5;Q71U44;Q862C9	A0A3Q1M4K6;B8Y9T0;A0A3Q1NHX9;B8Y9S9;P07589;G5E5A8;G5E5B0;G5E5A9;Q95KV4;Q95KV5	Fibronectin	FN1	tr|A0A3Q1M4K6|A0A3Q1M4K6_BOVIN Fibronectin OS=Bos taurus OX=9913 GN=FN1 PE=4 SV=1;tr|B8Y9T0|B8Y9T0_BOVIN Cumulus cell-specific fibronectin 1 transcript variant OS=Bos taurus OX=9913 PE=2 SV=1;tr|A0A3Q1NHX9|A0A3Q1NHX9_BOVIN Fibronectin OS=Bos taurus OX=9913	12	6	6	6	2.9	237.57	2163	11.188	2932200000
A0A3Q1M4M4;P13619;A0A3Q1MP66	A0A3Q1M4M4;P13619	ATP synthase F(0) complex subunit B1, mitochondrial	ATP5PB	tr|A0A3Q1M4M4|A0A3Q1M4M4_BOVIN ATP synthase F(0) complex subunit B1, mitochondrial OS=Bos taurus OX=9913 GN=ATP5PB PE=1 SV=1;sp|P13619|AT5F1_BOVIN ATP synthase F(0) complex subunit B1, mitochondrial OS=Bos taurus OX=9913 GN=ATP5PB PE=1 SV=2	3	11	11	11	30.6	29.17	255	43.55	47567000000
A0A3Q1M4R3;Q862D4	A0A3Q1M4R3	L-lactate dehydrogenase		tr|A0A3Q1M4R3|A0A3Q1M4R3_BOVIN L-lactate dehydrogenase OS=Bos taurus OX=9913 PE=3 SV=1	2	11	1	1	28.7	36.768	334	11.646	8100000000
A0A3Q1M4T2;Q5EAD4	A0A3Q1M4T2;Q5EAD4	Short/branched chain-specific acyl-CoA dehydrogenase, mitochondrial	ACADSB	tr|A0A3Q1M4T2|A0A3Q1M4T2_BOVIN Short/branched chain-specific acyl-CoA dehydrogenase, mitochondrial OS=Bos taurus OX=9913 GN=ACADSB PE=3 SV=1;sp|Q5EAD4|ACDSB_BOVIN Short/branched chain specific acyl-CoA dehydrogenase, mitochondrial OS=Bos taurus OX=9913 GN=	2	1	1	1	3	46.823	430	9.245	66049000
A0A3Q1M5A0;Q2TBT7;A0A3Q1MG83;A6QLG6;F1N4M9	A0A3Q1M5A0;Q2TBT7;A0A3Q1MG83;A6QLG6;F1N4M9	Fragile X mental retardation syndrome-related protein 1	FXR1	tr|A0A3Q1M5A0|A0A3Q1M5A0_BOVIN Fragile X mental retardation syndrome-related protein 1 OS=Bos taurus OX=9913 GN=FXR1 PE=4 SV=1;sp|Q2TBT7|FXR1_BOVIN Fragile X mental retardation syndrome-related protein 1 OS=Bos taurus OX=9913 GN=FXR1 PE=2 SV=1;tr|A0A3Q1MG8	5	10	10	8	20.5	73.142	648	47.522	4295200000
A0A3Q1M5Q3	A0A3Q1M5Q3	Uncharacterized protein	PRR33	tr|A0A3Q1M5Q3|A0A3Q1M5Q3_BOVIN Uncharacterized protein OS=Bos taurus OX=9913 GN=PRR33 PE=4 SV=1	1	11	11	11	21.9	71.647	685	33.193	2770900000
A0A3Q1M5S0;A0A3Q1M8W5;A0A3Q1LGL7;F1MYX9;A0A3Q1N9E9	A0A3Q1M5S0;A0A3Q1M8W5;A0A3Q1LGL7;F1MYX9;A0A3Q1N9E9	Laminin subunit alpha 4	LAMA4	tr|A0A3Q1M5S0|A0A3Q1M5S0_BOVIN Laminin subunit alpha 4 OS=Bos taurus OX=9913 GN=LAMA4 PE=1 SV=1;tr|A0A3Q1M8W5|A0A3Q1M8W5_BOVIN Laminin subunit alpha 4 OS=Bos taurus OX=9913 GN=LAMA4 PE=1 SV=1;tr|A0A3Q1LGL7|A0A3Q1LGL7_BOVIN Laminin subunit alpha 4 OS=Bos ta	5	4	4	4	3.4	186.21	1671	9.9189	304540000
A0A3Q1M5Y3;F6QIA5;Q2HJD8;A0A3Q1LWZ4	A0A3Q1M5Y3;F6QIA5;Q2HJD8;A0A3Q1LWZ4	RNA binding motif protein 39	RBM39	tr|A0A3Q1M5Y3|A0A3Q1M5Y3_BOVIN RNA binding motif protein 39 OS=Bos taurus OX=9913 GN=RBM39 PE=1 SV=1;tr|F6QIA5|F6QIA5_BOVIN RNA binding motif protein 39 OS=Bos taurus OX=9913 GN=RBM39 PE=1 SV=2;tr|Q2HJD8|Q2HJD8_BOVIN RBM39 protein (Fragment) OS=Bos taurus	4	1	1	1	2.1	53.638	480	2.634	126180000
A0A3Q1M676;E1BHP7	A0A3Q1M676;E1BHP7	Integrin subunit beta 1 binding protein 2	ITGB1BP2	tr|A0A3Q1M676|A0A3Q1M676_BOVIN Integrin subunit beta 1 binding protein 2 OS=Bos taurus OX=9913 GN=ITGB1BP2 PE=4 SV=1;tr|E1BHP7|E1BHP7_BOVIN Integrin subunit beta 1 binding protein 2 OS=Bos taurus OX=9913 GN=ITGB1BP2 PE=4 SV=1	2	1	1	1	5	35.052	319	2.8722	0
A0A3Q1M698;Q5E997;A0A3Q1LXG3	A0A3Q1M698;Q5E997;A0A3Q1LXG3	F-actin-capping protein subunit alpha	CAPZA2	tr|A0A3Q1M698|A0A3Q1M698_BOVIN F-actin-capping protein subunit alpha OS=Bos taurus OX=9913 GN=CAPZA2 PE=3 SV=1;sp|Q5E997|CAZA2_BOVIN F-actin-capping protein subunit alpha-2 OS=Bos taurus OX=9913 GN=CAPZA2 PE=1 SV=3;tr|A0A3Q1LXG3|A0A3Q1LXG3_BOVIN F-actin-ca	3	10	10	9	61.5	32.644	283	253.71	53972000000
A0A3Q1M6F2	A0A3Q1M6F2	Uncharacterized protein		tr|A0A3Q1M6F2|A0A3Q1M6F2_BOVIN Uncharacterized protein OS=Bos taurus OX=9913 PE=4 SV=1	1	20	20	20	44	61.576	563	323.31	296420000000
A0A3Q1M6K6;P20004;Q1P9Q3	A0A3Q1M6K6;P20004;Q1P9Q3	Aconitate hydratase, mitochondrial	ACO2	tr|A0A3Q1M6K6|A0A3Q1M6K6_BOVIN Aconitate hydratase, mitochondrial OS=Bos taurus OX=9913 GN=ACO2 PE=1 SV=1;sp|P20004|ACON_BOVIN Aconitate hydratase, mitochondrial OS=Bos taurus OX=9913 GN=ACO2 PE=1 SV=4;tr|Q1P9Q3|Q1P9Q3_BOVIN Aconitate hydratase, mitochondr	3	26	26	26	42.5	84.792	776	323.31	135360000000
A0A3Q1M6N7;Q3SZH7	A0A3Q1M6N7;Q3SZH7	Leukotriene A(4) hydrolase	LTA4H	tr|A0A3Q1M6N7|A0A3Q1M6N7_BOVIN Leukotriene A(4) hydrolase OS=Bos taurus OX=9913 GN=LTA4H PE=3 SV=1;sp|Q3SZH7|LKHA4_BOVIN Leukotriene A-4 hydrolase OS=Bos taurus OX=9913 GN=LTA4H PE=2 SV=3	2	9	9	9	16.4	67.282	592	18.666	4682700000
A0A3Q1M6Y5;A0A3Q1MSI3;P08239;G8JKZ5;Q9TSC7;Q9TSC8	A0A3Q1M6Y5;A0A3Q1MSI3;P08239;G8JKZ5	Guanine nucleotide-binding protein G(o) subunit alpha	GNAO1	tr|A0A3Q1M6Y5|A0A3Q1M6Y5_BOVIN Guanine nucleotide-binding protein G(o) subunit alpha OS=Bos taurus OX=9913 GN=GNAO1 PE=4 SV=1;tr|A0A3Q1MSI3|A0A3Q1MSI3_BOVIN Guanine nucleotide-binding protein G(o) subunit alpha OS=Bos taurus OX=9913 GN=GNAO1 PE=4 SV=1;sp|P	6	4	3	3	12.9	39.103	350	7.0095	348710000
A0A3Q1M703;A0A3Q1LLK9;Q5E9X2;A0A3Q1MNG1;P79118	A0A3Q1M703;A0A3Q1LLK9;Q5E9X2	Dual-specificity mitogen-activated protein kinase kinase 6	MAP2K6	tr|A0A3Q1M703|A0A3Q1M703_BOVIN Dual-specificity mitogen-activated protein kinase kinase 6 OS=Bos taurus OX=9913 GN=MAP2K6 PE=3 SV=1;tr|A0A3Q1LLK9|A0A3Q1LLK9_BOVIN Dual-specificity mitogen-activated protein kinase kinase 6 OS=Bos taurus OX=9913 GN=MAP2K6 PE	5	7	7	4	21.9	37.577	333	45.069	11259000000
A0A3Q1M707;Q28140;A0A3Q1M3T9;A0A3Q1MXR2;A0A3Q1LY04;F1MF57	A0A3Q1M707	Nebulin	NEB	tr|A0A3Q1M707|A0A3Q1M707_BOVIN Nebulin OS=Bos taurus OX=9913 GN=NEB PE=4 SV=1	6	468	1	0	71.3	823.66	7100	24.669	5047000000
A0A3Q1M715;Q2HJF8;G1K237;A0A3Q1MKH9;A0A3Q1M400;A0A3Q1MEL1;A0A3Q1M503	A0A3Q1M715;Q2HJF8;G1K237;A0A3Q1MKH9;A0A3Q1M400;A0A3Q1MEL1;A0A3Q1M503	Mitochondrial Rho GTPase	RHOT1	tr|A0A3Q1M715|A0A3Q1M715_BOVIN Mitochondrial Rho GTPase OS=Bos taurus OX=9913 GN=RHOT1 PE=3 SV=1;sp|Q2HJF8|MIRO1_BOVIN Mitochondrial Rho GTPase 1 OS=Bos taurus OX=9913 GN=RHOT1 PE=2 SV=1;tr|G1K237|G1K237_BOVIN Mitochondrial Rho GTPase OS=Bos taurus OX=9913	7	1	1	1	2.5	68.058	596	5.9276	75434000
A0A3Q1M720;A2VDM7	A0A3Q1M720;A2VDM7	Splicing factor 1	SF1	tr|A0A3Q1M720|A0A3Q1M720_BOVIN Splicing factor 1 OS=Bos taurus OX=9913 GN=SF1 PE=4 SV=1;tr|A2VDM7|A2VDM7_BOVIN Splicing factor 1 OS=Bos taurus OX=9913 GN=SF1 PE=2 SV=1	2	2	2	2	4.1	64.652	603	24.195	107990000
A0A3Q1M7H7;Q2HJH1	A0A3Q1M7H7;Q2HJH1	Aspartyl aminopeptidase	DNPEP	tr|A0A3Q1M7H7|A0A3Q1M7H7_BOVIN Aspartyl aminopeptidase OS=Bos taurus OX=9913 GN=DNPEP PE=3 SV=1;sp|Q2HJH1|DNPEP_BOVIN Aspartyl aminopeptidase OS=Bos taurus OX=9913 GN=DNPEP PE=1 SV=1	2	7	7	7	18.5	49.361	449	15.753	3599500000
A0A3Q1M7W9;Q2KIA5	A0A3Q1M7W9;Q2KIA5	Dynamin-1-like protein	DNM1L	tr|A0A3Q1M7W9|A0A3Q1M7W9_BOVIN Dynamin-1-like protein OS=Bos taurus OX=9913 GN=DNM1L PE=1 SV=1;sp|Q2KIA5|DNM1L_BOVIN Dynamin-1-like protein OS=Bos taurus OX=9913 GN=DNM1L PE=2 SV=1	2	6	6	6	8.6	78.917	709	10.411	4424400000
A0A3Q1M823;E1BMA8;A0A3Q1NLH2	A0A3Q1M823;E1BMA8;A0A3Q1NLH2	Dystrobrevin	DTNA	tr|A0A3Q1M823|A0A3Q1M823_BOVIN Dystrobrevin OS=Bos taurus OX=9913 GN=DTNA PE=3 SV=1;tr|E1BMA8|E1BMA8_BOVIN Dystrobrevin OS=Bos taurus OX=9913 GN=DTNA PE=3 SV=3;tr|A0A3Q1NLH2|A0A3Q1NLH2_BOVIN Dystrobrevin OS=Bos taurus OX=9913 GN=DTNA PE=3 SV=1	3	9	1	1	15.4	77.184	683	-2	0
A0A3Q1M8N0;A0A3Q1LQZ3;A0A3Q1NN83;A0A3Q1MMB2;E3W9A2;A0A3Q1MQQ6;A0A3Q1LUW3;A0A3Q1MQY8;E1BGH3;A0A3Q1N033;Q32LL4	A0A3Q1M8N0;A0A3Q1LQZ3;A0A3Q1NN83;A0A3Q1MMB2;E3W9A2;A0A3Q1MQQ6;A0A3Q1LUW3;A0A3Q1MQY8	CAP-Gly domain containing linker protein 1	CLIP1	tr|A0A3Q1M8N0|A0A3Q1M8N0_BOVIN CAP-Gly domain containing linker protein 1 OS=Bos taurus OX=9913 GN=CLIP1 PE=1 SV=1;tr|A0A3Q1LQZ3|A0A3Q1LQZ3_BOVIN CAP-Gly domain containing linker protein 1 OS=Bos taurus OX=9913 GN=CLIP1 PE=1 SV=1;tr|A0A3Q1NN83|A0A3Q1NN83_B	11	10	10	10	7.9	156.25	1388	27.838	1390500000
A0A3Q1M930;E1B748;A0A3Q1MBP1;A0A3Q1MJM1	A0A3Q1M930;E1B748;A0A3Q1MBP1;A0A3Q1MJM1	Hypoxia up-regulated 1	HYOU1	tr|A0A3Q1M930|A0A3Q1M930_BOVIN Hypoxia up-regulated 1 OS=Bos taurus OX=9913 GN=HYOU1 PE=1 SV=1;tr|E1B748|E1B748_BOVIN Hypoxia up-regulated 1 OS=Bos taurus OX=9913 GN=HYOU1 PE=1 SV=2;tr|A0A3Q1MBP1|A0A3Q1MBP1_BOVIN Hypoxia up-regulated 1 OS=Bos taurus OX=991	4	4	4	4	7.5	108.73	974	19.331	2042800000
A0A3Q1M9U0;F1MPR3;Q5MA64	A0A3Q1M9U0;F1MPR3	Calcium-transporting ATPase	ATP2A2	tr|A0A3Q1M9U0|A0A3Q1M9U0_BOVIN Calcium-transporting ATPase OS=Bos taurus OX=9913 GN=ATP2A2 PE=1 SV=1;tr|F1MPR3|F1MPR3_BOVIN Calcium-transporting ATPase OS=Bos taurus OX=9913 GN=ATP2A2 PE=3 SV=2	3	45	1	1	46.2	114.84	1042	-2	195000000
A0A3Q1M9Y6	A0A3Q1M9Y6	Myomesin 3	MYOM3	tr|A0A3Q1M9Y6|A0A3Q1M9Y6_BOVIN Myomesin 3 OS=Bos taurus OX=9913 GN=MYOM3 PE=4 SV=1	1	41	1	0	35.5	161.84	1430	22.526	421220000
A0A3Q1MAE2	A0A3Q1MAE2	Synapsin II	SYN2	tr|A0A3Q1MAE2|A0A3Q1MAE2_BOVIN Synapsin II OS=Bos taurus OX=9913 GN=SYN2 PE=4 SV=1	1	1	1	1	3.8	28.583	261	-2	149130000
A0A3Q1MAG5;A0A3Q1MK57;Q4U5R3;Q2KJE7;A0A3Q1M2Y4	A0A3Q1MAG5;A0A3Q1MK57;Q4U5R3;Q2KJE7;A0A3Q1M2Y4	Proteasome activator complex subunit 1	PSME1	tr|A0A3Q1MAG5|A0A3Q1MAG5_BOVIN Proteasome activator complex subunit 1 OS=Bos taurus OX=9913 GN=PSME1 PE=4 SV=1;tr|A0A3Q1MK57|A0A3Q1MK57_BOVIN Proteasome activator complex subunit 1 OS=Bos taurus OX=9913 GN=PSME1 PE=4 SV=1;sp|Q4U5R3|PSME1_BOVIN Proteasome a	5	4	4	4	18.8	27.542	239	12.259	1165400000
A0A3Q1MAH9	A0A3Q1MAH9	IRG-type G domain-containing protein	IRGQ	tr|A0A3Q1MAH9|A0A3Q1MAH9_BOVIN IRG-type G domain-containing protein OS=Bos taurus OX=9913 GN=IRGQ PE=4 SV=1	1	1	1	1	1.8	64.197	626	2.6215	1931500000
A0A3Q1MAI4;A0A3Q1LW10;Q9BGI2;A0A452DI43	A0A3Q1MAI4;A0A3Q1LW10;Q9BGI2;A0A452DI43	Peroxiredoxin-4	PRDX4	tr|A0A3Q1MAI4|A0A3Q1MAI4_BOVIN Peroxiredoxin-4 OS=Bos taurus OX=9913 GN=PRDX4 PE=4 SV=1;tr|A0A3Q1LW10|A0A3Q1LW10_BOVIN Peroxiredoxin-4 OS=Bos taurus OX=9913 GN=PRDX4 PE=4 SV=1;sp|Q9BGI2|PRDX4_BOVIN Peroxiredoxin-4 OS=Bos taurus OX=9913 GN=PRDX4 PE=2 SV=1;t	4	4	2	2	15.4	29.55	260	13.265	6516000000
A0A3Q1MAJ0;Q58DA7;F1ML12	A0A3Q1MAJ0;Q58DA7;F1ML12	Glutaredoxin-3	GLRX3	tr|A0A3Q1MAJ0|A0A3Q1MAJ0_BOVIN Glutaredoxin-3 OS=Bos taurus OX=9913 GN=GLRX3 PE=4 SV=1;sp|Q58DA7|GLRX3_BOVIN Glutaredoxin-3 OS=Bos taurus OX=9913 GN=GLRX3 PE=2 SV=1;tr|F1ML12|F1ML12_BOVIN Glutaredoxin-3 OS=Bos taurus OX=9913 GN=GLRX3 PE=4 SV=2	3	3	3	3	12.1	36.549	330	6.4287	844670000
A0A3Q1MAK6;A6QPP2;F6R4P6	A0A3Q1MAK6;A6QPP2;F6R4P6	Serpin family D member 1	SERPIND1	tr|A0A3Q1MAK6|A0A3Q1MAK6_BOVIN Serpin family D member 1 OS=Bos taurus OX=9913 GN=SERPIND1 PE=3 SV=1;tr|A6QPP2|A6QPP2_BOVIN SERPIND1 protein OS=Bos taurus OX=9913 GN=SERPIND1 PE=2 SV=1;tr|F6R4P6|F6R4P6_BOVIN Serpin family D member 1 OS=Bos taurus OX=9913 GN	3	3	3	3	6.6	54.074	488	15.724	1165400000
A0A3Q1MAQ1;G3MWR4	A0A3Q1MAQ1;G3MWR4	Sodium/potassium-transporting ATPase subunit beta	ATP1B1	tr|A0A3Q1MAQ1|A0A3Q1MAQ1_BOVIN Sodium/potassium-transporting ATPase subunit beta OS=Bos taurus OX=9913 GN=ATP1B1 PE=3 SV=1;tr|G3MWR4|G3MWR4_BOVIN Sodium/potassium-transporting ATPase subunit beta OS=Bos taurus OX=9913 GN=ATP1B1 PE=1 SV=1	2	3	3	3	13.9	34.585	302	10.162	4104200000
A0A3Q1MAS9;A0A3Q1LW69;E1BJ59;A0A3Q1MR95	A0A3Q1MAS9;A0A3Q1LW69;E1BJ59;A0A3Q1MR95	Ataxin 2 like	ATXN2L	tr|A0A3Q1MAS9|A0A3Q1MAS9_BOVIN Ataxin 2 like OS=Bos taurus OX=9913 GN=ATXN2L PE=4 SV=1;tr|A0A3Q1LW69|A0A3Q1LW69_BOVIN Ataxin 2 like OS=Bos taurus OX=9913 GN=ATXN2L PE=4 SV=1;tr|E1BJ59|E1BJ59_BOVIN Ataxin 2 like OS=Bos taurus OX=9913 GN=ATXN2L PE=4 SV=2;tr|	4	3	3	3	4.2	108.64	1022	6.0108	230240000
A0A3Q1MB35;Q32LM2	A0A3Q1MB35;Q32LM2	Small glutamine-rich tetratricopeptide repeat-containing protein alpha	SGTA	tr|A0A3Q1MB35|A0A3Q1MB35_BOVIN Small glutamine-rich tetratricopeptide repeat-containing protein alpha OS=Bos taurus OX=9913 GN=SGTA PE=4 SV=1;sp|Q32LM2|SGTA_BOVIN Small glutamine-rich tetratricopeptide repeat-containing protein alpha OS=Bos taurus OX=9913	2	2	2	2	7.1	34.007	312	4.1576	315130000
A0A3Q1MB48;Q3T0R4;F1MN23	A0A3Q1MB48;Q3T0R4;F1MN23	Dehydrogenase/reductase SDR family member 7B	DHRS7B	tr|A0A3Q1MB48|A0A3Q1MB48_BOVIN Dehydrogenase/reductase SDR family member 7B OS=Bos taurus OX=9913 GN=DHRS7B PE=3 SV=1;sp|Q3T0R4|DRS7B_BOVIN Dehydrogenase/reductase SDR family member 7B OS=Bos taurus OX=9913 GN=DHRS7B PE=2 SV=1;tr|F1MN23|F1MN23_BOVIN Dehydr	3	7	7	7	25.2	33.462	310	62.955	6123300000
A0A3Q1MBG9;F1MNM7	A0A3Q1MBG9;F1MNM7	Perilipin 4	PLIN4	tr|A0A3Q1MBG9|A0A3Q1MBG9_BOVIN Perilipin 4 OS=Bos taurus OX=9913 GN=PLIN4 PE=1 SV=1;tr|F1MNM7|F1MNM7_BOVIN Perilipin 4 OS=Bos taurus OX=9913 GN=PLIN4 PE=1 SV=3	2	26	26	26	68.7	168.87	1707	323.31	41228000000
A0A3Q1MBN7;Q863B3	A0A3Q1MBN7;Q863B3	Staphylococcal nuclease domain-containing protein	SND1	tr|A0A3Q1MBN7|A0A3Q1MBN7_BOVIN Staphylococcal nuclease domain-containing protein OS=Bos taurus OX=9913 GN=SND1 PE=1 SV=1;sp|Q863B3|SND1_BOVIN Staphylococcal nuclease domain-containing protein 1 OS=Bos taurus OX=9913 GN=SND1 PE=1 SV=1	2	6	6	6	8.4	98.353	873	17.581	1228600000
A0A3Q1MBQ7;E1BMG2;A0A3Q1MCT2	A0A3Q1MBQ7;E1BMG2;A0A3Q1MCT2	Dynein axonemal heavy chain 5	DNAH5	tr|A0A3Q1MBQ7|A0A3Q1MBQ7_BOVIN Dynein axonemal heavy chain 5 OS=Bos taurus OX=9913 GN=DNAH5 PE=4 SV=1;tr|E1BMG2|E1BMG2_BOVIN Dynein axonemal heavy chain 5 OS=Bos taurus OX=9913 GN=DNAH5 PE=4 SV=3;tr|A0A3Q1MCT2|A0A3Q1MCT2_BOVIN Dynein axonemal heavy chain 5	3	2	2	2	0.4	481.11	4201	2.8148	3111200000
A0A3Q1MBQ8;A6QQD7;A0A3Q1N3Y2	A0A3Q1MBQ8;A6QQD7;A0A3Q1N3Y2	Histidine rich calcium binding protein	HRC	tr|A0A3Q1MBQ8|A0A3Q1MBQ8_BOVIN Histidine rich calcium binding protein OS=Bos taurus OX=9913 GN=HRC PE=4 SV=1;tr|A6QQD7|A6QQD7_BOVIN HRC protein OS=Bos taurus OX=9913 GN=HRC PE=2 SV=1;tr|A0A3Q1N3Y2|A0A3Q1N3Y2_BOVIN Histidine rich calcium binding protein OS=	3	3	3	3	5.4	94.291	816	25.023	1784500000
A0A3Q1MBS5;Q3B7N2;A0A3Q1MPS4;A4ZZF8;A1XE97;F1MYY5;E1BDC5;Q4ZHA6;G3X8A0	A0A3Q1MBS5;Q3B7N2;A0A3Q1MPS4;A4ZZF8	Alpha-actinin-1	ACTN1	tr|A0A3Q1MBS5|A0A3Q1MBS5_BOVIN Alpha-actinin-1 OS=Bos taurus OX=9913 GN=ACTN1 PE=1 SV=1;sp|Q3B7N2|ACTN1_BOVIN Alpha-actinin-1 OS=Bos taurus OX=9913 GN=ACTN1 PE=2 SV=1;tr|A0A3Q1MPS4|A0A3Q1MPS4_BOVIN Alpha-actinin-1 OS=Bos taurus OX=9913 GN=ACTN1 PE=1 SV=1;t	9	25	7	7	28.1	102.42	887	116.77	35624000000
A0A3Q1MBW4;A0A3Q1LK90;A0A3Q1N855;A4FUC8	A0A3Q1MBW4;A0A3Q1LK90;A0A3Q1N855;A4FUC8	Cysteinyl-tRNA synthetase	CARS	tr|A0A3Q1MBW4|A0A3Q1MBW4_BOVIN Cysteinyl-tRNA synthetase OS=Bos taurus OX=9913 GN=CARS PE=1 SV=1;tr|A0A3Q1LK90|A0A3Q1LK90_BOVIN Cysteinyl-tRNA synthetase OS=Bos taurus OX=9913 GN=CARS PE=1 SV=1;tr|A0A3Q1N855|A0A3Q1N855_BOVIN Cysteinyl-tRNA synthetase OS=Bo	4	2	2	2	3.7	88.609	786	3.1816	33019000
A0A3Q1MBY2;Q148H0;G3X6W0;A0A3Q1LM66	A0A3Q1MBY2;Q148H0;G3X6W0;A0A3Q1LM66	MICOS complex subunit	APOO	tr|A0A3Q1MBY2|A0A3Q1MBY2_BOVIN MICOS complex subunit OS=Bos taurus OX=9913 GN=APOO PE=4 SV=1;sp|Q148H0|MIC26_BOVIN MICOS complex subunit MIC26 OS=Bos taurus OX=9913 GN=APOO PE=2 SV=1;tr|G3X6W0|G3X6W0_BOVIN MICOS complex subunit OS=Bos taurus OX=9913 GN=APO	4	4	4	4	21.3	21.592	188	16.967	811130000
A0A3Q1MC60;A0A3Q1LTX9;A0A3Q1MEF9	A0A3Q1MC60;A0A3Q1LTX9	Nebulin	NEB	tr|A0A3Q1MC60|A0A3Q1MC60_BOVIN Nebulin OS=Bos taurus OX=9913 GN=NEB PE=4 SV=1;tr|A0A3Q1LTX9|A0A3Q1LTX9_BOVIN Nebulin OS=Bos taurus OX=9913 GN=NEB PE=4 SV=1	3	493	493	1	70.3	943.8	8139	323.31	6019100000000
A0A3Q1MCJ7;Q862B7;Q3T076;A0A3Q1MWP9;F1MR01	A0A3Q1MCJ7;Q862B7;Q3T076;A0A3Q1MWP9	Uncharacterized protein	RPS14	tr|A0A3Q1MCJ7|A0A3Q1MCJ7_BOVIN Uncharacterized protein OS=Bos taurus OX=9913 GN=RPS14 PE=1 SV=1;tr|Q862B7|Q862B7_BOVIN Similar to ribosomal protein S14 (Fragment) OS=Bos taurus OX=9913 PE=2 SV=1;tr|Q3T076|Q3T076_BOVIN Ribosomal protein S14 OS=Bos taurus OX	5	4	4	4	29.8	16.273	151	33.557	4556500000
A0A3Q1MCK3;Q3T0H0	A0A3Q1MCK3;Q3T0H0	Leucine carboxyl methyltransferase 1	LCMT1	tr|A0A3Q1MCK3|A0A3Q1MCK3_BOVIN Leucine carboxyl methyltransferase 1 OS=Bos taurus OX=9913 GN=LCMT1 PE=3 SV=1;sp|Q3T0H0|LCMT1_BOVIN Leucine carboxyl methyltransferase 1 OS=Bos taurus OX=9913 GN=LCMT1 PE=2 SV=1	2	2	2	2	4.6	37.371	327	2.9987	1038700000
A0A3Q1MCR7;A0A3Q1MBN9;A0A3Q1M6G2;A0A3Q1LLA1;G3X6Y0;G3MZX0	A0A3Q1MCR7;A0A3Q1MBN9;A0A3Q1M6G2;A0A3Q1LLA1	Protein phosphatase 1 regulatory subunit	PPP1R12B	tr|A0A3Q1MCR7|A0A3Q1MCR7_BOVIN Protein phosphatase 1 regulatory subunit OS=Bos taurus OX=9913 GN=PPP1R12B PE=4 SV=1;tr|A0A3Q1MBN9|A0A3Q1MBN9_BOVIN Protein phosphatase 1 regulatory subunit OS=Bos taurus OX=9913 GN=PPP1R12B PE=4 SV=1;tr|A0A3Q1M6G2|A0A3Q1M6G2	6	3	3	3	4.2	103.09	945	7.7266	637820000
A0A3Q1MCV0;Q32S21	A0A3Q1MCV0;Q32S21	Hydroxysteroid 17-beta dehydrogenase 8	HSD17B8	tr|A0A3Q1MCV0|A0A3Q1MCV0_BOVIN Hydroxysteroid 17-beta dehydrogenase 8 OS=Bos taurus OX=9913 GN=HSD17B8 PE=3 SV=1;tr|Q32S21|Q32S21_BOVIN FabG-like protein OS=Bos taurus OX=9913 GN=HSD17B8 PE=2 SV=1	2	3	3	3	19.4	25.321	248	13.624	553190000
A0A3Q1MCV5;Q27954;A0A140T856	A0A3Q1MCV5;Q27954;A0A140T856	Coatomer subunit alpha	COPA	tr|A0A3Q1MCV5|A0A3Q1MCV5_BOVIN Coatomer subunit alpha OS=Bos taurus OX=9913 GN=COPA PE=4 SV=1;sp|Q27954|COPA_BOVIN Coatomer subunit alpha OS=Bos taurus OX=9913 GN=COPA PE=1 SV=1;tr|A0A140T856|A0A140T856_BOVIN Coatomer subunit alpha OS=Bos taurus OX=9913 GN	3	3	3	3	2.9	138.28	1223	12.25	701170000
A0A3Q1MCZ1	A0A3Q1MCZ1	Uncharacterized protein	PURB	tr|A0A3Q1MCZ1|A0A3Q1MCZ1_BOVIN Uncharacterized protein OS=Bos taurus OX=9913 GN=PURB PE=4 SV=1	1	1	1	1	3.3	32.68	304	2.5054	448300000
A0A3Q1MD17;E1BDF0;A0A3Q1M1A2;A0A3Q1N6Z3;A0A3Q1LYQ6	A0A3Q1MD17;E1BDF0;A0A3Q1M1A2;A0A3Q1N6Z3;A0A3Q1LYQ6	Nexilin F-actin binding protein	NEXN	tr|A0A3Q1MD17|A0A3Q1MD17_BOVIN Nexilin F-actin binding protein OS=Bos taurus OX=9913 GN=NEXN PE=4 SV=1;tr|E1BDF0|E1BDF0_BOVIN Nexilin F-actin binding protein OS=Bos taurus OX=9913 GN=NEXN PE=4 SV=3;tr|A0A3Q1M1A2|A0A3Q1M1A2_BOVIN Nexilin F-actin binding pro	5	7	7	7	11.4	73.102	612	27.616	2007500000
A0A3Q1MD36;A0A452DHW0;F1MZY2;A8E645;Q08DQ2	A0A3Q1MD36;A0A452DHW0;F1MZY2;A8E645;Q08DQ2	Glutamine--fructose-6-phosphate aminotransferase [isomerizing] 2	GFPT2	tr|A0A3Q1MD36|A0A3Q1MD36_BOVIN Glutamine--fructose-6-phosphate aminotransferase [isomerizing] 2 OS=Bos taurus OX=9913 GN=GFPT2 PE=4 SV=1;tr|A0A452DHW0|A0A452DHW0_BOVIN Glutamine--fructose-6-phosphate aminotransferase [isomerizing] 2 OS=Bos taurus OX=9913 G	5	1	1	1	3.3	69.573	615	6.3941	79524000
A0A3Q1MD98;Q3ZBH9	A0A3Q1MD98;Q3ZBH9	DNA replication licensing factor MCM7	MCM7	tr|A0A3Q1MD98|A0A3Q1MD98_BOVIN DNA replication licensing factor MCM7 OS=Bos taurus OX=9913 GN=MCM7 PE=3 SV=1;sp|Q3ZBH9|MCM7_BOVIN DNA replication licensing factor MCM7 OS=Bos taurus OX=9913 GN=MCM7 PE=2 SV=1	2	2	2	2	4.2	75.697	672	3.2328	154030000
A0A3Q1MDG7;A0A3Q1LRZ2;Q2HJ73;F1MPK4;A0A3Q1LUU2;A0A3Q1MBY6;A0A3Q1NAY9;A0A3Q1LT48	A0A3Q1MDG7;A0A3Q1LRZ2;Q2HJ73;F1MPK4;A0A3Q1LUU2;A0A3Q1MBY6;A0A3Q1NAY9;A0A3Q1LT48	3-hydroxyisobutyryl-CoA hydrolase, mitochondrial	HIBCH	tr|A0A3Q1MDG7|A0A3Q1MDG7_BOVIN 3-hydroxyisobutyryl-CoA hydrolase, mitochondrial OS=Bos taurus OX=9913 GN=HIBCH PE=3 SV=1;tr|A0A3Q1LRZ2|A0A3Q1LRZ2_BOVIN 3-hydroxyisobutyryl-CoA hydrolase, mitochondrial OS=Bos taurus OX=9913 GN=HIBCH PE=3 SV=1;sp|Q2HJ73|HIBC	8	5	5	5	15	40.175	359	16.899	721260000
A0A3Q1MDG9;Q3SZ96;A0A3Q1LRV6;A7E365	A0A3Q1MDG9;Q3SZ96;A0A3Q1LRV6	ICAT domain-containing protein	LZIC	tr|A0A3Q1MDG9|A0A3Q1MDG9_BOVIN ICAT domain-containing protein OS=Bos taurus OX=9913 GN=LZIC PE=4 SV=1;tr|Q3SZ96|Q3SZ96_BOVIN LZIC protein (Fragment) OS=Bos taurus OX=9913 GN=LZIC PE=2 SV=1;tr|A0A3Q1LRV6|A0A3Q1LRV6_BOVIN ICAT domain-containing protein OS=Bo	4	3	3	3	13.7	21.465	190	4.2949	143570000
A0A3Q1MDI3;Q2KI42	A0A3Q1MDI3;Q2KI42	26S proteasome non-ATPase regulatory subunit 11	PSMD11	tr|A0A3Q1MDI3|A0A3Q1MDI3_BOVIN 26S proteasome non-ATPase regulatory subunit 11 OS=Bos taurus OX=9913 GN=PSMD11 PE=4 SV=1;sp|Q2KI42|PSD11_BOVIN 26S proteasome non-ATPase regulatory subunit 11 OS=Bos taurus OX=9913 GN=PSMD11 PE=2 SV=3	2	8	8	8	19.9	45.847	408	20.418	1782600000
A0A3Q1MDR9;Q3T106	A0A3Q1MDR9;Q3T106	Serine/arginine-rich-splicing factor 7	SRSF7	tr|A0A3Q1MDR9|A0A3Q1MDR9_BOVIN Serine/arginine-rich-splicing factor 7 OS=Bos taurus OX=9913 GN=SRSF7 PE=4 SV=1;sp|Q3T106|SRSF7_BOVIN Serine/arginine-rich splicing factor 7 OS=Bos taurus OX=9913 GN=SRSF7 PE=2 SV=1	2	3	3	2	21.9	15.763	137	11.624	3786800000
A0A3Q1MDT7;A0A3Q1M1Z1;G3N081;E1BBP7;A0A3Q1MH02;A0A3Q1LM20;A0A3Q1MJQ1;A0A452DJ35;A0A3Q1NHG3;A0A3Q1M8Q4;E1BLC2;A0A3Q1N666;A0A452DJB2;G3N2B8;A0A452DJJ1;A0A3Q1MEY7;A0A3Q1MFY5;A0A452DJ40;A5D792	A0A3Q1MDT7;A0A3Q1M1Z1;G3N081;E1BBP7;A0A3Q1MH02;A0A3Q1LM20;A0A3Q1MJQ1;A0A452DJ35;A0A3Q1NHG3;A0A3Q1M8Q4;E1BLC2;A0A3Q1N666;A0A452DJB2;G3N2B8;A0A452DJJ1;A0A3Q1MEY7;A0A3Q1MFY5;A0A452DJ40;A5D792	Histone H4		tr|A0A3Q1MDT7|A0A3Q1MDT7_BOVIN Histone H4 OS=Bos taurus OX=9913 PE=3 SV=1;tr|A0A3Q1M1Z1|A0A3Q1M1Z1_BOVIN Histone H4 OS=Bos taurus OX=9913 PE=3 SV=1;tr|G3N081|G3N081_BOVIN Histone H4 OS=Bos taurus OX=9913 PE=3 SV=2;tr|E1BBP7|E1BBP7_BOVIN Histone H4 OS=Bos t	19	6	6	1	38.2	14.987	136	42.752	276470000000
A0A3Q1MDU8;A0A3Q1M1N1;A0A3Q1MS46;A0A3Q1N4B7;A0A3Q1MAG0;A8WFL6;A0A3Q1LQZ4;A0A3Q1N2K8;F1MRT9;A0A3Q1M971;E1BM64;A0A3Q1LJU1	A0A3Q1MDU8;A0A3Q1M1N1;A0A3Q1MS46;A0A3Q1N4B7	Uncharacterized protein	DMD	tr|A0A3Q1MDU8|A0A3Q1MDU8_BOVIN Uncharacterized protein OS=Bos taurus OX=9913 GN=DMD PE=4 SV=1;tr|A0A3Q1M1N1|A0A3Q1M1N1_BOVIN Uncharacterized protein OS=Bos taurus OX=9913 GN=DMD PE=4 SV=1;tr|A0A3Q1MS46|A0A3Q1MS46_BOVIN Uncharacterized protein OS=Bos taurus	12	33	33	33	30.8	141.6	1230	179.7	21207000000
A0A3Q1ME08	A0A3Q1ME08	Uncharacterized protein		tr|A0A3Q1ME08|A0A3Q1ME08_BOVIN Uncharacterized protein OS=Bos taurus OX=9913 PE=4 SV=1	1	3	3	3	23.9	12.491	113	5.626	4351300000
A0A3Q1ME14;Q2TA40;A0A3Q1M1N7;F1N7X3	A0A3Q1ME14;Q2TA40;A0A3Q1M1N7;F1N7X3	Nucleosome assembly protein 1-like 4	NAP1L4	tr|A0A3Q1ME14|A0A3Q1ME14_BOVIN Nucleosome assembly protein 1-like 4 OS=Bos taurus OX=9913 GN=NAP1L4 PE=3 SV=1;sp|Q2TA40|NP1L4_BOVIN Nucleosome assembly protein 1-like 4 OS=Bos taurus OX=9913 GN=NAP1L4 PE=2 SV=1;tr|A0A3Q1M1N7|A0A3Q1M1N7_BOVIN Nucleosome ass	4	5	5	4	18.1	42.823	376	40.458	4650900000
A0A3Q1MEH5;Q2T9W3	A0A3Q1MEH5;Q2T9W3	Coiled-coil domain-containing protein 63	CCDC63	tr|A0A3Q1MEH5|A0A3Q1MEH5_BOVIN Coiled-coil domain-containing protein 63 OS=Bos taurus OX=9913 GN=CCDC63 PE=4 SV=1;sp|Q2T9W3|CCD63_BOVIN Coiled-coil domain-containing protein 63 OS=Bos taurus OX=9913 GN=CCDC63 PE=2 SV=1	2	1	1	1	2.1	62.371	530	-2	2373500000
A0A3Q1MEK5;A0JN52	A0A3Q1MEK5;A0JN52	Splicing factor 3B subunit 3	SF3B3	tr|A0A3Q1MEK5|A0A3Q1MEK5_BOVIN Splicing factor 3B subunit 3 OS=Bos taurus OX=9913 GN=SF3B3 PE=4 SV=1;sp|A0JN52|SF3B3_BOVIN Splicing factor 3B subunit 3 OS=Bos taurus OX=9913 GN=SF3B3 PE=2 SV=1	2	3	3	3	3.3	133.71	1200	7.3503	458810000
A0A3Q1MEK7;Q2KIZ8;E1BH89	A0A3Q1MEK7;Q2KIZ8;E1BH89	DNA helicase	MCM6	tr|A0A3Q1MEK7|A0A3Q1MEK7_BOVIN DNA helicase OS=Bos taurus OX=9913 GN=MCM6 PE=3 SV=1;sp|Q2KIZ8|MCM6_BOVIN DNA replication licensing factor MCM6 OS=Bos taurus OX=9913 GN=MCM6 PE=2 SV=1;tr|E1BH89|E1BH89_BOVIN DNA helicase OS=Bos taurus OX=9913 GN=MCM6 PE=3 SV	3	3	3	3	5.2	87.295	775	15.206	882790000
A0A3Q1MFB6;Q27968;F1N036	A0A3Q1MFB6;Q27968;F1N036	DnaJ homolog subfamily C member 3	DNAJC3	tr|A0A3Q1MFB6|A0A3Q1MFB6_BOVIN DnaJ homolog subfamily C member 3 OS=Bos taurus OX=9913 GN=DNAJC3 PE=4 SV=1;sp|Q27968|DNJC3_BOVIN DnaJ homolog subfamily C member 3 OS=Bos taurus OX=9913 GN=DNAJC3 PE=1 SV=1;tr|F1N036|F1N036_BOVIN DnaJ homolog subfamily C mem	3	1	1	1	3.4	54.563	475	4.0398	141060000
A0A3Q1MFE4;F1MXX0;Q2NL19	A0A3Q1MFE4;F1MXX0;Q2NL19	MICOS complex subunit MIC60	IMMT	tr|A0A3Q1MFE4|A0A3Q1MFE4_BOVIN MICOS complex subunit MIC60 OS=Bos taurus OX=9913 GN=IMMT PE=1 SV=1;tr|F1MXX0|F1MXX0_BOVIN MICOS complex subunit MIC60 OS=Bos taurus OX=9913 GN=IMMT PE=1 SV=1;tr|Q2NL19|Q2NL19_BOVIN MICOS complex subunit MIC60 OS=Bos taurus O	3	29	29	0	39	83.529	754	174.53	49537000000
A0A3Q1MFR6	A0A3Q1MFR6	GOLD domain-containing protein	TMED2	tr|A0A3Q1MFR6|A0A3Q1MFR6_BOVIN GOLD domain-containing protein OS=Bos taurus OX=9913 GN=TMED2 PE=3 SV=1	1	3	3	1	17.8	23.422	208	10.065	1875400000
A0A3Q1MFZ6;G1K134;Q2KIH6;Q58DW4;Q17QN3;A0A3Q1M489	A0A3Q1MFZ6;G1K134;Q2KIH6;Q58DW4;Q17QN3;A0A3Q1M489	Small nuclear ribonucleoprotein-associated protein	SNRPN	tr|A0A3Q1MFZ6|A0A3Q1MFZ6_BOVIN Small nuclear ribonucleoprotein-associated protein OS=Bos taurus OX=9913 GN=SNRPN PE=3 SV=1;tr|G1K134|G1K134_BOVIN Small nuclear ribonucleoprotein-associated protein OS=Bos taurus OX=9913 GN=SNRPB PE=3 SV=2;tr|Q2KIH6|Q2KIH6_B	6	2	2	2	10.4	22.751	222	7.4489	808480000
A0A3Q1MG31;A4FV12	A0A3Q1MG31;A4FV12	SUMO-activating enzyme subunit 2	UBA2	tr|A0A3Q1MG31|A0A3Q1MG31_BOVIN SUMO-activating enzyme subunit 2 OS=Bos taurus OX=9913 GN=UBA2 PE=1 SV=1;tr|A4FV12|A4FV12_BOVIN SUMO-activating enzyme subunit 2 OS=Bos taurus OX=9913 GN=UBA2 PE=1 SV=1	2	1	1	1	2.2	70.544	636	3.0569	111430000
A0A3Q1MG42;A6QLN6;A0A3Q1LWN6;F1MYM9	A0A3Q1MG42;A6QLN6;A0A3Q1LWN6;F1MYM9	Myosin heavy chain 11	MYH11	tr|A0A3Q1MG42|A0A3Q1MG42_BOVIN Myosin heavy chain 11 OS=Bos taurus OX=9913 GN=MYH11 PE=1 SV=1;tr|A6QLN6|A6QLN6_BOVIN MYH11 protein OS=Bos taurus OX=9913 GN=MYH11 PE=1 SV=1;tr|A0A3Q1LWN6|A0A3Q1LWN6_BOVIN Myosin heavy chain 11 OS=Bos taurus OX=9913 GN=MYH11	4	37	26	23	21.2	223.92	1938	169.89	9815400000
A0A3Q1MG73;F1MYN5;A5D7S8;A0A3Q1MJB2	A0A3Q1MG73;F1MYN5;A5D7S8;A0A3Q1MJB2	Fibulin-1	FBLN1	tr|A0A3Q1MG73|A0A3Q1MG73_BOVIN Fibulin-1 OS=Bos taurus OX=9913 GN=FBLN1 PE=1 SV=1;tr|F1MYN5|F1MYN5_BOVIN Fibulin-1 OS=Bos taurus OX=9913 GN=FBLN1 PE=1 SV=3;tr|A5D7S8|A5D7S8_BOVIN Fibulin-1 OS=Bos taurus OX=9913 GN=FBLN1 PE=2 SV=1;tr|A0A3Q1MJB2|A0A3Q1MJB2_B	4	3	3	3	5.3	74.275	674	4.3678	256490000
A0A3Q1MGH1;A0A3Q1MBG4;A0A3Q1M659;A4FUZ2;F6R4Q6	A0A3Q1MGH1;A0A3Q1MBG4;A0A3Q1M659;A4FUZ2;F6R4Q6	Ribonucleoprotein, PTB binding 1	RAVER1	tr|A0A3Q1MGH1|A0A3Q1MGH1_BOVIN Ribonucleoprotein, PTB binding 1 OS=Bos taurus OX=9913 GN=RAVER1 PE=4 SV=1;tr|A0A3Q1MBG4|A0A3Q1MBG4_BOVIN Ribonucleoprotein, PTB binding 1 OS=Bos taurus OX=9913 GN=RAVER1 PE=4 SV=1;tr|A0A3Q1M659|A0A3Q1M659_BOVIN Ribonucleopro	5	1	1	1	3.2	69.965	658	13.683	85552000
A0A3Q1MGQ5;A0A3Q1LJL3;E1BBC4	A0A3Q1MGQ5;A0A3Q1LJL3;E1BBC4	OPA1, mitochondrial dynamin like GTPase	OPA1	tr|A0A3Q1MGQ5|A0A3Q1MGQ5_BOVIN OPA1, mitochondrial dynamin like GTPase OS=Bos taurus OX=9913 GN=OPA1 PE=3 SV=1;tr|A0A3Q1LJL3|A0A3Q1LJL3_BOVIN OPA1, mitochondrial dynamin like GTPase OS=Bos taurus OX=9913 GN=OPA1 PE=3 SV=1;tr|E1BBC4|E1BBC4_BOVIN OPA1, mitoc	3	9	9	9	8.9	113.27	978	13.546	2595100000
A0A3Q1MGW5;F1MJW5;A0A3Q1LG90;A0A3Q1MYK9	A0A3Q1MGW5;F1MJW5;A0A3Q1LG90;A0A3Q1MYK9	Palladin, cytoskeletal associated protein	PALLD	tr|A0A3Q1MGW5|A0A3Q1MGW5_BOVIN Palladin, cytoskeletal associated protein OS=Bos taurus OX=9913 GN=PALLD PE=1 SV=1;tr|F1MJW5|F1MJW5_BOVIN Palladin, cytoskeletal associated protein OS=Bos taurus OX=9913 GN=PALLD PE=1 SV=2;tr|A0A3Q1LG90|A0A3Q1LG90_BOVIN Palla	4	5	4	4	4	122.54	1133	6.0229	297020000
A0A3Q1MH84;P79342	A0A3Q1MH84;P79342	Protein S100-A13	S100A13	tr|A0A3Q1MH84|A0A3Q1MH84_BOVIN Protein S100-A13 OS=Bos taurus OX=9913 GN=S100A13 PE=3 SV=1;sp|P79342|S10AD_BOVIN Protein S100-A13 OS=Bos taurus OX=9913 GN=S100A13 PE=3 SV=2	2	2	2	2	20.7	10.444	92	4.2704	182820000
A0A3Q1MHF9;A6QP98;A0A3Q1NKS0;A0A3Q1LZA0;A0A3Q1MD05;A0A3Q1M6W6;A0A3Q1M3E2;A0A3Q1MML2;A0A3Q1M0N9;E1BMC6;A0A3Q1MIJ7	A0A3Q1MHF9;A6QP98;A0A3Q1NKS0;A0A3Q1LZA0;A0A3Q1MD05;A0A3Q1M6W6;A0A3Q1M3E2;A0A3Q1MML2;A0A3Q1M0N9;E1BMC6;A0A3Q1MIJ7	Sarcolemma associated protein	SLMAP	tr|A0A3Q1MHF9|A0A3Q1MHF9_BOVIN Sarcolemma associated protein OS=Bos taurus OX=9913 GN=SLMAP PE=4 SV=1;tr|A6QP98|A6QP98_BOVIN LOC529366 protein (Fragment) OS=Bos taurus OX=9913 GN=LOC529366 PE=2 SV=1;tr|A0A3Q1NKS0|A0A3Q1NKS0_BOVIN Sarcolemma associated prot	11	14	14	14	15.2	92.24	804	42.162	9779200000
A0A3Q1MHP4;A0A3Q1NKM0	A0A3Q1MHP4;A0A3Q1NKM0	Uncharacterized protein		tr|A0A3Q1MHP4|A0A3Q1MHP4_BOVIN Uncharacterized protein OS=Bos taurus OX=9913 PE=4 SV=1;tr|A0A3Q1NKM0|A0A3Q1NKM0_BOVIN Uncharacterized protein OS=Bos taurus OX=9913 PE=4 SV=1	2	17	17	17	23.3	101.08	920	226.87	9141200000
A0A3Q1MHS3;Q3T0V9	A0A3Q1MHS3;Q3T0V9	Deoxyribose-phosphate aldolase	DERA	tr|A0A3Q1MHS3|A0A3Q1MHS3_BOVIN Deoxyribose-phosphate aldolase OS=Bos taurus OX=9913 GN=DERA PE=4 SV=1;sp|Q3T0V9|DEOC_BOVIN Deoxyribose-phosphate aldolase OS=Bos taurus OX=9913 GN=DERA PE=2 SV=1	2	1	1	1	7.3	34.934	315	8.7681	218170000
A0A3Q1MHT3;A0A3Q1MVU3;Q28115	A0A3Q1MHT3;A0A3Q1MVU3;Q28115	Glial fibrillary acidic protein	GFAP	tr|A0A3Q1MHT3|A0A3Q1MHT3_BOVIN Glial fibrillary acidic protein OS=Bos taurus OX=9913 GN=GFAP PE=3 SV=1;tr|A0A3Q1MVU3|A0A3Q1MVU3_BOVIN Glial fibrillary acidic protein OS=Bos taurus OX=9913 GN=GFAP PE=3 SV=1;sp|Q28115|GFAP_BOVIN Glial fibrillary acidic prote	3	4	3	2	6.4	57.16	501	2.76	361180000
A0A3Q1MHV0;Q5E9C2	A0A3Q1MHV0;Q5E9C2	Dolichyl-diphosphooligosaccharide--protein glycosyltransferase subunit DAD1	DAD1	tr|A0A3Q1MHV0|A0A3Q1MHV0_BOVIN Dolichyl-diphosphooligosaccharide--protein glycosyltransferase subunit DAD1 OS=Bos taurus OX=9913 GN=DAD1 PE=3 SV=1;sp|Q5E9C2|DAD1_BOVIN Dolichyl-diphosphooligosaccharide--protein glycosyltransferase subunit DAD1 OS=Bos tauru	2	1	1	1	12.2	9.0937	82	2.9199	47299000
A0A3Q1MHW6;F1MRD8	A0A3Q1MHW6;F1MRD8	TBC1 domain family member 12	TBC1D12	tr|A0A3Q1MHW6|A0A3Q1MHW6_BOVIN TBC1 domain family member 12 OS=Bos taurus OX=9913 GN=TBC1D12 PE=4 SV=1;tr|F1MRD8|F1MRD8_BOVIN TBC1 domain family member 12 OS=Bos taurus OX=9913 GN=TBC1D12 PE=4 SV=3	2	1	1	1	1.4	83.842	762	-2	3495300000
A0A3Q1MHX8;A0A3Q1MJU0;Q148J4;A0A3Q1M7J6;E1BC58	A0A3Q1MHX8;A0A3Q1MJU0;Q148J4;A0A3Q1M7J6;E1BC58	RAB2A, member RAS oncogene family	RAB2A	tr|A0A3Q1MHX8|A0A3Q1MHX8_BOVIN RAB2A, member RAS oncogene family OS=Bos taurus OX=9913 GN=RAB2A PE=1 SV=1;tr|A0A3Q1MJU0|A0A3Q1MJU0_BOVIN RAB2A, member RAS oncogene family OS=Bos taurus OX=9913 GN=RAB2A PE=4 SV=1;tr|Q148J4|Q148J4_BOVIN RAB2A, member RAS onc	5	5	5	5	33.5	22.47	203	24.967	2825700000
A0A3Q1MI08;A0A452DJH4;A7MB35;Q2T9Y3;Q9N1X8	A0A3Q1MI08;A0A452DJH4;A7MB35	Pyruvate dehydrogenase E1 component subunit alpha	PDHA1	tr|A0A3Q1MI08|A0A3Q1MI08_BOVIN Pyruvate dehydrogenase E1 component subunit alpha OS=Bos taurus OX=9913 GN=PDHA1 PE=4 SV=1;tr|A0A452DJH4|A0A452DJH4_BOVIN Pyruvate dehydrogenase E1 component subunit alpha OS=Bos taurus OX=9913 GN=PDHA1 PE=4 SV=1;sp|A7MB35|OD	5	18	18	18	53.4	42.974	386	323.31	44953000000
A0A3Q1MI78;Q3ZBV2;F6RMR4;Q2YDF3;F1MUT6;A0A3Q1NK64;Q58DE5	A0A3Q1MI78;Q3ZBV2;F6RMR4;Q2YDF3;F1MUT6;A0A3Q1NK64;Q58DE5	ATP-dependent RNA helicase DDX19A	DDX19A	tr|A0A3Q1MI78|A0A3Q1MI78_BOVIN ATP-dependent RNA helicase DDX19A OS=Bos taurus OX=9913 GN=DDX19A PE=4 SV=1;sp|Q3ZBV2|DD19A_BOVIN ATP-dependent RNA helicase DDX19A OS=Bos taurus OX=9913 GN=DDX19A PE=2 SV=1;tr|F6RMR4|F6RMR4_BOVIN ATP-dependent RNA helicase D	7	9	9	9	17.5	52.316	464	20.057	2087500000
A0A3Q1MIA4;P56701	A0A3Q1MIA4;P56701	26S proteasome non-ATPase regulatory subunit 2	PSMD2	tr|A0A3Q1MIA4|A0A3Q1MIA4_BOVIN 26S proteasome non-ATPase regulatory subunit 2 OS=Bos taurus OX=9913 GN=PSMD2 PE=1 SV=1;sp|P56701|PSMD2_BOVIN 26S proteasome non-ATPase regulatory subunit 2 OS=Bos taurus OX=9913 GN=PSMD2 PE=1 SV=2	2	9	9	9	11.2	99.645	898	33.724	3903200000
A0A3Q1MIB0;F1MC48	A0A3Q1MIB0;F1MC48	IQ motif containing GTPase activating protein 1	IQGAP1	tr|A0A3Q1MIB0|A0A3Q1MIB0_BOVIN IQ motif containing GTPase activating protein 1 OS=Bos taurus OX=9913 GN=IQGAP1 PE=1 SV=1;tr|F1MC48|F1MC48_BOVIN IQ motif containing GTPase activating protein 1 OS=Bos taurus OX=9913 GN=IQGAP1 PE=1 SV=2	2	5	5	5	3.7	180.84	1583	9.2981	252450000
A0A3Q1MIE7;Q32PJ8;A0A3Q1MHD3;F1MFZ7;Q0VC01	A0A3Q1MIE7;Q32PJ8;A0A3Q1MHD3;F1MFZ7;Q0VC01	Histone deacetylase	HDAC1	tr|A0A3Q1MIE7|A0A3Q1MIE7_BOVIN Histone deacetylase OS=Bos taurus OX=9913 GN=HDAC1 PE=3 SV=1;sp|Q32PJ8|HDAC1_BOVIN Histone deacetylase 1 OS=Bos taurus OX=9913 GN=HDAC1 PE=2 SV=1;tr|A0A3Q1MHD3|A0A3Q1MHD3_BOVIN Histone deacetylase OS=Bos taurus OX=9913 GN=HDA	5	3	3	3	7.1	51.76	453	5.7219	1175000000
A0A3Q1MIL5;A0A3Q1ML26;A0A3Q1M0K3;A0A3Q1MFI7;G3MXG6;G3N1H5;G3MWT1;G3MY71;G3N188;A0A3Q1LLT0;A0A3Q1MUR2;A0A3Q1MI29;A0A3Q1M667;A5D7Q2	A0A3Q1MIL5;A0A3Q1ML26;A0A3Q1M0K3;A0A3Q1MFI7;G3MXG6;G3N1H5;G3MWT1;G3MY71;G3N188;A0A3Q1LLT0;A0A3Q1MUR2;A0A3Q1MI29;A0A3Q1M667;A5D7Q2	Ig-like domain-containing protein		tr|A0A3Q1MIL5|A0A3Q1MIL5_BOVIN Ig-like domain-containing protein OS=Bos taurus OX=9913 PE=4 SV=1;tr|A0A3Q1ML26|A0A3Q1ML26_BOVIN Ig-like domain-containing protein OS=Bos taurus OX=9913 PE=4 SV=1;tr|A0A3Q1M0K3|A0A3Q1M0K3_BOVIN Ig-like domain-containing prote	14	2	2	2	13.9	22.926	216	6.3996	6097600000
A0A3Q1MIW0;Q3SZ57	A0A3Q1MIW0;Q3SZ57	Alpha-fetoprotein	AFP	tr|A0A3Q1MIW0|A0A3Q1MIW0_BOVIN Alpha-fetoprotein OS=Bos taurus OX=9913 GN=AFP PE=1 SV=1;sp|Q3SZ57|FETA_BOVIN Alpha-fetoprotein OS=Bos taurus OX=9913 GN=AFP PE=2 SV=1	2	2	2	2	2.8	67.861	601	4.2521	170290000
A0A3Q1MIX4;A0A3Q1MIC2;Q29RK2;Q861T5	A0A3Q1MIX4;A0A3Q1MIC2;Q29RK2	Pyruvate carboxylase	PC	tr|A0A3Q1MIX4|A0A3Q1MIX4_BOVIN Pyruvate carboxylase OS=Bos taurus OX=9913 GN=PC PE=1 SV=1;tr|A0A3Q1MIC2|A0A3Q1MIC2_BOVIN Pyruvate carboxylase OS=Bos taurus OX=9913 GN=PC PE=1 SV=1;sp|Q29RK2|PYC_BOVIN Pyruvate carboxylase, mitochondrial OS=Bos taurus OX=991	4	3	3	3	3.7	121.31	1104	10.528	348600000
A0A3Q1MIY1	A0A3Q1MIY1	Ig-like domain-containing protein		tr|A0A3Q1MIY1|A0A3Q1MIY1_BOVIN Ig-like domain-containing protein OS=Bos taurus OX=9913 PE=4 SV=1	1	4	2	2	20.1	18.974	179	9.5387	15974000000
A0A3Q1MIY3;P13135;A0A3Q1M8H9;A0FJZ6	A0A3Q1MIY3;P13135;A0A3Q1M8H9	Calpain small subunit 1	CAPNS1	tr|A0A3Q1MIY3|A0A3Q1MIY3_BOVIN Calpain small subunit 1 OS=Bos taurus OX=9913 GN=CAPNS1 PE=1 SV=1;sp|P13135|CPNS1_BOVIN Calpain small subunit 1 OS=Bos taurus OX=9913 GN=CAPNS1 PE=2 SV=1;tr|A0A3Q1M8H9|A0A3Q1M8H9_BOVIN Calpain small subunit 1 OS=Bos taurus OX	4	5	5	5	25.7	26.49	249	119.93	5353600000
A0A3Q1MIY8;A6QR19	A0A3Q1MIY8;A6QR19	Enolase 2	ENO2	tr|A0A3Q1MIY8|A0A3Q1MIY8_BOVIN Enolase 2 OS=Bos taurus OX=9913 GN=ENO2 PE=3 SV=1;tr|A6QR19|A6QR19_BOVIN ENO2 protein OS=Bos taurus OX=9913 GN=ENO2 PE=2 SV=1	2	11	4	4	29	46.645	427	23.505	31372000000
A0A3Q1MJ04;A8E4P2	A0A3Q1MJ04;A8E4P2	B5 domain-containing protein		tr|A0A3Q1MJ04|A0A3Q1MJ04_BOVIN B5 domain-containing protein OS=Bos taurus OX=9913 PE=4 SV=1;tr|A8E4P2|A8E4P2_BOVIN FARSB protein OS=Bos taurus OX=9913 GN=FARSB PE=2 SV=1	2	3	3	3	5.5	63.398	564	6.5583	930400000
A0A3Q1MJ74;Q5EM57	A0A3Q1MJ74	PDZ and LIM domain 5	PDLIM5	tr|A0A3Q1MJ74|A0A3Q1MJ74_BOVIN PDZ and LIM domain 5 OS=Bos taurus OX=9913 GN=PDLIM5 PE=4 SV=1	2	11	1	1	24.4	63.615	595	-2	0
A0A3Q1MJ97;A0A3S5ZPC1	A0A3Q1MJ97;A0A3S5ZPC1	Synaptophysin like 1	SYPL1	tr|A0A3Q1MJ97|A0A3Q1MJ97_BOVIN Synaptophysin like 1 OS=Bos taurus OX=9913 GN=SYPL1 PE=4 SV=1;tr|A0A3S5ZPC1|A0A3S5ZPC1_BOVIN Synaptophysin like 1 OS=Bos taurus OX=9913 GN=SYPL1 PE=4 SV=1	2	1	1	1	5	25.997	238	18.468	2025500000
A0A3Q1MJD9;Q3SWX7;I6X9I8;F1MWQ2;A0A3Q1LT59	A0A3Q1MJD9;Q3SWX7;I6X9I8;F1MWQ2;A0A3Q1LT59	Annexin	ANXA3	tr|A0A3Q1MJD9|A0A3Q1MJD9_BOVIN Annexin OS=Bos taurus OX=9913 GN=ANXA3 PE=3 SV=1;sp|Q3SWX7|ANXA3_BOVIN Annexin A3 OS=Bos taurus OX=9913 GN=ANXA3 PE=2 SV=3;tr|I6X9I8|I6X9I8_BOVIN Annexin OS=Bos taurus OX=9913 PE=2 SV=1;tr|F1MWQ2|F1MWQ2_BOVIN Annexin OS=Bos t	5	9	8	8	29.2	35.651	319	51.861	2076200000
A0A3Q1MJE6;F1MW57;A0A3Q1NGM8;Q3SWW9	A0A3Q1MJE6;F1MW57;A0A3Q1NGM8;Q3SWW9	Serine/threonine-protein phosphatase	PPP1CB	tr|A0A3Q1MJE6|A0A3Q1MJE6_BOVIN Serine/threonine-protein phosphatase OS=Bos taurus OX=9913 GN=PPP1CB PE=3 SV=1;tr|F1MW57|F1MW57_BOVIN Serine/threonine-protein phosphatase OS=Bos taurus OX=9913 GN=PPP1CB PE=3 SV=2;tr|A0A3Q1NGM8|A0A3Q1NGM8_BOVIN Serine/threon	4	8	8	3	23.7	36.57	321	54.68	20263000000
A0A3Q1MJY0;F1MBI1;Q2TBP0	A0A3Q1MJY0;F1MBI1;Q2TBP0	Proteasome subunit beta	PSMB7	tr|A0A3Q1MJY0|A0A3Q1MJY0_BOVIN Proteasome subunit beta OS=Bos taurus OX=9913 GN=PSMB7 PE=3 SV=1;tr|F1MBI1|F1MBI1_BOVIN Proteasome subunit beta OS=Bos taurus OX=9913 GN=PSMB7 PE=3 SV=2;sp|Q2TBP0|PSB7_BOVIN Proteasome subunit beta type-7 OS=Bos taurus OX=991	3	5	5	5	15.1	29.396	272	14.503	6318000000
A0A3Q1MK34;Q2KJJ9;B3RFM8;Q3SZB7;B2KJ42	A0A3Q1MK34;Q2KJJ9	Fructose-1,6-bisphosphatase isozyme 2	FBP2	tr|A0A3Q1MK34|A0A3Q1MK34_BOVIN Fructose-1,6-bisphosphatase isozyme 2 OS=Bos taurus OX=9913 GN=FBP2 PE=3 SV=1;sp|Q2KJJ9|F16P2_BOVIN Fructose-1,6-bisphosphatase isozyme 2 OS=Bos taurus OX=9913 GN=FBP2 PE=2 SV=1	5	10	10	10	34.5	34.575	319	135.24	76964000000
A0A3Q1MKC7;Q08E45;A0A3Q1MB42;A0A3Q1LJZ2;A0A3Q1LUJ3;A8E4M2	A0A3Q1MKC7;Q08E45;A0A3Q1MB42;A0A3Q1LJZ2;A0A3Q1LUJ3	Calcium/calmodulin dependent protein kinase II alpha	CAMK2A	tr|A0A3Q1MKC7|A0A3Q1MKC7_BOVIN Calcium/calmodulin dependent protein kinase II alpha OS=Bos taurus OX=9913 GN=CAMK2A PE=3 SV=1;tr|Q08E45|Q08E45_BOVIN Calcium/calmodulin-dependent protein kinase II alpha OS=Bos taurus OX=9913 GN=CAMK2A PE=2 SV=1;tr|A0A3Q1MB4	6	7	4	4	23.7	55.347	489	11.978	349690000
A0A3Q1MKK7;F1MSQ9;A5D7N8;A0A3Q1MVE5;A0A3Q1LPP7;P01251;P01250;F1MCA8;P01249	A0A3Q1MKK7;F1MSQ9;A5D7N8;A0A3Q1MVE5;A0A3Q1LPP7;P01251;P01250;F1MCA8	Thymopoietin	TMPO	tr|A0A3Q1MKK7|A0A3Q1MKK7_BOVIN Thymopoietin OS=Bos taurus OX=9913 GN=TMPO PE=1 SV=1;tr|F1MSQ9|F1MSQ9_BOVIN Thymopoietin OS=Bos taurus OX=9913 GN=TMPO PE=1 SV=1;tr|A5D7N8|A5D7N8_BOVIN TMPO protein OS=Bos taurus OX=9913 GN=TMPO PE=2 SV=1;tr|A0A3Q1MVE5|A0A3Q1	9	4	4	4	14.8	38.741	345	13.084	825690000
A0A3Q1MKM7;Q10569;A0A3Q1MKB1	A0A3Q1MKM7;Q10569;A0A3Q1MKB1	Cleavage and polyadenylation-specificity factor subunit 1	CPSF1	tr|A0A3Q1MKM7|A0A3Q1MKM7_BOVIN Cleavage and polyadenylation-specificity factor subunit 1 OS=Bos taurus OX=9913 GN=CPSF1 PE=4 SV=1;sp|Q10569|CPSF1_BOVIN Cleavage and polyadenylation specificity factor subunit 1 OS=Bos taurus OX=9913 GN=CPSF1 PE=1 SV=1;tr|A0	3	1	1	1	1	154.61	1388	5.3755	99686000
A0A3Q1MKQ7;P26452;F8UZU9;A0A3Q1MFG3;Q862H8;Q862N6	A0A3Q1MKQ7;P26452;F8UZU9;A0A3Q1MFG3;Q862H8	40S ribosomal protein SA	RPSA	tr|A0A3Q1MKQ7|A0A3Q1MKQ7_BOVIN 40S ribosomal protein SA OS=Bos taurus OX=9913 GN=RPSA PE=1 SV=1;sp|P26452|RSSA_BOVIN 40S ribosomal protein SA OS=Bos taurus OX=9913 GN=RPSA PE=2 SV=4;tr|F8UZU9|F8UZU9_BOVIN 40S ribosomal protein SA OS=Bos taurus OX=9913 GN=R	6	9	9	8	41.4	32.479	292	157.8	7873800000
A0A3Q1MKT5;A0A3Q1M6S0;Q08DJ3;A0A3Q1LM31;A0A3Q1LSR0;A6QP83	A0A3Q1MKT5;A0A3Q1M6S0;Q08DJ3;A0A3Q1LM31	Far upstream element binding protein 1	FUBP1	tr|A0A3Q1MKT5|A0A3Q1MKT5_BOVIN Far upstream element binding protein 1 OS=Bos taurus OX=9913 GN=FUBP1 PE=1 SV=1;tr|A0A3Q1M6S0|A0A3Q1M6S0_BOVIN Far upstream element binding protein 1 OS=Bos taurus OX=9913 GN=FUBP1 PE=1 SV=1;tr|Q08DJ3|Q08DJ3_BOVIN Far upstrea	6	8	6	6	14.6	61.628	583	32.839	780460000
A0A3Q1MKU5;Q08E38	A0A3Q1MKU5;Q08E38	Pre-mRNA-processing factor 19	PRPF19	tr|A0A3Q1MKU5|A0A3Q1MKU5_BOVIN Pre-mRNA-processing factor 19 OS=Bos taurus OX=9913 GN=PRPF19 PE=4 SV=1;sp|Q08E38|PRP19_BOVIN Pre-mRNA-processing factor 19 OS=Bos taurus OX=9913 GN=PRPF19 PE=2 SV=1	2	2	2	2	5.2	54.897	501	10.305	568460000
A0A3Q1MKV4;A0A3Q1LR09;E1BC91;A0A3Q1MRR5;A0A3Q1M2M8;A0A3Q1M0L9	A0A3Q1MKV4;A0A3Q1LR09;E1BC91;A0A3Q1MRR5;A0A3Q1M2M8;A0A3Q1M0L9	LIM and calponin homology domains 1	LIMCH1	tr|A0A3Q1MKV4|A0A3Q1MKV4_BOVIN LIM and calponin homology domains 1 OS=Bos taurus OX=9913 GN=LIMCH1 PE=4 SV=1;tr|A0A3Q1LR09|A0A3Q1LR09_BOVIN LIM and calponin homology domains 1 OS=Bos taurus OX=9913 GN=LIMCH1 PE=4 SV=1;tr|E1BC91|E1BC91_BOVIN LIM and calponi	6	4	4	4	4.2	116.54	1033	7.7482	136060000
A0A3Q1MKX8;Q3MHN5;I7CT57;F1N5M2;A0A3Q1LQ02	A0A3Q1MKX8;Q3MHN5;I7CT57;F1N5M2;A0A3Q1LQ02	Vitamin D-binding protein	GC	tr|A0A3Q1MKX8|A0A3Q1MKX8_BOVIN Vitamin D-binding protein OS=Bos taurus OX=9913 GN=GC PE=4 SV=1;sp|Q3MHN5|VTDB_BOVIN Vitamin D-binding protein OS=Bos taurus OX=9913 GN=GC PE=2 SV=1;tr|I7CT57|I7CT57_BOVIN Vitamin D binding protein OS=Bos taurus OX=9913 PE=2	5	11	11	11	33.1	52.005	465	76.471	8088400000
A0A3Q1ML30;Q5E9D5;A0A3Q1MFL7	A0A3Q1ML30;Q5E9D5;A0A3Q1MFL7	Destrin	DSTN	tr|A0A3Q1ML30|A0A3Q1ML30_BOVIN Destrin OS=Bos taurus OX=9913 GN=DSTN PE=1 SV=1;sp|Q5E9D5|DEST_BOVIN Destrin OS=Bos taurus OX=9913 GN=DSTN PE=2 SV=3;tr|A0A3Q1MFL7|A0A3Q1MFL7_BOVIN Destrin OS=Bos taurus OX=9913 GN=DSTN PE=1 SV=1	3	4	3	3	20.6	15.004	131	6.1436	2060500000
A0A3Q1MLP3;Q148J8;P41563	A0A3Q1MLP3;Q148J8;P41563	Isocitrate dehydrogenase [NAD] subunit, mitochondrial	IDH3A	tr|A0A3Q1MLP3|A0A3Q1MLP3_BOVIN Isocitrate dehydrogenase [NAD] subunit, mitochondrial OS=Bos taurus OX=9913 GN=IDH3A PE=3 SV=1;tr|Q148J8|Q148J8_BOVIN Isocitrate dehydrogenase [NAD] subunit, mitochondrial OS=Bos taurus OX=9913 GN=IDH3A PE=2 SV=1;sp|P41563|ID	3	12	12	12	40.5	37.227	341	87.924	14867000000
A0A3Q1MLQ7;F1MDH3;Q0II79;Q0VBX2	A0A3Q1MLQ7;F1MDH3	Talin 1	TLN1	tr|A0A3Q1MLQ7|A0A3Q1MLQ7_BOVIN Talin 1 OS=Bos taurus OX=9913 GN=TLN1 PE=1 SV=1;tr|F1MDH3|F1MDH3_BOVIN Talin 1 OS=Bos taurus OX=9913 GN=TLN1 PE=1 SV=3	4	30	30	22	13.5	270.75	2550	70.177	5247500000
A0A3Q1MLW1;A0A3Q1MQ69;Q95L46;F2Z4C6;A0A3Q1MGQ7	A0A3Q1MLW1;A0A3Q1MQ69;Q95L46;F2Z4C6	Eukaryotic translation initiation factor 4 gamma 2	EIF4G2	tr|A0A3Q1MLW1|A0A3Q1MLW1_BOVIN Eukaryotic translation initiation factor 4 gamma 2 OS=Bos taurus OX=9913 GN=EIF4G2 PE=4 SV=1;tr|A0A3Q1MQ69|A0A3Q1MQ69_BOVIN Eukaryotic translation initiation factor 4 gamma 2 OS=Bos taurus OX=9913 GN=EIF4G2 PE=4 SV=1;sp|Q95L4	5	4	4	4	5.1	96.778	861	7.554	265720000
A0A3Q1MM65;Q58DW0;G3MXR5	A0A3Q1MM65;Q58DW0	60S ribosomal protein L4	RPL4	tr|A0A3Q1MM65|A0A3Q1MM65_BOVIN 60S ribosomal protein L4 OS=Bos taurus OX=9913 GN=RPL4 PE=1 SV=1;sp|Q58DW0|RL4_BOVIN 60S ribosomal protein L4 OS=Bos taurus OX=9913 GN=RPL4 PE=2 SV=3	3	7	7	7	23.2	43.269	383	38.496	4589200000
A0A3Q1MMC8	A0A3Q1MMC8	Uncharacterized protein		tr|A0A3Q1MMC8|A0A3Q1MMC8_BOVIN Uncharacterized protein OS=Bos taurus OX=9913 PE=4 SV=1	1	1	1	1	7.9	17.368	152	-2	409520000
A0A3Q1MME4;A0A3Q1MJF8;A0A3Q1M3F3;A0A3Q1MP10;A0A3Q1M2Y8;A0A3Q1NDV9	A0A3Q1MME4;A0A3Q1MJF8	Heterogeneous nuclear ribonucleoproteins A2/B1	HNRNPA2B1	tr|A0A3Q1MME4|A0A3Q1MME4_BOVIN Heterogeneous nuclear ribonucleoproteins A2/B1 OS=Bos taurus OX=9913 GN=HNRNPA2B1 PE=1 SV=1;tr|A0A3Q1MJF8|A0A3Q1MJF8_BOVIN RRM domain-containing protein OS=Bos taurus OX=9913 PE=4 SV=1	6	16	16	1	56.2	33.911	313	84.743	24585000000
A0A3Q1MMJ3;A5PJN2;A0A3Q1MTE4	A0A3Q1MMJ3;A5PJN2;A0A3Q1MTE4	ERO1-like protein alpha	ERO1A	tr|A0A3Q1MMJ3|A0A3Q1MMJ3_BOVIN ERO1-like protein alpha OS=Bos taurus OX=9913 GN=ERO1A PE=1 SV=1;sp|A5PJN2|ERO1A_BOVIN ERO1-like protein alpha OS=Bos taurus OX=9913 GN=ERO1A PE=2 SV=1;tr|A0A3Q1MTE4|A0A3Q1MTE4_BOVIN ERO1-like protein alpha OS=Bos taurus OX=9	3	1	1	1	3.1	52.906	455	2.457	82315000
A0A3Q1MMZ5	A0A3Q1MMZ5	NIPSNAP domain-containing protein		tr|A0A3Q1MMZ5|A0A3Q1MMZ5_BOVIN NIPSNAP domain-containing protein OS=Bos taurus OX=9913 PE=4 SV=1	1	3	1	1	11.4	30.811	263	2.7969	213910000
A0A3Q1MN84;A4IFN7	A0A3Q1MN84;A4IFN7	Ubiquitin-protein ligase E3A	UBE3A	tr|A0A3Q1MN84|A0A3Q1MN84_BOVIN Ubiquitin-protein ligase E3A OS=Bos taurus OX=9913 GN=UBE3A PE=4 SV=1;tr|A4IFN7|A4IFN7_BOVIN Ubiquitin-protein ligase E3A OS=Bos taurus OX=9913 GN=UBE3A PE=2 SV=1	2	4	4	4	4.4	98.136	854	7.9684	519190000
A0A3Q1MND0;Q9GLM4;A0A1P8NW33;A0A3Q1NDB6;A0A3Q1LLE9;A0A3Q1LL60;A0A3Q1MT62;A0A3Q1LZP3;A0A3Q1M746;E1BNT5;A0A3Q1LRQ8;A1A4J4;A0A3Q1LS30;E1BFE8;A0A3Q1MYX6;A0A3Q1NEL1;A0A3Q1MDI4;A0A3Q1M305;A0A3Q1MGZ2;A0A3Q1LY64;A0A3Q1MHF4;A0A3Q1LJV3;A0A3Q1LWU4	A0A3Q1MND0;Q9GLM4;A0A1P8NW33;A0A3Q1NDB6;A0A3Q1LLE9;A0A3Q1LL60;A0A3Q1MT62;A0A3Q1LZP3;A0A3Q1M746;E1BNT5;A0A3Q1LRQ8;A1A4J4;A0A3Q1LS30	Tensin-1	TNS1	tr|A0A3Q1MND0|A0A3Q1MND0_BOVIN Tensin-1 OS=Bos taurus OX=9913 GN=TNS1 PE=4 SV=1;sp|Q9GLM4|TENS1_BOVIN Tensin-1 OS=Bos taurus OX=9913 GN=TNS1 PE=2 SV=1;tr|A0A1P8NW33|A0A1P8NW33_BOVIN Tensin 1 OS=Bos taurus OX=9913 GN=TNS1 PE=2 SV=1;tr|A0A3Q1NDB6|A0A3Q1NDB6_	23	4	4	4	2.7	170.6	1594	10.179	366110000
A0A3Q1MNL9;F1MBS3;P55906	A0A3Q1MNL9;F1MBS3;P55906	Transforming growth factor-beta-induced protein ig-h3	TGFBI	tr|A0A3Q1MNL9|A0A3Q1MNL9_BOVIN Transforming growth factor-beta-induced protein ig-h3 OS=Bos taurus OX=9913 GN=TGFBI PE=4 SV=1;tr|F1MBS3|F1MBS3_BOVIN Transforming growth factor-beta-induced protein ig-h3 OS=Bos taurus OX=9913 GN=TGFBI PE=1 SV=3;sp|P55906|BG	3	2	2	2	2.3	70.199	642	3.0738	120120000
A0A3Q1MNM7;A0A3Q1MB68;A0A3Q1LUT2;A0A3Q1MH27;F1MX04;Q6EVI2	A0A3Q1MNM7;A0A3Q1MB68;A0A3Q1LUT2;A0A3Q1MH27;F1MX04	Eukaryotic translation initiation factor 4 gamma 1	EIF4G1	tr|A0A3Q1MNM7|A0A3Q1MNM7_BOVIN Eukaryotic translation initiation factor 4 gamma 1 OS=Bos taurus OX=9913 GN=EIF4G1 PE=1 SV=1;tr|A0A3Q1MB68|A0A3Q1MB68_BOVIN Eukaryotic translation initiation factor 4 gamma 1 OS=Bos taurus OX=9913 GN=EIF4G1 PE=1 SV=1;tr|A0A3Q	6	16	16	14	11.7	169.7	1541	57.801	2480000000
A0A3Q1MNT6;Q2NKU1;A0A3Q1MT44	A0A3Q1MNT6;Q2NKU1;A0A3Q1MT44	dUTPase domain-containing protein	DUT	tr|A0A3Q1MNT6|A0A3Q1MNT6_BOVIN dUTPase domain-containing protein OS=Bos taurus OX=9913 GN=DUT PE=4 SV=1;tr|Q2NKU1|Q2NKU1_BOVIN Deoxyuridine triphosphatase OS=Bos taurus OX=9913 GN=DUT PE=2 SV=1;tr|A0A3Q1MT44|A0A3Q1MT44_BOVIN dUTPase domain-containing prote	3	1	1	1	8.2	20.24	183	7.4778	180220000
A0A3Q1MNW1;A4IF65;Q28062;F1MQ31	A0A3Q1MNW1;A4IF65;Q28062;F1MQ31	Brevican core protein	BCAN	tr|A0A3Q1MNW1|A0A3Q1MNW1_BOVIN Brevican core protein OS=Bos taurus OX=9913 GN=BCAN PE=4 SV=1;tr|A4IF65|A4IF65_BOVIN BCAN protein OS=Bos taurus OX=9913 GN=BCAN PE=2 SV=1;sp|Q28062|PGCB_BOVIN Brevican core protein OS=Bos taurus OX=9913 GN=BCAN PE=1 SV=1;tr|F	4	1	1	1	1.4	71.344	664	2.3769	42530000000
A0A3Q1MP13;A0A3Q1MGE6;Q3SYU7;A0A3Q1LMQ9;F1MMY6	A0A3Q1MP13;A0A3Q1MGE6;Q3SYU7;A0A3Q1LMQ9;F1MMY6	Transportin-1	TNPO1	tr|A0A3Q1MP13|A0A3Q1MP13_BOVIN Transportin-1 OS=Bos taurus OX=9913 GN=TNPO1 PE=4 SV=1;tr|A0A3Q1MGE6|A0A3Q1MGE6_BOVIN Transportin-1 OS=Bos taurus OX=9913 GN=TNPO1 PE=4 SV=1;sp|Q3SYU7|TNPO1_BOVIN Transportin-1 OS=Bos taurus OX=9913 GN=TNPO1 PE=1 SV=2;tr|A0A3	5	3	3	3	7	98.697	866	5.1973	170550000
A0A3Q1MP68;E1BKG4;A0A3Q1MUX7;F1N7G8	A0A3Q1MP68;E1BKG4;A0A3Q1MUX7;F1N7G8	PDS5 cohesin associated factor A	PDS5A	tr|A0A3Q1MP68|A0A3Q1MP68_BOVIN PDS5 cohesin associated factor A OS=Bos taurus OX=9913 GN=PDS5A PE=4 SV=1;tr|E1BKG4|E1BKG4_BOVIN PDS5 cohesin associated factor A OS=Bos taurus OX=9913 GN=PDS5A PE=4 SV=3;tr|A0A3Q1MUX7|A0A3Q1MUX7_BOVIN PDS5 cohesin associated	4	2	2	2	1.1	144.95	1284	2.3146	329450000
A0A3Q1MQA0;Q24K04;F6QD08;A0A3Q1LX08;A0A3Q1M009;A0A3Q1LY83;A0A3Q1MQ24	A0A3Q1MQA0;Q24K04;F6QD08;A0A3Q1LX08;A0A3Q1M009;A0A3Q1LY83;A0A3Q1MQ24	RAN binding protein 3	RANBP3	tr|A0A3Q1MQA0|A0A3Q1MQA0_BOVIN RAN binding protein 3 OS=Bos taurus OX=9913 GN=RANBP3 PE=4 SV=1;tr|Q24K04|Q24K04_BOVIN RAN binding protein 3 OS=Bos taurus OX=9913 GN=RANBP3 PE=2 SV=1;tr|F6QD08|F6QD08_BOVIN RAN binding protein 3 OS=Bos taurus OX=9913 GN=RANB	7	1	1	1	2.5	52.235	487	4.1835	117250000
A0A3Q1MQB1;Q2TBR3;F1N7I0	A0A3Q1MQB1;Q2TBR3	Uncharacterized protein	LOC782688	tr|A0A3Q1MQB1|A0A3Q1MQB1_BOVIN Uncharacterized protein OS=Bos taurus OX=9913 GN=LOC782688 PE=3 SV=1;tr|Q2TBR3|Q2TBR3_BOVIN SET nuclear oncogene OS=Bos taurus OX=9913 GN=SET PE=2 SV=1	3	4	4	4	20.9	27.052	230	26.386	5327000000
A0A3Q1MQN4;A5D7E0	A0A3Q1MQN4;A5D7E0	RAB35, member RAS oncogene family	RAB35	tr|A0A3Q1MQN4|A0A3Q1MQN4_BOVIN RAB35, member RAS oncogene family OS=Bos taurus OX=9913 GN=RAB35 PE=4 SV=1;tr|A5D7E0|A5D7E0_BOVIN RAB35 protein OS=Bos taurus OX=9913 GN=RAB35 PE=2 SV=1	2	1	1	1	10.6	22.685	199	6.1895	69766000
A0A3Q1MQS4	A0A3Q1MQS4	PDZ and LIM domain protein 3	PDLIM3	tr|A0A3Q1MQS4|A0A3Q1MQS4_BOVIN PDZ and LIM domain protein 3 OS=Bos taurus OX=9913 GN=PDLIM3 PE=1 SV=1	1	20	20	3	70.6	39.349	364	308.55	261830000000
A0A3Q1MQU9	A0A3Q1MQU9	Uncharacterized protein		tr|A0A3Q1MQU9|A0A3Q1MQU9_BOVIN Uncharacterized protein OS=Bos taurus OX=9913 PE=4 SV=1	1	25	25	25	60.1	61.305	551	323.31	369840000000
A0A3Q1MQZ2;Q32PF2;A0A3Q1LSB6	A0A3Q1MQZ2;Q32PF2;A0A3Q1LSB6	ATP-citrate synthase	ACLY	tr|A0A3Q1MQZ2|A0A3Q1MQZ2_BOVIN ATP-citrate synthase OS=Bos taurus OX=9913 GN=ACLY PE=3 SV=1;sp|Q32PF2|ACLY_BOVIN ATP-citrate synthase OS=Bos taurus OX=9913 GN=ACLY PE=2 SV=1;tr|A0A3Q1LSB6|A0A3Q1LSB6_BOVIN ATP-citrate synthase OS=Bos taurus OX=9913 GN=ACLY	3	4	4	4	5.1	119.75	1089	13.934	532450000
A0A3Q1MR14	A0A3Q1MR14	Galectin	LGALSL	tr|A0A3Q1MR14|A0A3Q1MR14_BOVIN Galectin OS=Bos taurus OX=9913 GN=LGALSL PE=4 SV=1	1	1	1	1	7	18.955	172	5.3335	100960000
A0A3Q1MR47;F1ML34;Q3ZBM5	A0A3Q1MR47;F1ML34;Q3ZBM5	Sorting nexin-5	SNX5	tr|A0A3Q1MR47|A0A3Q1MR47_BOVIN Sorting nexin-5 OS=Bos taurus OX=9913 GN=SNX5 PE=4 SV=1;tr|F1ML34|F1ML34_BOVIN Sorting nexin OS=Bos taurus OX=9913 PE=3 SV=3;sp|Q3ZBM5|SNX5_BOVIN Sorting nexin-5 OS=Bos taurus OX=9913 GN=SNX5 PE=2 SV=1	3	2	2	2	5	44.192	382	4.0052	123100000
A0A3Q1MR68;A0A3Q1LU90;Q1RMR3	A0A3Q1MR68;A0A3Q1LU90;Q1RMR3	Cortactin	CTTN	tr|A0A3Q1MR68|A0A3Q1MR68_BOVIN Cortactin OS=Bos taurus OX=9913 GN=CTTN PE=1 SV=1;tr|A0A3Q1LU90|A0A3Q1LU90_BOVIN Cortactin OS=Bos taurus OX=9913 GN=CTTN PE=1 SV=1;tr|Q1RMR3|Q1RMR3_BOVIN Cortactin OS=Bos taurus OX=9913 GN=CTTN PE=1 SV=1	3	4	4	4	9.2	56.157	501	13.147	724320000
A0A3Q1MR69;Q2YDP3	A0A3Q1MR69;Q2YDP3	Dr1-associated corepressor	DRAP1	tr|A0A3Q1MR69|A0A3Q1MR69_BOVIN Dr1-associated corepressor OS=Bos taurus OX=9913 GN=DRAP1 PE=4 SV=1;sp|Q2YDP3|NC2A_BOVIN Dr1-associated corepressor OS=Bos taurus OX=9913 GN=DRAP1 PE=2 SV=1	2	2	2	2	9.6	21.349	188	3.0264	162920000
A0A3Q1MRA9;A0A3Q1LUH0;A0A3Q1MNR3;Q3ZBT0;F1MMB8	A0A3Q1MRA9;A0A3Q1LUH0;A0A3Q1MNR3;Q3ZBT0;F1MMB8	CapZ-interacting protein	RCSD1	tr|A0A3Q1MRA9|A0A3Q1MRA9_BOVIN CapZ-interacting protein OS=Bos taurus OX=9913 GN=RCSD1 PE=4 SV=1;tr|A0A3Q1LUH0|A0A3Q1LUH0_BOVIN CapZ-interacting protein OS=Bos taurus OX=9913 GN=RCSD1 PE=4 SV=1;tr|A0A3Q1MNR3|A0A3Q1MNR3_BOVIN CapZ-interacting protein OS=Bos	5	4	4	4	16.8	37.288	351	18.597	464440000
A0A3Q1MRF4;A6QP26;B2CZT3;F6QK60	A0A3Q1MRF4;A6QP26;B2CZT3;F6QK60	NAD-dependent protein deacetylase	SIRT2	tr|A0A3Q1MRF4|A0A3Q1MRF4_BOVIN NAD-dependent protein deacetylase OS=Bos taurus OX=9913 GN=SIRT2 PE=3 SV=1;tr|A6QP26|A6QP26_BOVIN SIRT2 protein (Fragment) OS=Bos taurus OX=9913 GN=SIRT2 PE=2 SV=1;tr|B2CZT3|B2CZT3_BOVIN NAD-dependent protein deacetylase OS=B	4	2	2	2	6.5	39.557	353	8.5955	31566000
A0A3Q1MRG1;E1BIN5	A0A3Q1MRG1;E1BIN5	Cullin 3	CUL3	tr|A0A3Q1MRG1|A0A3Q1MRG1_BOVIN Cullin 3 OS=Bos taurus OX=9913 GN=CUL3 PE=3 SV=1;tr|E1BIN5|E1BIN5_BOVIN Cullin 3 OS=Bos taurus OX=9913 GN=CUL3 PE=3 SV=2	2	5	5	5	8.9	84.423	730	21.822	707700000
A0A3Q1MRM0;Q2KIG2;G3N3E5	A0A3Q1MRM0;Q2KIG2;G3N3E5	WD repeat-containing protein 5	WDR5	tr|A0A3Q1MRM0|A0A3Q1MRM0_BOVIN WD repeat-containing protein 5 OS=Bos taurus OX=9913 GN=WDR5 PE=4 SV=1;sp|Q2KIG2|WDR5_BOVIN WD repeat-containing protein 5 OS=Bos taurus OX=9913 GN=WDR5 PE=2 SV=1;tr|G3N3E5|G3N3E5_BOVIN WD repeat-containing protein 5 OS=Bos t	3	1	1	1	4	35.387	325	3.6286	100130000
A0A3Q1MS82;A0A452DJG7;Q3SZI6	A0A3Q1MS82;A0A452DJG7;Q3SZI6	Dolichyl-diphosphooligosaccharide--protein glycosyltransferase subunit 2	RPN2	tr|A0A3Q1MS82|A0A3Q1MS82_BOVIN Dolichyl-diphosphooligosaccharide--protein glycosyltransferase subunit 2 OS=Bos taurus OX=9913 GN=RPN2 PE=3 SV=1;tr|A0A452DJG7|A0A452DJG7_BOVIN Dolichyl-diphosphooligosaccharide--protein glycosyltransferase subunit 2 OS=Bos t	3	3	3	3	3.7	71.058	647	6.082	465800000
A0A3Q1MSK5;Q2YDL9;F1ML00;A0A3Q1MCY7;A6QLH5;A0A452DIL7	A0A3Q1MSK5;Q2YDL9;F1ML00;A0A3Q1MCY7;A6QLH5;A0A452DIL7	ERI1 exoribonuclease 3	ERI3	tr|A0A3Q1MSK5|A0A3Q1MSK5_BOVIN ERI1 exoribonuclease 3 OS=Bos taurus OX=9913 GN=ERI3 PE=4 SV=1;tr|Q2YDL9|Q2YDL9_BOVIN Exoribonuclease 3 OS=Bos taurus OX=9913 GN=ERI3 PE=2 SV=1;tr|F1ML00|F1ML00_BOVIN ERI1 exoribonuclease 3 OS=Bos taurus OX=9913 GN=ERI3 PE=4	6	3	3	3	14.8	17.522	155	4.5253	87327000
A0A3Q1MTB8;Q28034;A0A3Q1MKJ7	A0A3Q1MTB8;Q28034;A0A3Q1MKJ7	Glucosidase 2 subunit beta	PRKCSH	tr|A0A3Q1MTB8|A0A3Q1MTB8_BOVIN Glucosidase 2 subunit beta OS=Bos taurus OX=9913 GN=PRKCSH PE=1 SV=1;sp|Q28034|GLU2B_BOVIN Glucosidase 2 subunit beta OS=Bos taurus OX=9913 GN=PRKCSH PE=2 SV=1;tr|A0A3Q1MKJ7|A0A3Q1MKJ7_BOVIN Glucosidase 2 subunit beta OS=Bos	3	3	3	3	5.8	58.704	521	5.7194	112360000
A0A3Q1MU33;P81287;F6QVC9	A0A3Q1MU33;P81287;F6QVC9	Annexin	ANXA5	tr|A0A3Q1MU33|A0A3Q1MU33_BOVIN Annexin OS=Bos taurus OX=9913 GN=ANXA5 PE=1 SV=1;sp|P81287|ANXA5_BOVIN Annexin A5 OS=Bos taurus OX=9913 GN=ANXA5 PE=1 SV=3;tr|F6QVC9|F6QVC9_BOVIN Annexin OS=Bos taurus OX=9913 GN=ANXA5 PE=1 SV=1	3	13	1	1	47.6	35.875	319	16.408	227860000
A0A3Q1MU45;P67808;F1MZ92	A0A3Q1MU45;P67808;F1MZ92	Nuclease-sensitive element-binding protein 1	YBX1	tr|A0A3Q1MU45|A0A3Q1MU45_BOVIN Nuclease-sensitive element-binding protein 1 OS=Bos taurus OX=9913 GN=YBX1 PE=1 SV=1;sp|P67808|YBOX1_BOVIN Nuclease-sensitive element-binding protein 1 OS=Bos taurus OX=9913 GN=YBX1 PE=2 SV=3;tr|F1MZ92|F1MZ92_BOVIN Nuclease-s	3	6	6	5	33.7	33.608	306	72.836	4446000000
A0A3Q1MU63;A0A3Q1MHI4;Q3B7N0;F1MKP6	A0A3Q1MU63;A0A3Q1MHI4;Q3B7N0;F1MKP6	Cadherin-13	CDH13	tr|A0A3Q1MU63|A0A3Q1MU63_BOVIN Cadherin-13 OS=Bos taurus OX=9913 GN=CDH13 PE=4 SV=1;tr|A0A3Q1MHI4|A0A3Q1MHI4_BOVIN Cadherin-13 OS=Bos taurus OX=9913 GN=CDH13 PE=4 SV=1;sp|Q3B7N0|CAD13_BOVIN Cadherin-13 OS=Bos taurus OX=9913 GN=CDH13 PE=2 SV=1;tr|F1MKP6|F1M	4	8	8	8	13.5	76.186	694	39.326	10997000000
A0A3Q1MU67;P48734	A0A3Q1MU67;P48734	Cyclin-dependent kinase 1	CDK1	tr|A0A3Q1MU67|A0A3Q1MU67_BOVIN Cyclin-dependent kinase 1 OS=Bos taurus OX=9913 GN=CDK1 PE=3 SV=1;sp|P48734|CDK1_BOVIN Cyclin-dependent kinase 1 OS=Bos taurus OX=9913 GN=CDK1 PE=2 SV=2	2	1	1	1	7.4	30.671	269	7.6172	342950000
A0A3Q1MU86;A0A3Q1N127;A0A3Q1MTP9;E1BMQ6	A0A3Q1MU86;A0A3Q1N127;A0A3Q1MTP9;E1BMQ6	Calcium-transporting ATPase	ATP2A3	tr|A0A3Q1MU86|A0A3Q1MU86_BOVIN Calcium-transporting ATPase OS=Bos taurus OX=9913 GN=ATP2A3 PE=3 SV=1;tr|A0A3Q1N127|A0A3Q1N127_BOVIN Calcium-transporting ATPase OS=Bos taurus OX=9913 GN=ATP2A3 PE=3 SV=1;tr|A0A3Q1MTP9|A0A3Q1MTP9_BOVIN Calcium-transporting AT	4	13	1	1	13.6	101.91	935	124.55	31503000000
A0A3Q1MU98;Q3MHN2	A0A3Q1MU98;Q3MHN2	Complement component C9	C9	tr|A0A3Q1MU98|A0A3Q1MU98_BOVIN Complement component C9 OS=Bos taurus OX=9913 GN=C9 PE=1 SV=1;sp|Q3MHN2|CO9_BOVIN Complement component C9 OS=Bos taurus OX=9913 GN=C9 PE=2 SV=1	2	1	1	1	2.4	57.4	506	3.9859	154660000
A0A3Q1MUA3;F1MUC5;A0A3Q1M4P8;A0A3Q1LXM2;A0A3Q1M0N0	A0A3Q1MUA3;F1MUC5;A0A3Q1M4P8;A0A3Q1LXM2;A0A3Q1M0N0	Collagen type XV alpha 1 chain	COL15A1	tr|A0A3Q1MUA3|A0A3Q1MUA3_BOVIN Collagen type XV alpha 1 chain OS=Bos taurus OX=9913 GN=COL15A1 PE=4 SV=1;tr|F1MUC5|F1MUC5_BOVIN Collagen type XV alpha 1 chain OS=Bos taurus OX=9913 GN=COL15A1 PE=4 SV=3;tr|A0A3Q1M4P8|A0A3Q1M4P8_BOVIN Collagen type XV alpha	5	5	5	5	4	137.51	1350	10.799	3579000000
A0A3Q1MUD4;F1MT25;A0A3Q1M9B5;Q2YDE6	A0A3Q1MUD4;F1MT25;A0A3Q1M9B5	High density lipoprotein binding protein	HDLBP	tr|A0A3Q1MUD4|A0A3Q1MUD4_BOVIN High density lipoprotein binding protein OS=Bos taurus OX=9913 GN=HDLBP PE=1 SV=1;tr|F1MT25|F1MT25_BOVIN High density lipoprotein binding protein OS=Bos taurus OX=9913 GN=HDLBP PE=1 SV=3;tr|A0A3Q1M9B5|A0A3Q1M9B5_BOVIN High de	4	4	4	4	3.5	141.51	1268	7.5723	638910000
A0A3Q1MUF0;A0A3Q1LL95;F1N2Y2;A0A3Q1LSX2;A0A3Q1MDT9	A0A3Q1MUF0;A0A3Q1LL95;F1N2Y2;A0A3Q1LSX2;A0A3Q1MDT9	Collagen type V alpha 2 chain	COL5A2	tr|A0A3Q1MUF0|A0A3Q1MUF0_BOVIN Collagen type V alpha 2 chain OS=Bos taurus OX=9913 GN=COL5A2 PE=4 SV=1;tr|A0A3Q1LL95|A0A3Q1LL95_BOVIN Collagen type V alpha 2 chain OS=Bos taurus OX=9913 GN=COL5A2 PE=4 SV=1;tr|F1N2Y2|F1N2Y2_BOVIN Collagen type V alpha 2 cha	5	1	1	1	0.9	96.212	965	-2	0
A0A3Q1MUU9;F1MWR8;Q2NKZ1	A0A3Q1MUU9;F1MWR8;Q2NKZ1	T-complex protein 1 subunit eta	CCT7	tr|A0A3Q1MUU9|A0A3Q1MUU9_BOVIN T-complex protein 1 subunit eta OS=Bos taurus OX=9913 GN=CCT7 PE=3 SV=1;tr|F1MWR8|F1MWR8_BOVIN T-complex protein 1 subunit eta OS=Bos taurus OX=9913 GN=CCT7 PE=3 SV=2;sp|Q2NKZ1|TCPH_BOVIN T-complex protein 1 subunit eta OS=Bo	3	10	10	10	23.5	59.195	540	51.931	1835200000
A0A3Q1MV91;Q3SZZ9;F1MGU7;A0A3Q1N064;P12799	A0A3Q1MV91;Q3SZZ9;F1MGU7;A0A3Q1N064;P12799	Fibrinogen gamma-B chain	FGG	tr|A0A3Q1MV91|A0A3Q1MV91_BOVIN Fibrinogen gamma-B chain OS=Bos taurus OX=9913 GN=FGG PE=4 SV=1;tr|Q3SZZ9|Q3SZZ9_BOVIN FGG protein OS=Bos taurus OX=9913 GN=FGG PE=2 SV=1;tr|F1MGU7|F1MGU7_BOVIN Fibrinogen gamma-B chain OS=Bos taurus OX=9913 GN=FGG PE=4 SV=1;	5	11	11	11	30.7	47.366	420	118.32	9865100000
A0A3Q1MVK4;A0A3Q1LS15;A0A3Q1N9Q2;A0A3Q1M2H3;A0A3Q1M526;F1MDB9	A0A3Q1MVK4;A0A3Q1LS15;A0A3Q1N9Q2;A0A3Q1M2H3;A0A3Q1M526;F1MDB9	Transforming acidic coiled-coil containing protein 2	TACC2	tr|A0A3Q1MVK4|A0A3Q1MVK4_BOVIN Transforming acidic coiled-coil containing protein 2 OS=Bos taurus OX=9913 GN=TACC2 PE=4 SV=1;tr|A0A3Q1LS15|A0A3Q1LS15_BOVIN Transforming acidic coiled-coil containing protein 2 OS=Bos taurus OX=9913 GN=TACC2 PE=4 SV=1;tr|A0A	6	4	4	4	2.5	196.87	1916	5.0571	201090000
A0A3Q1MVM8;P13621;Q862C2	A0A3Q1MVM8;P13621;Q862C2	ATP synthase subunit O, mitochondrial	ATP5PO	tr|A0A3Q1MVM8|A0A3Q1MVM8_BOVIN ATP synthase subunit O, mitochondrial OS=Bos taurus OX=9913 GN=ATP5PO PE=1 SV=1;sp|P13621|ATPO_BOVIN ATP synthase subunit O, mitochondrial OS=Bos taurus OX=9913 GN=ATP5PO PE=1 SV=2;tr|Q862C2|Q862C2_BOVIN Similar to oligomycin	3	6	6	6	35.1	22.293	202	73.46	15334000000
A0A3Q1MVS3;A0A3Q1M3I6;F1MG56;A0A3Q1M9B9;A0A3Q1MH72;Q5E9Q7;A0A3Q1M5E1;A0A3Q1N515;A0A3Q1MJU7;F1MY94	A0A3Q1MVS3;A0A3Q1M3I6;F1MG56;A0A3Q1M9B9;A0A3Q1MH72;Q5E9Q7;A0A3Q1M5E1;A0A3Q1N515;A0A3Q1MJU7	Serine/threonine-protein phosphatase 2A 55 kDa regulatory subunit B	PPP2R2A	tr|A0A3Q1MVS3|A0A3Q1MVS3_BOVIN Serine/threonine-protein phosphatase 2A 55 kDa regulatory subunit B OS=Bos taurus OX=9913 GN=PPP2R2A PE=3 SV=1;tr|A0A3Q1M3I6|A0A3Q1M3I6_BOVIN Serine/threonine-protein phosphatase 2A 55 kDa regulatory subunit B OS=Bos taurus O	10	7	7	7	19	50.679	437	86.599	1534300000
A0A3Q1MXQ0;A0A3Q1LGA6;Q9TSD2	A0A3Q1MXQ0;A0A3Q1LGA6	Alpha-enolase	ENO1	tr|A0A3Q1MXQ0|A0A3Q1MXQ0_BOVIN Alpha-enolase OS=Bos taurus OX=9913 GN=ENO1 PE=3 SV=1;tr|A0A3Q1LGA6|A0A3Q1LGA6_BOVIN Alpha-enolase OS=Bos taurus OX=9913 GN=ENO1 PE=3 SV=1	3	18	1	1	48	54.295	500	12.619	4361900000
A0A3Q1MY54;E1BL04;J9U8U3	A0A3Q1MY54;E1BL04;J9U8U3	Xin actin binding repeat containing 2	XIRP2	tr|A0A3Q1MY54|A0A3Q1MY54_BOVIN Xin actin binding repeat containing 2 OS=Bos taurus OX=9913 GN=XIRP2 PE=3 SV=1;tr|E1BL04|E1BL04_BOVIN Xin actin binding repeat containing 2 OS=Bos taurus OX=9913 GN=XIRP2 PE=3 SV=3;tr|J9U8U3|J9U8U3_BOVIN Cardiomyopathy associ	3	2	2	2	0.7	371.35	3270	3.8466	128020000
A0A3Q1MY69;A0A3Q1MDF7;A7MB80;A0A3Q1MB59;A0A3Q1M3D9	A0A3Q1MY69;A0A3Q1MDF7;A7MB80;A0A3Q1MB59;A0A3Q1M3D9	General transcription factor II-I	GTF2I	tr|A0A3Q1MY69|A0A3Q1MY69_BOVIN General transcription factor II-I OS=Bos taurus OX=9913 GN=GTF2I PE=4 SV=1;tr|A0A3Q1MDF7|A0A3Q1MDF7_BOVIN General transcription factor II-I OS=Bos taurus OX=9913 GN=GTF2I PE=4 SV=1;sp|A7MB80|GTF2I_BOVIN General transcription	5	2	2	2	3.4	104.16	919	8.5862	406450000
A0A3Q1MZU3;A4IFD1	A0A3Q1MZU3;A4IFD1	Programmed cell death 4	PDCD4	tr|A0A3Q1MZU3|A0A3Q1MZU3_BOVIN Programmed cell death 4 OS=Bos taurus OX=9913 GN=PDCD4 PE=4 SV=1;tr|A4IFD1|A4IFD1_BOVIN PDCD4 protein OS=Bos taurus OX=9913 GN=PDCD4 PE=2 SV=1	2	1	1	1	4.6	50.386	457	8.1752	317580000
A0A3Q1N0B0;Q32LA7;P0C0S4;F1MT45	A0A3Q1N0B0;Q32LA7;P0C0S4;F1MT45	Histone H2A	H2AFV	tr|A0A3Q1N0B0|A0A3Q1N0B0_BOVIN Histone H2A OS=Bos taurus OX=9913 GN=H2AFV PE=3 SV=1;sp|Q32LA7|H2AV_BOVIN Histone H2A.V OS=Bos taurus OX=9913 GN=H2AFV PE=2 SV=3;sp|P0C0S4|H2AZ_BOVIN Histone H2A.Z OS=Bos taurus OX=9913 GN=H2AFZ PE=1 SV=2;tr|F1MT45|F1MT45_BOV	4	4	2	2	33.6	12.719	119	7.2468	10157000000
A0A3Q1N0N4	A0A3Q1N0N4	Tropomyosin alpha-1 chain	TPM1	tr|A0A3Q1N0N4|A0A3Q1N0N4_BOVIN Tropomyosin alpha-1 chain OS=Bos taurus OX=9913 GN=TPM1 PE=1 SV=1	1	20	1	1	25.4	49.279	457	-2	0
A0A3Q1N0N9;E1BMP2	A0A3Q1N0N9;E1BMP2	SEC31 homolog A, COPII coat complex component	SEC31A	tr|A0A3Q1N0N9|A0A3Q1N0N9_BOVIN SEC31 homolog A, COPII coat complex component OS=Bos taurus OX=9913 GN=SEC31A PE=4 SV=1;tr|E1BMP2|E1BMP2_BOVIN SEC31 homolog A, COPII coat complex component OS=Bos taurus OX=9913 GN=SEC31A PE=4 SV=3	2	2	2	2	2.1	131.43	1207	20.045	778990000
A0A3Q1N134;Q08DH6;REV__A0A3Q1N8W5;REV__Q3SZK7;REV__E1BJF0	A0A3Q1N134;Q08DH6	Heterogeneous nuclear ribonucleoprotein U	HNRNPU	tr|A0A3Q1N134|A0A3Q1N134_BOVIN Heterogeneous nuclear ribonucleoprotein U OS=Bos taurus OX=9913 GN=HNRNPU PE=1 SV=1;tr|Q08DH6|Q08DH6_BOVIN HNRNPU protein OS=Bos taurus OX=9913 GN=HNRNPU PE=2 SV=1	5	13	1	1	15.3	88.199	804	2.4231	193530000
A0A3Q1N170;P61287;A0A3Q1MLW0;F1N0B9	A0A3Q1N170;P61287;A0A3Q1MLW0;F1N0B9	Serine/threonine-protein phosphatase	PPP1CC	tr|A0A3Q1N170|A0A3Q1N170_BOVIN Serine/threonine-protein phosphatase OS=Bos taurus OX=9913 GN=PPP1CC PE=3 SV=1;sp|P61287|PP1G_BOVIN Serine/threonine-protein phosphatase PP1-gamma catalytic subunit OS=Bos taurus OX=9913 GN=PPP1CC PE=2 SV=1;tr|A0A3Q1MLW0|A0A3	4	7	2	1	21.2	35.548	311	6.4056	611730000
A0A3Q1N173	A0A3Q1N173	Uncharacterized protein		tr|A0A3Q1N173|A0A3Q1N173_BOVIN Uncharacterized protein OS=Bos taurus OX=9913 PE=4 SV=1	1	1	1	1	3.3	40.016	361	2.7385	72268000
A0A3Q1N1N9	A0A3Q1N1N9	Uncharacterized protein	ANK1	tr|A0A3Q1N1N9|A0A3Q1N1N9_BOVIN Uncharacterized protein OS=Bos taurus OX=9913 GN=ANK1 PE=4 SV=1	1	3	1	1	46.2	17.537	156	6.1285	59488000
A0A3Q1N1U0;Q08DE9	A0A3Q1N1U0;Q08DE9	Cullin 2	CUL2	tr|A0A3Q1N1U0|A0A3Q1N1U0_BOVIN Cullin 2 OS=Bos taurus OX=9913 GN=CUL2 PE=3 SV=1;tr|Q08DE9|Q08DE9_BOVIN CUL2 protein OS=Bos taurus OX=9913 GN=CUL2 PE=2 SV=1	2	6	6	6	7.6	84.185	719	10.016	1804900000
A0A3Q1N238;Q58DR8;F1MZ38	A0A3Q1N238;Q58DR8;F1MZ38	Succinate--CoA ligase [ADP/GDP-forming] subunit alpha, mitochondrial	SUCLG1	tr|A0A3Q1N238|A0A3Q1N238_BOVIN Succinate--CoA ligase [ADP/GDP-forming] subunit alpha, mitochondrial OS=Bos taurus OX=9913 GN=SUCLG1 PE=3 SV=1;sp|Q58DR8|SUCA_BOVIN Succinate--CoA ligase [ADP/GDP-forming] subunit alpha, mitochondrial OS=Bos taurus OX=9913 GN	3	8	8	8	22.5	34.986	334	31.174	11469000000
A0A3Q1N329;E1BMD3	A0A3Q1N329;E1BMD3	Peptide-methionine (R)-S-oxide reductase	MSRB3	tr|A0A3Q1N329|A0A3Q1N329_BOVIN Peptide-methionine (R)-S-oxide reductase OS=Bos taurus OX=9913 GN=MSRB3 PE=3 SV=1;tr|E1BMD3|E1BMD3_BOVIN Peptide-methionine (R)-S-oxide reductase OS=Bos taurus OX=9913 GN=MSRB3 PE=3 SV=1	2	4	4	4	19.6	19.911	184	7.4785	665110000
A0A3Q1N346;F1MR06;E1B8N5;F1N1K4;A0A3Q1M1C8;Q8HYW6	A0A3Q1N346;F1MR06	Sodium/potassium-transporting ATPase subunit alpha	ATP1A3	tr|A0A3Q1N346|A0A3Q1N346_BOVIN Sodium/potassium-transporting ATPase subunit alpha OS=Bos taurus OX=9913 GN=ATP1A3 PE=3 SV=1;tr|F1MR06|F1MR06_BOVIN Sodium/potassium-transporting ATPase subunit alpha OS=Bos taurus OX=9913 GN=ATP1A3 PE=3 SV=3	6	18	6	6	23.2	106.87	975	11.789	872000000
A0A3Q1N351;P58108;F1MH48;A0A3Q1MRT1;K4P0T7	A0A3Q1N351;P58108;F1MH48;A0A3Q1MRT1	5-AMP-activated protein kinase subunit gamma-1	PRKAG1	tr|A0A3Q1N351|A0A3Q1N351_BOVIN 5-AMP-activated protein kinase subunit gamma-1 OS=Bos taurus OX=9913 GN=PRKAG1 PE=4 SV=1;sp|P58108|AAKG1_BOVIN 5-AMP-activated protein kinase subunit gamma-1 OS=Bos taurus OX=9913 GN=PRKAG1 PE=2 SV=2;tr|F1MH48|F1MH48_BOVIN	5	3	3	3	9.5	36.005	315	8.7638	189440000
A0A3Q1N375;A7YWE4;A0A3Q1MVR8	A0A3Q1N375;A7YWE4;A0A3Q1MVR8	Multifunctional fusion protein	ALDH4A1	tr|A0A3Q1N375|A0A3Q1N375_BOVIN Multifunctional fusion protein OS=Bos taurus OX=9913 GN=ALDH4A1 PE=1 SV=1;sp|A7YWE4|AL4A1_BOVIN Delta-1-pyrroline-5-carboxylate dehydrogenase, mitochondrial OS=Bos taurus OX=9913 GN=ALDH4A1 PE=2 SV=1;tr|A0A3Q1MVR8|A0A3Q1MVR8_	3	12	12	12	21.9	61.442	562	76.523	1741500000
A0A3Q1N3E8;Q0P568	A0A3Q1N3E8;Q0P568	Ubiquitin recognition factor in ER associated degradation 1	UFD1	tr|A0A3Q1N3E8|A0A3Q1N3E8_BOVIN Ubiquitin recognition factor in ER associated degradation 1 OS=Bos taurus OX=9913 GN=UFD1 PE=4 SV=1;tr|Q0P568|Q0P568_BOVIN Ubiquitin fusion degradation 1 like OS=Bos taurus OX=9913 GN=UFD1 PE=2 SV=1	2	3	3	3	16.9	34.484	307	6.6792	273850000
A0A3Q1N3J2;A0A3Q1LJ73;A0A3Q1LYL0;A0A3Q1M175;E1BBT8;A0A3Q1LTV9;A0A3Q1LW48;A0A3Q1LXC8;A0A3Q1M901	A0A3Q1N3J2;A0A3Q1LJ73;A0A3Q1LYL0;A0A3Q1M175;E1BBT8;A0A3Q1LTV9;A0A3Q1LW48;A0A3Q1LXC8;A0A3Q1M901	ER membrane protein complex subunit 1	EMC1	tr|A0A3Q1N3J2|A0A3Q1N3J2_BOVIN ER membrane protein complex subunit 1 OS=Bos taurus OX=9913 GN=EMC1 PE=4 SV=1;tr|A0A3Q1LJ73|A0A3Q1LJ73_BOVIN ER membrane protein complex subunit 1 OS=Bos taurus OX=9913 GN=EMC1 PE=4 SV=1;tr|A0A3Q1LYL0|A0A3Q1LYL0_BOVIN ER memb	9	2	2	2	2.9	104.35	929	3.5925	70057000
A0A3Q1N3Q6;A0A3Q1N2J5;A0A3Q1MRD9;Q3MHP6;F1MYS7	A0A3Q1N3Q6;A0A3Q1N2J5;A0A3Q1MRD9;Q3MHP6;F1MYS7	Eukaryotic translation initiation factor 4B	EIF4B	tr|A0A3Q1N3Q6|A0A3Q1N3Q6_BOVIN Eukaryotic translation initiation factor 4B OS=Bos taurus OX=9913 GN=EIF4B PE=1 SV=1;tr|A0A3Q1N2J5|A0A3Q1N2J5_BOVIN Eukaryotic translation initiation factor 4B OS=Bos taurus OX=9913 GN=EIF4B PE=1 SV=1;tr|A0A3Q1MRD9|A0A3Q1MRD9	5	6	6	6	12.6	64.822	572	20.459	1066000000
A0A3Q1N4E6;E1B7E1;A0A3Q1N4I6;A0A3Q1N0V2;A0A3Q1M3M4;A0A3Q1MI66;A0A3Q1M6L9	A0A3Q1N4E6;E1B7E1;A0A3Q1N4I6;A0A3Q1N0V2;A0A3Q1M3M4;A0A3Q1MI66;A0A3Q1M6L9	Teneurin transmembrane protein 4	TENM4	tr|A0A3Q1N4E6|A0A3Q1N4E6_BOVIN Teneurin transmembrane protein 4 OS=Bos taurus OX=9913 GN=TENM4 PE=4 SV=1;tr|E1B7E1|E1B7E1_BOVIN Teneurin transmembrane protein 4 OS=Bos taurus OX=9913 GN=TENM4 PE=4 SV=3;tr|A0A3Q1N4I6|A0A3Q1N4I6_BOVIN Teneurin transmembrane	7	2	2	2	0.9	299.46	2696	5.2928	215940000
A0A3Q1N4G2;Q28851;A0A3Q1ML66	A0A3Q1N4G2;Q28851;A0A3Q1ML66	Uncharacterized protein		tr|A0A3Q1N4G2|A0A3Q1N4G2_BOVIN Uncharacterized protein OS=Bos taurus OX=9913 PE=4 SV=1;sp|Q28851|ATPK_BOVIN ATP synthase subunit f, mitochondrial OS=Bos taurus OX=9913 GN=ATP5MF PE=1 SV=3;tr|A0A3Q1ML66|A0A3Q1ML66_BOVIN ATP synthase subunit f, mitochondrial	3	1	1	1	15.9	9.4881	82	28.352	2604900000
A0A3Q1N552;A0A3Q1LUM5;A6H767;A0A3Q1LQC2;G3X7M5	A0A3Q1N552;A0A3Q1LUM5;A6H767;A0A3Q1LQC2;G3X7M5	Uncharacterized protein	LOC112441545	tr|A0A3Q1N552|A0A3Q1N552_BOVIN Uncharacterized protein OS=Bos taurus OX=9913 GN=LOC112441545 PE=3 SV=1;tr|A0A3Q1LUM5|A0A3Q1LUM5_BOVIN Uncharacterized protein OS=Bos taurus OX=9913 PE=3 SV=1;sp|A6H767|NP1L1_BOVIN Nucleosome assembly protein 1-like 1 OS=Bos	5	2	1	1	8.3	39.011	336	21.593	1152200000
A0A3Q1N568;Q5E9G3;F1MU19;REV__F1MQP6	A0A3Q1N568;Q5E9G3;F1MU19	Proteasome activator complex subunit 2	PSME2	tr|A0A3Q1N568|A0A3Q1N568_BOVIN Proteasome activator complex subunit 2 OS=Bos taurus OX=9913 GN=PSME2 PE=1 SV=1;sp|Q5E9G3|PSME2_BOVIN Proteasome activator complex subunit 2 OS=Bos taurus OX=9913 GN=PSME2 PE=1 SV=3;tr|F1MU19|F1MU19_BOVIN Proteasome activator	4	6	6	5	20.9	26.674	234	8.1583	767050000
A0A3Q1N590;A0A3Q1M7U8;E1B8N9;A0A3Q1LH95	A0A3Q1N590;A0A3Q1M7U8;E1B8N9;A0A3Q1LH95	Protein kinase domain-containing protein	MAP3K20	tr|A0A3Q1N590|A0A3Q1N590_BOVIN Protein kinase domain-containing protein OS=Bos taurus OX=9913 GN=MAP3K20 PE=4 SV=1;tr|A0A3Q1M7U8|A0A3Q1M7U8_BOVIN Uncharacterized protein OS=Bos taurus OX=9913 GN=MAP3K20 PE=4 SV=1;tr|E1B8N9|E1B8N9_BOVIN Uncharacterized prot	4	8	8	8	20.2	51.711	456	43.134	2880500000
A0A3Q1N5M2;A0A3Q1M5E5;F1MQI1;A0A3Q1MU54	A0A3Q1N5M2;A0A3Q1M5E5;F1MQI1;A0A3Q1MU54	Talin 2	TLN2	tr|A0A3Q1N5M2|A0A3Q1N5M2_BOVIN Talin 2 OS=Bos taurus OX=9913 GN=TLN2 PE=4 SV=1;tr|A0A3Q1M5E5|A0A3Q1M5E5_BOVIN Talin 2 OS=Bos taurus OX=9913 GN=TLN2 PE=4 SV=1;tr|F1MQI1|F1MQI1_BOVIN Talin 2 OS=Bos taurus OX=9913 GN=TLN2 PE=4 SV=3;tr|A0A3Q1MU54|A0A3Q1MU54_BO	4	18	10	10	7.9	263.64	2468	25.251	778630000
A0A3Q1N6W1;Q0VC96;A0A3Q1MXF1	A0A3Q1N6W1;Q0VC96;A0A3Q1MXF1	Thymocyte nuclear protein 1	THYN1	tr|A0A3Q1N6W1|A0A3Q1N6W1_BOVIN Thymocyte nuclear protein 1 OS=Bos taurus OX=9913 GN=THYN1 PE=4 SV=1;tr|Q0VC96|Q0VC96_BOVIN Thymocyte nuclear protein 1 OS=Bos taurus OX=9913 GN=THYN1 PE=2 SV=1;tr|A0A3Q1MXF1|A0A3Q1MXF1_BOVIN Thymocyte nuclear protein 1 OS=Bo	3	1	1	1	6	21.086	184	2.7182	157030000
A0A3Q1N744;A0A3Q1LK47;Q2KJI7	A0A3Q1N744;A0A3Q1LK47;Q2KJI7	AFG3-like protein 2	AFG3L2	tr|A0A3Q1N744|A0A3Q1N744_BOVIN AFG3-like protein 2 OS=Bos taurus OX=9913 GN=AFG3L2 PE=4 SV=1;tr|A0A3Q1LK47|A0A3Q1LK47_BOVIN AFG3-like protein 2 OS=Bos taurus OX=9913 GN=AFG3L2 PE=3 SV=1;sp|Q2KJI7|AFG32_BOVIN AFG3-like protein 2 OS=Bos taurus OX=9913 GN=AFG	3	2	2	2	4.3	84.873	759	3.6013	190130000
A0A3Q1N7B8;F1MMH2	A0A3Q1N7B8;F1MMH2	Integrin subunit alpha 9	ITGA9	tr|A0A3Q1N7B8|A0A3Q1N7B8_BOVIN Integrin subunit alpha 9 OS=Bos taurus OX=9913 GN=ITGA9 PE=3 SV=1;tr|F1MMH2|F1MMH2_BOVIN Integrin subunit alpha 9 OS=Bos taurus OX=9913 GN=ITGA9 PE=3 SV=3	2	3	3	3	3.1	111.07	1006	5.3858	5535100000
A0A3Q1N8A3;A0A3Q1LZP7;A0A3Q1MG13	A0A3Q1N8A3;A0A3Q1LZP7;A0A3Q1MG13	F-actin-capping protein subunit beta	CAPZB	tr|A0A3Q1N8A3|A0A3Q1N8A3_BOVIN F-actin-capping protein subunit beta OS=Bos taurus OX=9913 GN=CAPZB PE=3 SV=1;tr|A0A3Q1LZP7|A0A3Q1LZP7_BOVIN F-actin-capping protein subunit beta OS=Bos taurus OX=9913 GN=CAPZB PE=3 SV=1;tr|A0A3Q1MG13|A0A3Q1MG13_BOVIN F-actin	3	16	16	3	59.2	31.292	277	313.93	64104000000
A0A3Q1N8F8;Q3T087;A0A452DIZ2	A0A3Q1N8F8;Q3T087;A0A452DIZ2	60S ribosomal protein L11	RPL11	tr|A0A3Q1N8F8|A0A3Q1N8F8_BOVIN 60S ribosomal protein L11 OS=Bos taurus OX=9913 GN=RPL11 PE=3 SV=1;sp|Q3T087|RL11_BOVIN 60S ribosomal protein L11 OS=Bos taurus OX=9913 GN=RPL11 PE=2 SV=3;tr|A0A452DIZ2|A0A452DIZ2_BOVIN 60S ribosomal protein L11 OS=Bos taurus	3	2	2	2	13.8	19.024	167	4.0937	955270000
A0A3Q1N9W0;A0A3Q1LZC7;A5D7G1;A0A3S5ZPK0	A0A3Q1N9W0;A0A3Q1LZC7;A5D7G1;A0A3S5ZPK0	TPR_REGION domain-containing protein	OGT	tr|A0A3Q1N9W0|A0A3Q1N9W0_BOVIN TPR_REGION domain-containing protein OS=Bos taurus OX=9913 GN=OGT PE=4 SV=1;tr|A0A3Q1LZC7|A0A3Q1LZC7_BOVIN TPR_REGION domain-containing protein OS=Bos taurus OX=9913 GN=OGT PE=4 SV=1;tr|A5D7G1|A5D7G1_BOVIN OGT protein OS=Bos	4	1	1	1	6.4	19.201	171	3.1609	96465000
A0A3Q1NA69;P81127;A0A3Q1MP35;A0A452DIQ1;A0A3Q1M5V0	A0A3Q1NA69;P81127;A0A3Q1MP35;A0A452DIQ1;A0A3Q1M5V0	Gamma-soluble NSF attachment protein	NAPG	tr|A0A3Q1NA69|A0A3Q1NA69_BOVIN Gamma-soluble NSF attachment protein OS=Bos taurus OX=9913 GN=NAPG PE=4 SV=1;sp|P81127|SNAG_BOVIN Gamma-soluble NSF attachment protein OS=Bos taurus OX=9913 GN=NAPG PE=1 SV=3;tr|A0A3Q1MP35|A0A3Q1MP35_BOVIN Gamma-soluble NSF a	5	3	3	3	9.9	33.695	303	12.751	600840000
A0A3Q1NBH6	A0A3Q1NBH6	ANK_REP_REGION domain-containing protein	GLS	tr|A0A3Q1NBH6|A0A3Q1NBH6_BOVIN ANK_REP_REGION domain-containing protein OS=Bos taurus OX=9913 GN=GLS PE=4 SV=1	1	1	1	1	20.4	10.723	93	8.2546	164100000
A0A3Q1NBQ9;A5D7E6;A0A3Q1NA52;F6QCC9	A0A3Q1NBQ9;A5D7E6;A0A3Q1NA52;F6QCC9	Tetraspanin	CD82	tr|A0A3Q1NBQ9|A0A3Q1NBQ9_BOVIN Tetraspanin OS=Bos taurus OX=9913 GN=CD82 PE=1 SV=1;tr|A5D7E6|A5D7E6_BOVIN Tetraspanin OS=Bos taurus OX=9913 GN=CD82 PE=1 SV=1;tr|A0A3Q1NA52|A0A3Q1NA52_BOVIN Tetraspanin OS=Bos taurus OX=9913 GN=CD82 PE=1 SV=1;tr|F6QCC9|F6QCC	4	3	3	3	9.8	29.863	266	5.1132	269300000
A0A3Q1NC75	A0A3Q1NC75	Calumenin	CALU	tr|A0A3Q1NC75|A0A3Q1NC75_BOVIN Calumenin OS=Bos taurus OX=9913 GN=CALU PE=1 SV=1	1	8	8	1	33.7	37.076	315	130.19	3894800000
A0A3Q1NCA0;F1MI60;Q58CV3;A0A3Q1LST1;Q2T9M1;F1N6J2	A0A3Q1NCA0;F1MI60	Mitogen-activated protein kinase kinase kinase kinase 4	MAP4K4	tr|A0A3Q1NCA0|A0A3Q1NCA0_BOVIN Mitogen-activated protein kinase kinase kinase kinase 4 OS=Bos taurus OX=9913 GN=MAP4K4 PE=4 SV=1;tr|F1MI60|F1MI60_BOVIN Mitogen-activated protein kinase kinase kinase kinase 4 OS=Bos taurus OX=9913 GN=MAP4K4 PE=4 SV=3	6	3	3	3	2.2	112.17	975	3.7049	1028400000
A0A3Q1NDT7;Q3SZC1	A0A3Q1NDT7;Q3SZC1	GrpE protein homolog 1, mitochondrial	GRPEL1	tr|A0A3Q1NDT7|A0A3Q1NDT7_BOVIN GrpE protein homolog 1, mitochondrial OS=Bos taurus OX=9913 GN=GRPEL1 PE=1 SV=1;sp|Q3SZC1|GRPE1_BOVIN GrpE protein homolog 1, mitochondrial OS=Bos taurus OX=9913 GN=GRPEL1 PE=1 SV=1	2	2	2	2	16.2	22.231	197	6.7057	794740000
A0A3Q1NEH4;A0A3Q1M1S6;Q2KJ39	A0A3Q1NEH4;A0A3Q1M1S6;Q2KJ39	Reticulocalbin-3	RCN3	tr|A0A3Q1NEH4|A0A3Q1NEH4_BOVIN Reticulocalbin-3 OS=Bos taurus OX=9913 GN=RCN3 PE=4 SV=1;tr|A0A3Q1M1S6|A0A3Q1M1S6_BOVIN Reticulocalbin-3 OS=Bos taurus OX=9913 GN=RCN3 PE=4 SV=1;sp|Q2KJ39|RCN3_BOVIN Reticulocalbin-3 OS=Bos taurus OX=9913 GN=RCN3 PE=2 SV=1	3	2	2	2	7.6	34.597	301	14.869	565130000
A0A3Q1NFD1;F1N7F9;D2XYZ8;Q9GLH1;A0A3Q1LXK1;F1MX37	A0A3Q1NFD1;F1N7F9	Calcium voltage-gated channel auxiliary subunit alpha2delta 1	CACNA2D1	tr|A0A3Q1NFD1|A0A3Q1NFD1_BOVIN Calcium voltage-gated channel auxiliary subunit alpha2delta 1 OS=Bos taurus OX=9913 GN=CACNA2D1 PE=4 SV=1;tr|F1N7F9|F1N7F9_BOVIN Calcium voltage-gated channel auxiliary subunit alpha2delta 1 OS=Bos taurus OX=9913 GN=CACNA2D1	6	18	18	18	18.9	123.16	1091	109.16	12136000000
A0A3Q1NFY4	A0A3Q1NFY4	Uncharacterized protein		tr|A0A3Q1NFY4|A0A3Q1NFY4_BOVIN Uncharacterized protein OS=Bos taurus OX=9913 PE=4 SV=1	1	25	25	25	68.1	47.95	442	323.31	254190000000
A0A3Q1NG06;A1L568;F6Q234;A0A3Q1NGC5	A0A3Q1NG06;A1L568;F6Q234;A0A3Q1NGC5	Peptidase D	PEPD	tr|A0A3Q1NG06|A0A3Q1NG06_BOVIN Peptidase D OS=Bos taurus OX=9913 GN=PEPD PE=3 SV=1;tr|A1L568|A1L568_BOVIN Peptidase D OS=Bos taurus OX=9913 GN=PEPD PE=2 SV=1;tr|F6Q234|F6Q234_BOVIN Peptidase D OS=Bos taurus OX=9913 GN=PEPD PE=3 SV=1;tr|A0A3Q1NGC5|A0A3Q1NGC	4	4	4	4	11	42.798	381	7.4043	462050000
A0A3Q1NGX5;Q2T9Y9;F2Z4E7	A0A3Q1NGX5;Q2T9Y9;F2Z4E7	Interleukin enhancer binding factor 2	ILF2	tr|A0A3Q1NGX5|A0A3Q1NGX5_BOVIN Interleukin enhancer binding factor 2 OS=Bos taurus OX=9913 GN=ILF2 PE=4 SV=1;tr|Q2T9Y9|Q2T9Y9_BOVIN Interleukin enhancer binding factor 2, 45kDa OS=Bos taurus OX=9913 GN=ILF2 PE=2 SV=1;tr|F2Z4E7|F2Z4E7_BOVIN Interleukin enha	3	2	2	2	6.2	38.91	352	6.2125	309410000
A0A3Q1NI96	A0A3Q1NI96	Uncharacterized protein		tr|A0A3Q1NI96|A0A3Q1NI96_BOVIN Uncharacterized protein OS=Bos taurus OX=9913 PE=4 SV=1	1	30	30	30	49.7	67.246	622	323.31	404990000000
A0A3Q1NJP0;E1BA80;A0A3Q1LG72	A0A3Q1NJP0;E1BA80;A0A3Q1LG72	Myosin XVIIIB	MYO18B	tr|A0A3Q1NJP0|A0A3Q1NJP0_BOVIN Myosin XVIIIB OS=Bos taurus OX=9913 GN=MYO18B PE=3 SV=1;tr|E1BA80|E1BA80_BOVIN Myosin XVIIIB OS=Bos taurus OX=9913 GN=MYO18B PE=3 SV=3;tr|A0A3Q1LG72|A0A3Q1LG72_BOVIN Myosin XVIIIB OS=Bos taurus OX=9913 GN=MYO18B PE=3 SV=1	3	2	2	2	0.7	275.89	2504	2.3299	6769300000
A0A3Q1NKL1;A0A3Q1MT78;A0A3Q1LNC8;A0A3Q1LWG5;E1BFB0;A0A3Q1M8L3;A0A3Q1N827;P79391;A1L4Z7	A0A3Q1NKL1;A0A3Q1MT78;A0A3Q1LNC8;A0A3Q1LWG5;E1BFB0;A0A3Q1M8L3;A0A3Q1N827	Spectrin alpha, non-erythrocytic 1	SPTAN1	tr|A0A3Q1NKL1|A0A3Q1NKL1_BOVIN Spectrin alpha, non-erythrocytic 1 OS=Bos taurus OX=9913 GN=SPTAN1 PE=1 SV=1;tr|A0A3Q1MT78|A0A3Q1MT78_BOVIN Spectrin alpha, non-erythrocytic 1 OS=Bos taurus OX=9913 GN=SPTAN1 PE=1 SV=1;tr|A0A3Q1LNC8|A0A3Q1LNC8_BOVIN Spectrin	9	56	56	56	26.2	284.4	2469	261.56	15510000000
A0A3Q1NL81;A5PJZ5	A0A3Q1NL81;A5PJZ5	Nuclear pore complex protein Nup93	NUP93	tr|A0A3Q1NL81|A0A3Q1NL81_BOVIN Nuclear pore complex protein Nup93 OS=Bos taurus OX=9913 GN=NUP93 PE=3 SV=1;sp|A5PJZ5|NUP93_BOVIN Nuclear pore complex protein Nup93 OS=Bos taurus OX=9913 GN=NUP93 PE=2 SV=1	2	1	1	1	1.4	91.057	798	2.3418	0
A0A3Q1NNK9;Q0VCH1;A0A3Q1NJ19;A0A3Q1MSU3;A0A3Q1LHC4	A0A3Q1NNK9;Q0VCH1;A0A3Q1NJ19;A0A3Q1MSU3;A0A3Q1LHC4	Homer scaffold protein 2	HOMER2	tr|A0A3Q1NNK9|A0A3Q1NNK9_BOVIN Homer scaffold protein 2 OS=Bos taurus OX=9913 GN=HOMER2 PE=4 SV=1;tr|Q0VCH1|Q0VCH1_BOVIN Homer homolog 2 (Drosophila) OS=Bos taurus OX=9913 GN=HOMER2 PE=2 SV=1;tr|A0A3Q1NJ19|A0A3Q1NJ19_BOVIN Homer scaffold protein 2 OS=Bos t	5	3	3	3	8.9	37.524	327	7.6899	160340000
A0A3S5ZP61;Q2KI59	A0A3S5ZP61	ANK_REP_REGION domain-containing protein	PSMD10	tr|A0A3S5ZP61|A0A3S5ZP61_BOVIN ANK_REP_REGION domain-containing protein OS=Bos taurus OX=9913 GN=PSMD10 PE=4 SV=1	2	3	3	3	13.8	29.265	269	17.046	975200000
A0A3S5ZPE0;C1JZ67	A0A3S5ZPE0;C1JZ67	Importin subunit alpha	KPNA4	tr|A0A3S5ZPE0|A0A3S5ZPE0_BOVIN Importin subunit alpha OS=Bos taurus OX=9913 GN=KPNA4 PE=3 SV=1;tr|C1JZ67|C1JZ67_BOVIN Importin subunit alpha OS=Bos taurus OX=9913 PE=2 SV=1	2	2	2	2	8.4	56.977	511	40.349	3424100000
A0A3S5ZPI7;Q0P5F6	A0A3S5ZPI7;Q0P5F6	Cytochrome b5 type B	CYB5B	tr|A0A3S5ZPI7|A0A3S5ZPI7_BOVIN Cytochrome b5 type B OS=Bos taurus OX=9913 GN=CYB5B PE=3 SV=1;tr|Q0P5F6|Q0P5F6_BOVIN CYB5B protein OS=Bos taurus OX=9913 GN=CYB5B PE=2 SV=2	2	1	1	1	8.3	16.182	144	2.3053	248370000
A0A3S5ZPU2;Q0IID8	A0A3S5ZPU2;Q0IID8	1-acylglycerol-3-phosphate O-acyltransferase 5	AGPAT5	tr|A0A3S5ZPU2|A0A3S5ZPU2_BOVIN 1-acylglycerol-3-phosphate O-acyltransferase 5 OS=Bos taurus OX=9913 GN=AGPAT5 PE=4 SV=1;tr|Q0IID8|Q0IID8_BOVIN 1-acylglycerol-3-phosphate O-acyltransferase 5 (Lysophosphatidic acid acyltransferase, epsilon) OS=Bos taurus OX=	2	6	6	6	16.6	44.908	397	13.278	493170000
A0A452DHV9;Q5E9K0	A0A452DHV9;Q5E9K0	Proteasome subunit beta	PSMB2	tr|A0A452DHV9|A0A452DHV9_BOVIN Proteasome subunit beta OS=Bos taurus OX=9913 GN=PSMB2 PE=1 SV=1;sp|Q5E9K0|PSB2_BOVIN Proteasome subunit beta type-2 OS=Bos taurus OX=9913 GN=PSMB2 PE=1 SV=1	2	3	3	3	16.5	21.987	194	5.805	1427300000
A0A452DI02;Q3MHR0;A0A3Q1M5Z8;G3MWX2	A0A452DI02;Q3MHR0;A0A3Q1M5Z8;G3MWX2	Acyl-protein thioesterase 1	LYPLA1	tr|A0A452DI02|A0A452DI02_BOVIN Acyl-protein thioesterase 1 OS=Bos taurus OX=9913 GN=LYPLA1 PE=4 SV=1;sp|Q3MHR0|LYPA1_BOVIN Acyl-protein thioesterase 1 OS=Bos taurus OX=9913 GN=LYPLA1 PE=2 SV=1;tr|A0A3Q1M5Z8|A0A3Q1M5Z8_BOVIN Acyl-protein thioesterase 1 OS=B	4	4	4	4	17.8	23.575	219	12.17	1854900000
A0A452DI03;A6QLY7;A0A3Q1M273	A0A452DI03;A6QLY7;A0A3Q1M273	Pre-B-cell leukemia transcription factor-interacting protein 1	PBXIP1	tr|A0A452DI03|A0A452DI03_BOVIN Pre-B-cell leukemia transcription factor-interacting protein 1 OS=Bos taurus OX=9913 GN=PBXIP1 PE=4 SV=1;sp|A6QLY7|PBIP1_BOVIN Pre-B-cell leukemia transcription factor-interacting protein 1 OS=Bos taurus OX=9913 GN=PBXIP1 PE=	3	11	11	11	16.6	80.309	725	42.418	2749900000
A0A452DI24;P50397;A0A3Q1MPF1;A0A3Q1MNB1	A0A452DI24;P50397;A0A3Q1MPF1	Rab GDP dissociation inhibitor	GDI2	tr|A0A452DI24|A0A452DI24_BOVIN Rab GDP dissociation inhibitor OS=Bos taurus OX=9913 GN=GDI2 PE=3 SV=1;sp|P50397|GDIB_BOVIN Rab GDP dissociation inhibitor beta OS=Bos taurus OX=9913 GN=GDI2 PE=2 SV=3;tr|A0A3Q1MPF1|A0A3Q1MPF1_BOVIN Rab GDP dissociation inhib	4	15	15	11	38.3	48.136	423	150.55	17013000000
A0A452DI45;A0A3Q1LR88;P79136;A0A3Q1LPZ4	A0A452DI45;A0A3Q1LR88;P79136;A0A3Q1LPZ4	F-actin-capping protein subunit beta	CAPZB	tr|A0A452DI45|A0A452DI45_BOVIN F-actin-capping protein subunit beta OS=Bos taurus OX=9913 GN=CAPZB PE=3 SV=1;tr|A0A3Q1LR88|A0A3Q1LR88_BOVIN F-actin-capping protein subunit beta OS=Bos taurus OX=9913 GN=CAPZB PE=3 SV=1;sp|P79136|CAPZB_BOVIN F-actin-capping	4	14	1	1	52.3	31.26	277	-2	472620000
A0A452DI79;Q08DM8	A0A452DI79;Q08DM8	Translin	TSN	tr|A0A452DI79|A0A452DI79_BOVIN Translin OS=Bos taurus OX=9913 GN=TSN PE=4 SV=1;sp|Q08DM8|TSN_BOVIN Translin OS=Bos taurus OX=9913 GN=TSN PE=2 SV=1	2	2	2	2	12.4	24.929	218	14.829	841140000
A0A452DI87;Q3T189;A0A3Q1LZ07;O97650;Q0QEX9;A0A411D3G7	A0A452DI87;Q3T189;A0A3Q1LZ07;O97650;Q0QEX9	Succinate dehydrogenase [ubiquinone] iron-sulfur subunit, mitochondrial	SDHB	tr|A0A452DI87|A0A452DI87_BOVIN Succinate dehydrogenase [ubiquinone] iron-sulfur subunit, mitochondrial OS=Bos taurus OX=9913 GN=SDHB PE=3 SV=1;sp|Q3T189|SDHB_BOVIN Succinate dehydrogenase [ubiquinone] iron-sulfur subunit, mitochondrial OS=Bos taurus OX=991	6	7	7	7	27.5	29.626	262	23.769	7961000000
A0A452DID6;Q3ZBV9	A0A452DID6;Q3ZBV9	Dehydrogenase/reductase SDR family member 11	DHRS11	tr|A0A452DID6|A0A452DID6_BOVIN Dehydrogenase/reductase SDR family member 11 OS=Bos taurus OX=9913 GN=DHRS11 PE=3 SV=1;sp|Q3ZBV9|DHR11_BOVIN Dehydrogenase/reductase SDR family member 11 OS=Bos taurus OX=9913 GN=DHRS11 PE=2 SV=1	2	8	8	8	27	35.538	330	39.208	5543600000
A0A452DID9;P60661;A0A3Q1MDB1;A1XEA7;A1XEA6	A0A452DID9;P60661;A0A3Q1MDB1	Myosin light polypeptide 6	MYL6	tr|A0A452DID9|A0A452DID9_BOVIN Myosin light polypeptide 6 OS=Bos taurus OX=9913 GN=MYL6 PE=1 SV=1;sp|P60661|MYL6_BOVIN Myosin light polypeptide 6 OS=Bos taurus OX=9913 GN=MYL6 PE=2 SV=2;tr|A0A3Q1MDB1|A0A3Q1MDB1_BOVIN Myosin light polypeptide 6 OS=Bos tauru	5	7	7	7	45.3	16.83	150	66.507	17245000000
A0A452DIF2;P04975;G3N252;A6QLX5	A0A452DIF2;P04975;G3N252;A6QLX5	Clathrin light chain	CLTB	tr|A0A452DIF2|A0A452DIF2_BOVIN Clathrin light chain OS=Bos taurus OX=9913 GN=CLTB PE=3 SV=1;sp|P04975|CLCB_BOVIN Clathrin light chain B OS=Bos taurus OX=9913 GN=CLTB PE=1 SV=1;tr|G3N252|G3N252_BOVIN Clathrin light chain OS=Bos taurus OX=9913 GN=CLTB PE=3 S	4	5	5	5	18.5	28.064	254	10.62	1435300000
A0A452DIH7;P81948;A0A3Q1M1Z2;G5E6J5	A0A452DIH7;P81948;A0A3Q1M1Z2	Tubulin alpha chain	TUBA4A	tr|A0A452DIH7|A0A452DIH7_BOVIN Tubulin alpha chain OS=Bos taurus OX=9913 GN=TUBA4A PE=3 SV=1;sp|P81948|TBA4A_BOVIN Tubulin alpha-4A chain OS=Bos taurus OX=9913 GN=TUBA4A PE=1 SV=2;tr|A0A3Q1M1Z2|A0A3Q1M1Z2_BOVIN Tubulin alpha chain OS=Bos taurus OX=9913 GN=	4	16	4	4	49.3	49.48	444	135.4	34227000000
A0A452DIL3;Q3ZC13	A0A452DIL3;Q3ZC13	AP-2 complex subunit mu	AP2M1	tr|A0A452DIL3|A0A452DIL3_BOVIN AP-2 complex subunit mu OS=Bos taurus OX=9913 GN=AP2M1 PE=3 SV=1;sp|Q3ZC13|AP2M1_BOVIN AP-2 complex subunit mu OS=Bos taurus OX=9913 GN=AP2M1 PE=2 SV=1	2	1	1	1	2.1	49.389	433	5.5854	39634000
A0A452DIP7;Q66LN0;A0A3Q1LFK5	A0A452DIP7;Q66LN0;A0A3Q1LFK5	Prostaglandin E synthase 2	PTGES2	tr|A0A452DIP7|A0A452DIP7_BOVIN Prostaglandin E synthase 2 OS=Bos taurus OX=9913 GN=PTGES2 PE=3 SV=1;sp|Q66LN0|PGES2_BOVIN Prostaglandin E synthase 2 OS=Bos taurus OX=9913 GN=PTGES2 PE=1 SV=3;tr|A0A3Q1LFK5|A0A3Q1LFK5_BOVIN Prostaglandin E synthase 2 OS=Bos	3	3	3	3	9.3	41.196	366	7.0224	410780000
A0A452DIU2;A0A3Q1N5A9;P00517	A0A452DIU2;A0A3Q1N5A9;P00517	cAMP-dependent protein kinase catalytic subunit alpha	PRKACA	tr|A0A452DIU2|A0A452DIU2_BOVIN cAMP-dependent protein kinase catalytic subunit alpha OS=Bos taurus OX=9913 GN=PRKACA PE=3 SV=1;tr|A0A3Q1N5A9|A0A3Q1N5A9_BOVIN cAMP-dependent protein kinase catalytic subunit alpha OS=Bos taurus OX=9913 GN=PRKACA PE=3 SV=1;sp	3	6	2	2	17.7	40.056	345	4.4543	910290000
A0A452DIU3;Q3ZBF7	A0A452DIU3;Q3ZBF7	Prostaglandin E synthase 3	PTGES3	tr|A0A452DIU3|A0A452DIU3_BOVIN Prostaglandin E synthase 3 OS=Bos taurus OX=9913 GN=PTGES3 PE=4 SV=1;sp|Q3ZBF7|TEBP_BOVIN Prostaglandin E synthase 3 OS=Bos taurus OX=9913 GN=PTGES3 PE=1 SV=1	2	4	4	4	30.2	18.566	159	13.839	3178100000
A0A452DIW4;Q3T145	A0A452DIW4;Q3T145	Malate dehydrogenase	MDH1	tr|A0A452DIW4|A0A452DIW4_BOVIN Malate dehydrogenase OS=Bos taurus OX=9913 GN=MDH1 PE=1 SV=1;sp|Q3T145|MDHC_BOVIN Malate dehydrogenase, cytoplasmic OS=Bos taurus OX=9913 GN=MDH1 PE=2 SV=3	2	17	17	17	49.5	35.855	329	192.57	391210000000
A0A452DJ21;Q9N0T5;A0A3Q1NEI6	A0A452DJ21;Q9N0T5;A0A3Q1NEI6	Eukaryotic translation initiation factor 4E	EIF4E	tr|A0A452DJ21|A0A452DJ21_BOVIN Eukaryotic translation initiation factor 4E OS=Bos taurus OX=9913 GN=EIF4E PE=3 SV=1;sp|Q9N0T5|IF4E_BOVIN Eukaryotic translation initiation factor 4E OS=Bos taurus OX=9913 GN=EIF4E PE=2 SV=2;tr|A0A3Q1NEI6|A0A3Q1NEI6_BOVIN Euk	3	2	2	2	9	24.464	211	4.0409	536990000
A0A452DJ66;Q2HJ86;P81947;F2Z4C1;Q3ZCJ7;F1MNF8;A0A452DIK7;A0A3Q1LQR2;A0A3Q1LUJ2;Q862L2;Q7M372;Q862I8	A0A452DJ66;Q2HJ86;P81947;F2Z4C1;Q3ZCJ7;F1MNF8;A0A452DIK7;A0A3Q1LQR2;A0A3Q1LUJ2	Tubulin alpha chain	TUBA1D	tr|A0A452DJ66|A0A452DJ66_BOVIN Tubulin alpha chain OS=Bos taurus OX=9913 GN=TUBA1D PE=3 SV=1;sp|Q2HJ86|TBA1D_BOVIN Tubulin alpha-1D chain OS=Bos taurus OX=9913 GN=TUBA1D PE=1 SV=1;sp|P81947|TBA1B_BOVIN Tubulin alpha-1B chain OS=Bos taurus OX=9913 PE=1 SV=2	12	16	16	2	48.8	49.975	449	323.31	101090000000
A0A452DJF6;Q862J9;Q862E3;Q3T025;Q862T7;G3N288;F1MQJ8;Q862H0;A0A3Q1MGH0;G3N3W9;F1N0W3;E1BG46;E1B871;A1XED3;Q862J1;Q862F1;A0A452DJL1;A0A3Q1M7E8	A0A452DJF6;Q862J9;Q862E3;Q3T025;Q862T7;G3N288;F1MQJ8;Q862H0;A0A3Q1MGH0;G3N3W9;F1N0W3;E1BG46;E1B871	60S ribosomal protein L17	RPL17	tr|A0A452DJF6|A0A452DJF6_BOVIN 60S ribosomal protein L17 OS=Bos taurus OX=9913 GN=RPL17 PE=3 SV=1;tr|Q862J9|Q862J9_BOVIN Similar to ribosomal protein L17 (Fragment) OS=Bos taurus OX=9913 PE=2 SV=1;tr|Q862E3|Q862E3_BOVIN Similar to ribosomal protein L17 (Fr	18	5	5	5	32.7	19.799	171	36.003	7868400000
A0A452DJW7;Q0P571	A0A452DJW7;Q0P571	Myosin regulatory light chain 2, skeletal muscle isoform	MYLPF	tr|A0A452DJW7|A0A452DJW7_BOVIN Myosin regulatory light chain 2, skeletal muscle isoform OS=Bos taurus OX=9913 GN=MYLPF PE=4 SV=1;sp|Q0P571|MLRS_BOVIN Myosin regulatory light chain 2, skeletal muscle isoform OS=Bos taurus OX=9913 GN=MYLPF PE=2 SV=1	2	17	17	17	79.3	18.854	169	323.31	5813700000000
A0A452DJX9;A0A3Q1MFQ0;Q9MZL3;A0A3Q1MCN7;A0A3Q1LQ06	A0A452DJX9;A0A3Q1MFQ0;Q9MZL3;A0A3Q1MCN7;A0A3Q1LQ06	Voltage-dependent L-type calcium channel subunit beta-3	CACNB3	tr|A0A452DJX9|A0A452DJX9_BOVIN Voltage-dependent L-type calcium channel subunit beta-3 OS=Bos taurus OX=9913 GN=CACNB3 PE=4 SV=1;tr|A0A3Q1MFQ0|A0A3Q1MFQ0_BOVIN Voltage-dependent L-type calcium channel subunit beta-3 OS=Bos taurus OX=9913 GN=CACNB3 PE=4 SV=	5	2	1	1	4	53.305	473	2.3867	880850000
A0A452DK49;Q2HJE4;A0A3Q1M4Y9	A0A452DK49;Q2HJE4;A0A3Q1M4Y9	Ubiquitin carboxyl-terminal hydrolase	USP15	tr|A0A452DK49|A0A452DK49_BOVIN Ubiquitin carboxyl-terminal hydrolase OS=Bos taurus OX=9913 GN=USP15 PE=3 SV=1;sp|Q2HJE4|UBP15_BOVIN Ubiquitin carboxyl-terminal hydrolase 15 OS=Bos taurus OX=9913 GN=USP15 PE=2 SV=1;tr|A0A3Q1M4Y9|A0A3Q1M4Y9_BOVIN Ubiquitin c	3	3	3	3	3.1	101.52	885	5.1099	179740000
A0A452DKJ4;A6QP70;A0A3Q1LXQ7	A0A452DKJ4;A6QP70;A0A3Q1LXQ7	Beta-sarcoglycan	SGCB	tr|A0A452DKJ4|A0A452DKJ4_BOVIN Beta-sarcoglycan OS=Bos taurus OX=9913 GN=SGCB PE=4 SV=1;sp|A6QP70|SGCB_BOVIN Beta-sarcoglycan OS=Bos taurus OX=9913 GN=SGCB PE=2 SV=1;tr|A0A3Q1LXQ7|A0A3Q1LXQ7_BOVIN Beta-sarcoglycan OS=Bos taurus OX=9913 GN=SGCB PE=4 SV=1	3	4	4	4	14.3	33.817	307	26.269	3710200000
A0A498UZ20;E1BPK6	A0A498UZ20;E1BPK6	Unconventional myosin-VI	MYO6	tr|A0A498UZ20|A0A498UZ20_BOVIN Unconventional myosin-VI OS=Bos taurus OX=9913 GN=MYO6 PE=3 SV=1;sp|E1BPK6|MYO6_BOVIN Unconventional myosin-VI OS=Bos taurus OX=9913 GN=MYO6 PE=1 SV=4	2	1	1	1	0.8	148.66	1286	2.6063	143490000
A0ERA7;Q3ZKN0;A4IFM2;F1MB67	A0ERA7;Q3ZKN0;A4IFM2;F1MB67	Solute carrier family 27 member 1 isoform	SLC27A1	tr|A0ERA7|A0ERA7_BOVIN Solute carrier family 27 member 1 isoform OS=Bos taurus OX=9913 GN=SLC27A1 PE=2 SV=1;sp|Q3ZKN0|S27A1_BOVIN Long-chain fatty acid transport protein 1 OS=Bos taurus OX=9913 GN=SLC27A1 PE=2 SV=1;tr|A4IFM2|A4IFM2_BOVIN Long-chain fatty a	4	3	3	3	10.5	39.397	353	5.987	150950000
A0JN39	A0JN39	Coatomer subunit beta	COPB1	sp|A0JN39|COPB_BOVIN Coatomer subunit beta OS=Bos taurus OX=9913 GN=COPB1 PE=1 SV=1	1	8	8	8	9	107.13	953	23.925	1644400000
A0JNE9;A0A3Q1MBX5;A0A3Q1MDR0;A0A3Q1LLS1;Q1RMS2;A0A3Q1LZG6	A0JNE9;A0A3Q1MBX5;A0A3Q1MDR0;A0A3Q1LLS1;Q1RMS2;A0A3Q1LZG6	CTP synthase	CTPS1	tr|A0JNE9|A0JNE9_BOVIN CTP synthase OS=Bos taurus OX=9913 GN=CTPS1 PE=2 SV=1;tr|A0A3Q1MBX5|A0A3Q1MBX5_BOVIN CTP synthase OS=Bos taurus OX=9913 GN=CTPS2 PE=3 SV=1;tr|A0A3Q1MDR0|A0A3Q1MDR0_BOVIN CTP synthase OS=Bos taurus OX=9913 GN=CTPS2 PE=3 SV=1;tr|A0A3Q1	6	2	2	2	2.9	66.753	591	2.3075	235730000
A1A4I2;F1MF78	A1A4I2;F1MF78	KASH domain-containing protein (Fragment)		tr|A1A4I2|A1A4I2_BOVIN KASH domain-containing protein (Fragment) OS=Bos taurus OX=9913 PE=2 SV=1;tr|F1MF78|F1MF78_BOVIN Spectrin repeat containing nuclear envelope protein 2 OS=Bos taurus OX=9913 GN=SYNE2 PE=4 SV=3	2	2	2	2	1.6	231.2	1999	5.0509	24469000
A1A4J9;A0A3Q1N9H8	A1A4J9;A0A3Q1N9H8	DnaJ (Hsp40) homolog, subfamily A, member 3	DNAJA3	tr|A1A4J9|A1A4J9_BOVIN DnaJ (Hsp40) homolog, subfamily A, member 3 OS=Bos taurus OX=9913 GN=DNAJA3 PE=2 SV=1;tr|A0A3Q1N9H8|A0A3Q1N9H8_BOVIN Uncharacterized protein OS=Bos taurus OX=9913 GN=DNAJA3 PE=3 SV=1	2	1	1	1	3.1	49.253	453	3.4386	62253000
A1A4K3;A0A452DJ09	A1A4K3;A0A452DJ09	DNA damage-binding protein 1	DDB1	sp|A1A4K3|DDB1_BOVIN DNA damage-binding protein 1 OS=Bos taurus OX=9913 GN=DDB1 PE=1 SV=1;tr|A0A452DJ09|A0A452DJ09_BOVIN DNA damage-binding protein 1 OS=Bos taurus OX=9913 GN=DDB1 PE=4 SV=1	2	13	13	13	11.5	126.93	1140	22.924	3768000000
A1A4L7	A1A4L7	Glutathione S-transferase Mu 1	GSTM4	tr|A1A4L7|A1A4L7_BOVIN Glutathione S-transferase Mu 1 OS=Bos taurus OX=9913 GN=GSTM4 PE=2 SV=1	1	10	1	1	31.7	25.669	218	-2	88122000
A1A4M0	A1A4M0	Translocase of inner mitochondrial membrane 13	TIMM13	tr|A1A4M0|A1A4M0_BOVIN Translocase of inner mitochondrial membrane 13 OS=Bos taurus OX=9913 GN=TIMM13 PE=2 SV=1	1	2	2	2	30.5	10.47	95	14.365	699750000
A1A4Q4;A0A452DJ25	A1A4Q4;A0A452DJ25	Translation machinery-associated protein 7	TMA7	sp|A1A4Q4|TMA7_BOVIN Translation machinery-associated protein 7 OS=Bos taurus OX=9913 GN=TMA7 PE=3 SV=1;tr|A0A452DJ25|A0A452DJ25_BOVIN Uncharacterized protein OS=Bos taurus OX=9913 GN=LOC112446645 PE=4 SV=1	2	2	2	2	29.7	7.0662	64	4.3543	473600000
A1L5A6;A8YXY1;F6RPB7	A1L5A6;A8YXY1;F6RPB7	Proteasomal ubiquitin receptor ADRM1	ADRM1	sp|A1L5A6|ADRM1_BOVIN Proteasomal ubiquitin receptor ADRM1 OS=Bos taurus OX=9913 GN=ADRM1 PE=2 SV=1;tr|A8YXY1|A8YXY1_BOVIN ADRM1 protein OS=Bos taurus OX=9913 GN=ADRM1 PE=2 SV=1;tr|F6RPB7|F6RPB7_BOVIN Proteasomal ubiquitin receptor ADRM1 OS=Bos taurus OX=9	3	2	2	2	5.9	41.954	407	2.6914	55712000
A1L5A7	A1L5A7	Enigma protein	DBN1	tr|A1L5A7|A1L5A7_BOVIN Enigma protein OS=Bos taurus OX=9913 GN=DBN1 PE=2 SV=1	1	10	1	1	26.2	49.782	458	-2	0
A1L5B0;Q1LZF9	A1L5B0;Q1LZF9	Myosin regulatory light polypeptide 9 (Fragment)	MYL9	tr|A1L5B0|A1L5B0_BOVIN Myosin regulatory light polypeptide 9 (Fragment) OS=Bos taurus OX=9913 GN=MYL9 PE=2 SV=1;tr|Q1LZF9|Q1LZF9_BOVIN Myosin regulatory light polypeptide 9 OS=Bos taurus OX=9913 GN=MYL9 PE=1 SV=1	2	4	2	2	29.8	19.411	168	42.477	2229300000
A1L5B1;Q3ZBD0	A1L5B1;Q3ZBD0	Proteasome 26S non-ATPase subunit 7 (Fragment)	PSMD7	tr|A1L5B1|A1L5B1_BOVIN Proteasome 26S non-ATPase subunit 7 (Fragment) OS=Bos taurus OX=9913 GN=PSMD7 PE=2 SV=1;sp|Q3ZBD0|PSMD7_BOVIN 26S proteasome non-ATPase regulatory subunit 7 OS=Bos taurus OX=9913 GN=PSMD7 PE=2 SV=1	2	1	1	1	3.2	35.597	313	2.9884	179210000
A1L5B6;Q9N1C2	A1L5B6	Annexin	ANXA5	tr|A1L5B6|A1L5B6_BOVIN Annexin OS=Bos taurus OX=9913 GN=ANXA5 PE=2 SV=1	2	13	13	1	46.4	36.073	321	86.498	18807000000
A1L5B7;Q2KJD1	A1L5B7	SERPINE1 mRNA binding protein 1	SERBP1	tr|A1L5B7|A1L5B7_BOVIN SERPINE1 mRNA binding protein 1 OS=Bos taurus OX=9913 GN=SERBP1 PE=1 SV=1	2	9	9	9	29.5	42.329	386	30.4	5569100000
A1XEA8;G8JKV8;P61282	A1XEA8;G8JKV8;P61282	Neural cell-expressed, developmentally down-regulated protein 8 (Fragment)	NEDD8	tr|A1XEA8|A1XEA8_BOVIN Neural cell-expressed, developmentally down-regulated protein 8 (Fragment) OS=Bos taurus OX=9913 GN=NEDD8 PE=2 SV=1;tr|G8JKV8|G8JKV8_BOVIN NEDD8 OS=Bos taurus OX=9913 GN=NEDD8 PE=1 SV=1;sp|P61282|NEDD8_BOVIN NEDD8 OS=Bos taurus OX=99	3	2	2	2	34.1	4.8084	41	6.409	2221000000
A1XED9;Q56JV1;F1MB60;A0A3Q1LT60	A1XED9;Q56JV1;F1MB60;A0A3Q1LT60	40S ribosomal protein S26 (Fragment)		tr|A1XED9|A1XED9_BOVIN 40S ribosomal protein S26 (Fragment) OS=Bos taurus OX=9913 PE=2 SV=1;sp|Q56JV1|RS26_BOVIN 40S ribosomal protein S26 OS=Bos taurus OX=9913 GN=RPS26 PE=3 SV=3;tr|F1MB60|F1MB60_BOVIN 40S ribosomal protein S26 OS=Bos taurus OX=9913 GN=RP	4	2	2	2	20.2	12.34	109	15.241	4280400000
A2I7N0;A2I7N2;Q3ZEJ6	A2I7N0;A2I7N2;Q3ZEJ6	Serpin A3-4	SERPINA3-4	sp|A2I7N0|SPA34_BOVIN Serpin A3-4 OS=Bos taurus OX=9913 GN=SERPINA3-4 PE=3 SV=1;sp|A2I7N2|SPA36_BOVIN Serpin A3-6 OS=Bos taurus OX=9913 GN=SERPINA3-6 PE=3 SV=1;sp|Q3ZEJ6|SPA33_BOVIN Serpin A3-3 OS=Bos taurus OX=9913 GN=SERPINA3-3 PE=1 SV=2	3	7	3	1	16.5	46.311	411	9.3128	2539100000
A2VDL6	A2VDL6	Sodium/potassium-transporting ATPase subunit alpha-2	ATP1A2	sp|A2VDL6|AT1A2_BOVIN Sodium/potassium-transporting ATPase subunit alpha-2 OS=Bos taurus OX=9913 GN=ATP1A2 PE=1 SV=1	1	28	28	16	32.5	112.18	1020	211.01	26971000000
A2VDN6	A2VDN6	Splicing factor 3A subunit 1	SF3A1	sp|A2VDN6|SF3A1_BOVIN Splicing factor 3A subunit 1 OS=Bos taurus OX=9913 GN=SF3A1 PE=2 SV=1	1	2	2	2	4.2	88.785	793	8.3559	259080000
A2VDN7	A2VDN7	Heterogeneous nuclear ribonucleoprotein U	HNRNPU	tr|A2VDN7|A2VDN7_BOVIN Heterogeneous nuclear ribonucleoprotein U OS=Bos taurus OX=9913 GN=HNRNPU PE=1 SV=1	1	15	15	3	17.1	90.451	825	29.443	18784000000
A2VDX0;A0A3Q1LTQ6;Q8MIK3	A2VDX0;A0A3Q1LTQ6	TWF2 protein	TWF2	tr|A2VDX0|A2VDX0_BOVIN TWF2 protein OS=Bos taurus OX=9913 GN=TWF2 PE=2 SV=1;tr|A0A3Q1LTQ6|A0A3Q1LTQ6_BOVIN ADF-H domain-containing protein OS=Bos taurus OX=9913 GN=TWF2 PE=4 SV=1	3	4	4	4	12.9	39.564	349	13.618	1662600000
A2VDZ9;Q861V1;A0A3Q1LIG6	A2VDZ9	Vesicle-associated membrane protein-associated protein B	VAPB	sp|A2VDZ9|VAPB_BOVIN Vesicle-associated membrane protein-associated protein B OS=Bos taurus OX=9913 GN=VAPB PE=2 SV=1	3	9	8	8	40.7	27.158	243	45.2	6545600000
A2VE20	A2VE20	UBE2G1 protein	UBE2G1	tr|A2VE20|A2VE20_BOVIN UBE2G1 protein OS=Bos taurus OX=9913 GN=UBE2G1 PE=2 SV=1	1	1	1	1	5.9	19.509	170	2.3843	49233000
A2VE25	A2VE25	ANK1 protein	ANK1	tr|A2VE25|A2VE25_BOVIN ANK1 protein OS=Bos taurus OX=9913 GN=ANK1 PE=2 SV=1	1	3	3	1	41.9	17.428	155	20.968	645620000
A2VE99;A0A3Q1MUN6;A0A3Q1LZ10;A0A452DIM2;A0A3Q1LMZ8;Q3SZN0;A0A3Q1MG56;A0A3Q1MIY9;A0A3Q1MFV9;Q2KJB1;F1MDV8;A0A3Q1MHE0	A2VE99;A0A3Q1MUN6;A0A3Q1LZ10;A0A452DIM2	Septin-11	SEPTIN11	sp|A2VE99|SEP11_BOVIN Septin-11 OS=Bos taurus OX=9913 GN=SEPTIN11 PE=2 SV=1;tr|A0A3Q1MUN6|A0A3Q1MUN6_BOVIN Septin 11 OS=Bos taurus OX=9913 GN=SEPTIN11 PE=3 SV=1;tr|A0A3Q1LZ10|A0A3Q1LZ10_BOVIN Septin 11 OS=Bos taurus OX=9913 GN=SEPTIN11 PE=3 SV=1;tr|A0A452D	12	5	5	2	16.7	48.991	425	22.35	735900000
A3KMV5;A0A3Q1LKR8;Q9N1X9;O77800	A3KMV5;A0A3Q1LKR8	Ubiquitin-like modifier-activating enzyme 1	UBA1	sp|A3KMV5|UBA1_BOVIN Ubiquitin-like modifier-activating enzyme 1 OS=Bos taurus OX=9913 GN=UBA1 PE=2 SV=1;tr|A0A3Q1LKR8|A0A3Q1LKR8_BOVIN Ubiquitin-like modifier-activating enzyme 1 OS=Bos taurus OX=9913 GN=UBA1 PE=1 SV=1	4	21	21	21	24.4	117.83	1058	108.47	14362000000
A3KMV6;A0A3Q1NB36;A0A3Q1MI86	A3KMV6;A0A3Q1NB36;A0A3Q1MI86	HNRNPR protein	HNRNPR	tr|A3KMV6|A3KMV6_BOVIN HNRNPR protein OS=Bos taurus OX=9913 GN=HNRNPR PE=1 SV=1;tr|A0A3Q1NB36|A0A3Q1NB36_BOVIN Heterogeneous nuclear ribonucleoprotein R OS=Bos taurus OX=9913 GN=HNRNPR PE=1 SV=1;tr|A0A3Q1MI86|A0A3Q1MI86_BOVIN Heterogeneous nuclear ribonucl	3	9	5	5	15	70.955	633	20.977	1642900000
A3KN00	A3KN00	DUSP23 protein	DUSP23	tr|A3KN00|A3KN00_BOVIN DUSP23 protein OS=Bos taurus OX=9913 GN=DUSP23 PE=2 SV=1	1	1	1	1	8	16.716	150	3.0972	205390000
A3KN04;F1MJ36;A6QL95	A3KN04	Dolichyl-diphosphooligosaccharide--protein glycosyltransferase subunit 1	RPN1	tr|A3KN04|A3KN04_BOVIN Dolichyl-diphosphooligosaccharide--protein glycosyltransferase subunit 1 OS=Bos taurus OX=9913 GN=RPN1 PE=1 SV=1	3	12	12	12	20.5	68.351	609	31.555	3521500000
A3KN22;A0A3Q1MF04	A3KN22;A0A3Q1MF04	NEDD8-conjugating enzyme Ubc12	UBE2M	sp|A3KN22|UBC12_BOVIN NEDD8-conjugating enzyme Ubc12 OS=Bos taurus OX=9913 GN=UBE2M PE=2 SV=1;tr|A0A3Q1MF04|A0A3Q1MF04_BOVIN NEDD8-conjugating enzyme Ubc12 OS=Bos taurus OX=9913 GN=UBE2M PE=3 SV=1	2	6	6	6	36.6	20.9	183	21.146	3183700000
A4FUA8;A0A3Q1N894;A0A3Q1LFG8	A4FUA8;A0A3Q1N894;A0A3Q1LFG8	F-actin-capping protein subunit alpha-1	CAPZA1	sp|A4FUA8|CAZA1_BOVIN F-actin-capping protein subunit alpha-1 OS=Bos taurus OX=9913 GN=CAPZA1 PE=2 SV=1;tr|A0A3Q1N894|A0A3Q1N894_BOVIN F-actin-capping protein subunit alpha OS=Bos taurus OX=9913 GN=CAPZA1 PE=1 SV=1;tr|A0A3Q1LFG8|A0A3Q1LFG8_BOVIN F-actin-ca	3	4	3	3	25.5	32.931	286	39.171	1807100000
A4FUC6;A0A3Q1LQP2	A4FUC6;A0A3Q1LQP2	SFRS9 protein	SRSF9	tr|A4FUC6|A4FUC6_BOVIN SFRS9 protein OS=Bos taurus OX=9913 GN=SRSF9 PE=2 SV=1;tr|A0A3Q1LQP2|A0A3Q1LQP2_BOVIN Uncharacterized protein OS=Bos taurus OX=9913 PE=4 SV=1	2	3	3	3	10	25.478	221	18.296	228180000
A4FUD0;A0A3Q1M478	A4FUD0;A0A3Q1M478	MTHFD1 protein	MTHFD1	tr|A4FUD0|A4FUD0_BOVIN MTHFD1 protein OS=Bos taurus OX=9913 GN=MTHFD1 PE=1 SV=1;tr|A0A3Q1M478|A0A3Q1M478_BOVIN Methylenetetrahydrofolate dehydrogenase, cyclohydrolase and formyltetrahydrofolate synthetase 1 OS=Bos taurus OX=9913 GN=MTHFD1 PE=1 SV=1	2	22	22	22	25.2	101.18	935	63.966	4818700000
A4FUE6	A4FUE6	MOBKL3 protein	MOBKL3	tr|A4FUE6|A4FUE6_BOVIN MOBKL3 protein OS=Bos taurus OX=9913 GN=MOBKL3 PE=2 SV=1	1	2	2	2	10.7	26.032	225	8.2593	296740000
A4FUI1	A4FUI1	Coiled-coil domain-containing protein 58	CCDC58	sp|A4FUI1|CCD58_BOVIN Coiled-coil domain-containing protein 58 OS=Bos taurus OX=9913 GN=CCDC58 PE=2 SV=1	1	2	2	2	17.4	16.708	144	6.5267	0
A4FUZ1;A0A3Q1LS06	A4FUZ1;A0A3Q1LS06	Lactoylglutathione lyase	GLO1	tr|A4FUZ1|A4FUZ1_BOVIN Lactoylglutathione lyase OS=Bos taurus OX=9913 GN=GLO1 PE=2 SV=1;tr|A0A3Q1LS06|A0A3Q1LS06_BOVIN Lactoylglutathione lyase OS=Bos taurus OX=9913 PE=3 SV=1	2	8	8	8	42.9	20.765	184	148.1	28686000000
A4FV37	A4FV37	Caveolae-associated protein 3	CAVIN3	sp|A4FV37|CAVN3_BOVIN Caveolae-associated protein 3 OS=Bos taurus OX=9913 GN=CAVIN3 PE=2 SV=1	1	4	4	4	16.2	27.487	260	5.1872	893700000
A4FV50;A0A3Q1LYV8;A0A3Q1LNQ9;A0A3Q1LXS3;F6QGZ0	A4FV50;A0A3Q1LYV8;A0A3Q1LNQ9;A0A3Q1LXS3;F6QGZ0	LIM and senescent cell antigen-like-containing domain protein	MGC142792	tr|A4FV50|A4FV50_BOVIN LIM and senescent cell antigen-like-containing domain protein OS=Bos taurus OX=9913 GN=MGC142792 PE=2 SV=1;tr|A0A3Q1LYV8|A0A3Q1LYV8_BOVIN LIM and senescent cell antigen-like-containing domain protein OS=Bos taurus OX=9913 GN=LIMS1 PE	5	2	2	2	6.5	38.421	337	3.6614	88624000
A4FV74	A4FV74	COP9 signalosome subunit 8	COPS8	tr|A4FV74|A4FV74_BOVIN COP9 signalosome subunit 8 OS=Bos taurus OX=9913 GN=COPS8 PE=2 SV=1	1	3	3	3	23	23.201	209	11.503	233310000
A4FV78	A4FV78	KBTBD10 protein	KLHL41	tr|A4FV78|A4FV78_BOVIN KBTBD10 protein OS=Bos taurus OX=9913 GN=KLHL41 PE=2 SV=1	1	27	27	27	44.9	68.109	606	323.31	259820000000
A4FV84	A4FV84	mRNA turnover protein 4 homolog	MRTO4	sp|A4FV84|MRT4_BOVIN mRNA turnover protein 4 homolog OS=Bos taurus OX=9913 GN=MRTO4 PE=2 SV=1	1	2	2	2	11.7	27.526	239	6.0834	232560000
A4IF72;A0A3Q1M6B6	A4IF72;A0A3Q1M6B6	CHCHD10 protein	CHCHD10	tr|A4IF72|A4IF72_BOVIN CHCHD10 protein OS=Bos taurus OX=9913 GN=CHCHD10 PE=2 SV=1;tr|A0A3Q1M6B6|A0A3Q1M6B6_BOVIN Coiled-coil-helix-coiled-coil-helix domain containing 10 OS=Bos taurus OX=9913 GN=CHCHD10 PE=4 SV=1	2	3	3	3	33.6	14.224	143	14.72	818860000
A4IF97;Q5E9E2	A4IF97;Q5E9E2	Myosin regulatory light chain 12B	MYL12B	sp|A4IF97|ML12B_BOVIN Myosin regulatory light chain 12B OS=Bos taurus OX=9913 GN=MYL12B PE=2 SV=1;sp|Q5E9E2|MYL9_BOVIN Myosin regulatory light polypeptide 9 OS=Bos taurus OX=9913 GN=MYL9 PE=2 SV=3	2	5	5	3	35.1	19.692	171	75.553	5812100000
A4IFA7	A4IFA7	Carbonyl reductase family member 4	CBR4	sp|A4IFA7|CBR4_BOVIN Carbonyl reductase family member 4 OS=Bos taurus OX=9913 GN=CBR4 PE=2 SV=1	1	5	5	5	30.4	25.269	237	31.875	1113600000
A4IFC3;A0A3Q1MGV5;G3MYW4;G3MZ94	A4IFC3;A0A3Q1MGV5	Polyadenylate-binding protein	PABPC4	tr|A4IFC3|A4IFC3_BOVIN Polyadenylate-binding protein OS=Bos taurus OX=9913 GN=PABPC4 PE=2 SV=1;tr|A0A3Q1MGV5|A0A3Q1MGV5_BOVIN Uncharacterized protein OS=Bos taurus OX=9913 PE=4 SV=1	4	4	4	3	7.8	70.837	645	38.302	868900000
A4IFE6	A4IFE6	ABCE1 protein	ABCE1	tr|A4IFE6|A4IFE6_BOVIN ABCE1 protein OS=Bos taurus OX=9913 GN=ABCE1 PE=2 SV=1	1	9	9	9	17.2	67.288	599	24.274	2525000000
A4IFG0;A0A3Q1MJD4	A4IFG0;A0A3Q1MJD4	GSTM1 protein	GSTM1	tr|A4IFG0|A4IFG0_BOVIN GSTM1 protein OS=Bos taurus OX=9913 GN=GSTM1 PE=2 SV=1;tr|A0A3Q1MJD4|A0A3Q1MJD4_BOVIN Glutathione S-transferase OS=Bos taurus OX=9913 GN=GSTM2 PE=3 SV=1	2	14	14	1	51.4	25.78	218	150.44	50379000000
A4IFH5;A0A452DIW8;Q7YRA0;A0A3Q1M4C5;E1BF40	A4IFH5;A0A452DIW8;Q7YRA0	Alanine aminotransferase 1	GPT	sp|A4IFH5|ALAT1_BOVIN Alanine aminotransferase 1 OS=Bos taurus OX=9913 GN=GPT PE=2 SV=1;tr|A0A452DIW8|A0A452DIW8_BOVIN Alanine aminotransferase 1 OS=Bos taurus OX=9913 GN=GPT PE=4 SV=1;tr|Q7YRA0|Q7YRA0_BOVIN Glutamic-pyruvate transaminase (Fragment) OS=Bos	5	12	12	12	30.4	55.275	496	51.877	4032700000
A4IFK4	A4IFK4	SYNPO2 protein	SYNPO2	tr|A4IFK4|A4IFK4_BOVIN SYNPO2 protein OS=Bos taurus OX=9913 GN=SYNPO2 PE=1 SV=1	1	29	29	28	27.9	135.22	1259	323.31	73366000000
A4IFM7	A4IFM7	Myosin light chain kinase 2, skeletal/cardiac muscle	MYLK2	sp|A4IFM7|MYLK2_BOVIN Myosin light chain kinase 2, skeletal/cardiac muscle OS=Bos taurus OX=9913 GN=MYLK2 PE=2 SV=1	1	26	26	26	47.8	67.242	623	240.55	75673000000
A4IFM8;H6S1N4	A4IFM8	Actin, alpha 1, skeletal muscle	ACTA1	tr|A4IFM8|A4IFM8_BOVIN Actin, alpha 1, skeletal muscle OS=Bos taurus OX=9913 GN=ACTA1 PE=2 SV=1	2	26	26	2	77.2	42.023	377	323.31	11870000000000
A4IFT6	A4IFT6	TMED7 protein	TMED7	tr|A4IFT6|A4IFT6_BOVIN TMED7 protein OS=Bos taurus OX=9913 GN=TMED7 PE=1 SV=1	1	2	2	2	9.8	25.335	225	4.6371	567610000
A5D7C6;F6QHN4;A0A3Q1MW92;Q9XTA2	A5D7C6;F6QHN4;A0A3Q1MW92;Q9XTA2	PREP protein	PREP	tr|A5D7C6|A5D7C6_BOVIN PREP protein OS=Bos taurus OX=9913 GN=PREP PE=2 SV=1;tr|F6QHN4|F6QHN4_BOVIN Prolyl endopeptidase OS=Bos taurus OX=9913 GN=PREP PE=4 SV=2;tr|A0A3Q1MW92|A0A3Q1MW92_BOVIN Prolyl endopeptidase OS=Bos taurus OX=9913 GN=PREP PE=4 SV=1;sp|Q	4	22	22	22	36.9	80.741	710	125.93	16270000000
A5D7D1;A0A3Q1MFS2;A0A452DIE5;A0A3Q1MRU0;A0A3Q1MAJ8;A0A3Q1MR52	A5D7D1;A0A3Q1MFS2;A0A452DIE5;A0A3Q1MRU0;A0A3Q1MAJ8;A0A3Q1MR52	Alpha-actinin-4	ACTN4	sp|A5D7D1|ACTN4_BOVIN Alpha-actinin-4 OS=Bos taurus OX=9913 GN=ACTN4 PE=2 SV=1;tr|A0A3Q1MFS2|A0A3Q1MFS2_BOVIN Alpha-actinin-4 OS=Bos taurus OX=9913 GN=ACTN4 PE=1 SV=1;tr|A0A452DIE5|A0A452DIE5_BOVIN Alpha-actinin-4 OS=Bos taurus OX=9913 GN=ACTN4 PE=1 SV=1;t	6	33	22	20	38.4	104.93	911	100.46	47797000000
A5D7D9	A5D7D9	DEAH-box helicase 15	DHX15	tr|A5D7D9|A5D7D9_BOVIN DEAH-box helicase 15 OS=Bos taurus OX=9913 GN=DHX15 PE=1 SV=1	1	4	4	4	5.3	90.932	795	7.2707	525000000
A5D7G6	A5D7G6	STT3B protein	STT3B	tr|A5D7G6|A5D7G6_BOVIN STT3B protein OS=Bos taurus OX=9913 GN=STT3B PE=2 SV=1	1	6	6	5	7.2	93.216	822	10.33	931370000
A5D7H3;A0A3Q1MET1	A5D7H3;A0A3Q1MET1	Choline transporter-like protein 2	SLC44A2	sp|A5D7H3|CTL2_BOVIN Choline transporter-like protein 2 OS=Bos taurus OX=9913 GN=SLC44A2 PE=2 SV=1;tr|A0A3Q1MET1|A0A3Q1MET1_BOVIN Choline transporter-like protein 2 OS=Bos taurus OX=9913 GN=SLC44A2 PE=3 SV=1	2	1	1	1	2.4	80.026	706	2.5594	51708000
A5D7K0;A0A3Q1MQ83	A5D7K0;A0A3Q1MQ83	Biliverdin reductase A	BLVRA	tr|A5D7K0|A5D7K0_BOVIN Biliverdin reductase A OS=Bos taurus OX=9913 GN=BLVRA PE=2 SV=1;tr|A0A3Q1MQ83|A0A3Q1MQ83_BOVIN Biliverdin reductase A OS=Bos taurus OX=9913 GN=BLVRA PE=3 SV=1	2	3	3	3	10.1	33.643	296	6.0186	264640000
A5D7L8	A5D7L8	PGC-1 and ERR-induced regulator in muscle protein 1	PERM1	sp|A5D7L8|PERM1_BOVIN PGC-1 and ERR-induced regulator in muscle protein 1 OS=Bos taurus OX=9913 GN=PERM1 PE=2 SV=1	1	1	1	1	1.1	94.209	901	2.7693	257690000
A5D7M4;A0A3Q1LU70	A5D7M4;A0A3Q1LU70	Y-box binding protein 2	YBX2	tr|A5D7M4|A5D7M4_BOVIN Y-box binding protein 2 OS=Bos taurus OX=9913 GN=YBX2 PE=2 SV=1;tr|A0A3Q1LU70|A0A3Q1LU70_BOVIN Y-box binding protein 2 OS=Bos taurus OX=9913 GN=YBX2 PE=4 SV=1	2	2	1	1	9.2	38.268	360	3.275	396880000
A5D7N3;A0A3Q1M2V9;A0A3Q1MQU7	A5D7N3;A0A3Q1M2V9;A0A3Q1MQU7	Transmembrane protein 11, mitochondrial	TMEM11	sp|A5D7N3|TMM11_BOVIN Transmembrane protein 11, mitochondrial OS=Bos taurus OX=9913 GN=TMEM11 PE=2 SV=1;tr|A0A3Q1M2V9|A0A3Q1M2V9_BOVIN Transmembrane protein 11, mitochondrial OS=Bos taurus OX=9913 GN=TMEM11 PE=4 SV=1;tr|A0A3Q1MQU7|A0A3Q1MQU7_BOVIN Transmem	3	2	2	2	7.8	21.478	192	3.1476	1147900000
A5D984;Q3ZC87;Q1JPG7	A5D984;Q3ZC87	Pyruvate kinase	PKM	tr|A5D984|A5D984_BOVIN Pyruvate kinase OS=Bos taurus OX=9913 GN=PKM PE=1 SV=1;tr|Q3ZC87|Q3ZC87_BOVIN Pyruvate kinase (Fragment) OS=Bos taurus OX=9913 GN=PKM2 PE=2 SV=1	3	40	40	32	73.8	57.948	531	323.31	3871900000000
A5D991;F6Q816;A0JN49;E1BI62	A5D991;F6Q816;A0JN49;E1BI62	Cytoplasmic cysteine conjugate-beta lyase	CCBL1	tr|A5D991|A5D991_BOVIN Cytoplasmic cysteine conjugate-beta lyase OS=Bos taurus OX=9913 GN=CCBL1 PE=2 SV=1;tr|F6Q816|F6Q816_BOVIN Aminotran_1_2 domain-containing protein OS=Bos taurus OX=9913 GN=KYAT1 PE=4 SV=2;tr|A0JN49|A0JN49_BOVIN Cysteine conjugate-beta	4	1	1	1	2.2	45.397	402	5.726	95421000
A5D9B4;Q3SZF3	A5D9B4;Q3SZF3	Heterogeneous nuclear ribonucleoprotein H2	HNRNPH2	tr|A5D9B4|A5D9B4_BOVIN Heterogeneous nuclear ribonucleoprotein H2 OS=Bos taurus OX=9913 GN=HNRNPH2 PE=2 SV=1;sp|Q3SZF3|HNRH2_BOVIN Heterogeneous nuclear ribonucleoprotein H2 OS=Bos taurus OX=9913 GN=HNRNPH2 PE=2 SV=1	2	10	1	1	26.3	49.249	449	6.0887	157240000
A5D9F1;F1MYP4;A0A3Q1M504	A5D9F1;F1MYP4;A0A3Q1M504	C-terminal binding protein 1 (Fragment)	CTBP1	tr|A5D9F1|A5D9F1_BOVIN C-terminal binding protein 1 (Fragment) OS=Bos taurus OX=9913 GN=CTBP1 PE=2 SV=1;tr|F1MYP4|F1MYP4_BOVIN C-terminal binding protein 1 OS=Bos taurus OX=9913 GN=CTBP1 PE=3 SV=3;tr|A0A3Q1M504|A0A3Q1M504_BOVIN C-terminal binding protein 1	3	1	1	1	5.5	37.918	345	4.7479	67082000
A5D9H5;A6H6Y0;A0A3Q1M8I4	A5D9H5;A6H6Y0;A0A3Q1M8I4	Heterogeneous nuclear ribonucleoprotein D	HNRNPD	tr|A5D9H5|A5D9H5_BOVIN Heterogeneous nuclear ribonucleoprotein D OS=Bos taurus OX=9913 GN=HNRNPD PE=1 SV=1;tr|A6H6Y0|A6H6Y0_BOVIN HNRNPD protein OS=Bos taurus OX=9913 GN=HNRNPD PE=1 SV=1;tr|A0A3Q1M8I4|A0A3Q1M8I4_BOVIN Heterogeneous nuclear ribonucleoprotei	3	5	5	5	19.6	32.848	306	34.73	11349000000
A5PJA4	A5PJA4	CCDC43 protein	CCDC43	tr|A5PJA4|A5PJA4_BOVIN CCDC43 protein OS=Bos taurus OX=9913 GN=CCDC43 PE=2 SV=1	1	1	1	1	6.2	25.346	224	5.3817	310530000
A5PJI5	A5PJI5	ATPase ASNA1	ASNA1	sp|A5PJI5|ASNA_BOVIN ATPase ASNA1 OS=Bos taurus OX=9913 GN=ASNA1 PE=2 SV=1	1	1	1	1	4.6	38.792	348	3.8843	0
A5PJI6	A5PJI6	Caveolae-associated protein 4	CAVIN4	sp|A5PJI6|CAVN4_BOVIN Caveolae-associated protein 4 OS=Bos taurus OX=9913 GN=CAVIN4 PE=2 SV=2	1	7	7	7	18.8	41.161	361	50.4	6672300000
A5PJP2;A0A3Q1MU58	A5PJP2	SAFB protein	SAFB	tr|A5PJP2|A5PJP2_BOVIN SAFB protein OS=Bos taurus OX=9913 GN=SAFB PE=2 SV=1	2	3	3	3	4	101.6	903	9.2004	218750000
A5PJQ1	A5PJQ1	DEK protein	DEK	tr|A5PJQ1|A5PJQ1_BOVIN DEK protein OS=Bos taurus OX=9913 GN=DEK PE=2 SV=1	1	2	2	2	6.4	42.642	375	2.7144	151700000
A5PJQ6;F6QJJ8	A5PJQ6;F6QJJ8	PGRMC2 protein	PGRMC2	tr|A5PJQ6|A5PJQ6_BOVIN PGRMC2 protein OS=Bos taurus OX=9913 GN=PGRMC2 PE=2 SV=1;tr|F6QJJ8|F6QJJ8_BOVIN Progesterone receptor membrane component 2 OS=Bos taurus OX=9913 GN=PGRMC2 PE=1 SV=1	2	7	7	6	32.7	23.71	223	72.427	4728300000
A5PJR4;A0A3Q1M2J4	A5PJR4;A0A3Q1M2J4	Adenylosuccinate synthetase isozyme 1	ADSSL1	sp|A5PJR4|PURA1_BOVIN Adenylosuccinate synthetase isozyme 1 OS=Bos taurus OX=9913 GN=ADSSL1 PE=2 SV=1;tr|A0A3Q1M2J4|A0A3Q1M2J4_BOVIN Adenylosuccinate synthetase OS=Bos taurus OX=9913 GN=ADSSL1 PE=3 SV=1	2	16	16	16	42	50.134	457	268.72	64752000000
A5PJY9	A5PJY9	CPNE3 protein	CPNE3	tr|A5PJY9|A5PJY9_BOVIN CPNE3 protein OS=Bos taurus OX=9913 GN=CPNE3 PE=1 SV=1	1	2	2	2	3.2	59.616	533	3.1218	146760000
A5PJZ1	A5PJZ1	Calcium-binding mitochondrial carrier protein SCaMC-1	SLC25A24	sp|A5PJZ1|SCMC1_BOVIN Calcium-binding mitochondrial carrier protein SCaMC-1 OS=Bos taurus OX=9913 GN=SLC25A24 PE=2 SV=1	1	2	2	2	3.1	53.284	477	2.388	897090000
A5PK37	A5PK37	EPM2A protein	EPM2A	tr|A5PK37|A5PK37_BOVIN EPM2A protein OS=Bos taurus OX=9913 GN=EPM2A PE=2 SV=1	1	5	5	5	14.8	36.834	331	27.564	5329900000
A5PK60;A0A3Q1MNF4;E1BLP4;A0A3Q1MTH1;A0A3Q1MNP7;A0A3Q1LLE3	A5PK60;A0A3Q1MNF4;E1BLP4;A0A3Q1MTH1;A0A3Q1MNP7;A0A3Q1LLE3	C2H2orf33 protein	C2H2orf33	tr|A5PK60|A5PK60_BOVIN C2H2orf33 protein OS=Bos taurus OX=9913 GN=C2H2orf33 PE=2 SV=1;tr|A0A3Q1MNF4|A0A3Q1MNF4_BOVIN Mitochondrial fission factor OS=Bos taurus OX=9913 GN=MFF PE=4 SV=1;tr|E1BLP4|E1BLP4_BOVIN Mitochondrial fission factor OS=Bos taurus OX=99	6	1	1	1	6.1	29.7	264	3.614	247150000
A5PK88	A5PK88	MGC159500 protein	PITHD1	tr|A5PK88|A5PK88_BOVIN MGC159500 protein OS=Bos taurus OX=9913 GN=PITHD1 PE=2 SV=1	1	1	1	1	5.2	24.116	211	3.0979	292950000
A5PKE1;A0A3Q1MG38;F1N715	A5PKE1;A0A3Q1MG38;F1N715	Adenylyl cyclase-associated protein	CAP2	tr|A5PKE1|A5PKE1_BOVIN Adenylyl cyclase-associated protein OS=Bos taurus OX=9913 GN=CAP2 PE=2 SV=1;tr|A0A3Q1MG38|A0A3Q1MG38_BOVIN Adenylyl cyclase-associated protein OS=Bos taurus OX=9913 GN=CAP2 PE=3 SV=1;tr|F1N715|F1N715_BOVIN Adenylyl cyclase-associated	3	18	18	16	40.3	53.688	486	84.896	18433000000
A5PKH8	A5PKH8	PGM2L1 protein	PGM2L1	tr|A5PKH8|A5PKH8_BOVIN PGM2L1 protein OS=Bos taurus OX=9913 GN=PGM2L1 PE=2 SV=1	1	4	4	4	6.6	70.419	622	5.5805	143300000
A5PKL2;A0A3Q1LQ01;A0A3Q1MPZ9;Q2TBH2	A5PKL2;A0A3Q1LQ01;A0A3Q1MPZ9	RAS related 2	RRAS2	tr|A5PKL2|A5PKL2_BOVIN RAS related 2 OS=Bos taurus OX=9913 GN=RRAS2 PE=2 SV=1;tr|A0A3Q1LQ01|A0A3Q1LQ01_BOVIN RAS related 2 OS=Bos taurus OX=9913 GN=RRAS2 PE=4 SV=1;tr|A0A3Q1MPZ9|A0A3Q1MPZ9_BOVIN RAS related 2 OS=Bos taurus OX=9913 GN=RRAS2 PE=4 SV=1	4	3	3	3	14.7	23.399	204	8.1594	713540000
A6H703;A0A3Q1M0B7;F1N6B7;A0A3Q1MHT1;A9ZTK8	A6H703;A0A3Q1M0B7;F1N6B7;A0A3Q1MHT1;A9ZTK8	Serine/threonine-protein phosphatase	PPP3CB	tr|A6H703|A6H703_BOVIN Serine/threonine-protein phosphatase OS=Bos taurus OX=9913 GN=PPP3CB PE=2 SV=1;tr|A0A3Q1M0B7|A0A3Q1M0B7_BOVIN Serine/threonine-protein phosphatase OS=Bos taurus OX=9913 GN=PPP3CB PE=3 SV=1;tr|F1N6B7|F1N6B7_BOVIN Serine/threonine-prot	5	6	3	3	12.4	59.097	525	6.7829	174050000
A6H714;A5PJZ8	A6H714;A5PJZ8	Mtr4 exosome RNA helicase	MTREX	tr|A6H714|A6H714_BOVIN Mtr4 exosome RNA helicase OS=Bos taurus OX=9913 GN=MTREX PE=2 SV=1;tr|A5PJZ8|A5PJZ8_BOVIN SKIV2L2 protein OS=Bos taurus OX=9913 GN=SKIV2L2 PE=2 SV=1	2	2	2	2	1.9	117.48	1040	4.9151	236000000
A6H769;A0A3Q1M657	A6H769;A0A3Q1M657	40S ribosomal protein S7	RPS7	sp|A6H769|RS7_BOVIN 40S ribosomal protein S7 OS=Bos taurus OX=9913 GN=RPS7 PE=2 SV=1;tr|A0A3Q1M657|A0A3Q1M657_BOVIN 40S ribosomal protein S7 OS=Bos taurus OX=9913 GN=RPS7 PE=1 SV=1	2	5	5	5	20.6	22.127	194	8.3791	10759000000
A6H783;F6RQ58;A0A3Q1M0L2;Q9GL29;A0A3Q1M5Z1	A6H783;F6RQ58	VDAC5P protein	VDAC5P	tr|A6H783|A6H783_BOVIN VDAC5P protein OS=Bos taurus OX=9913 GN=VDAC5P PE=2 SV=1;tr|F6RQ58|F6RQ58_BOVIN Voltage-dependent anion-selective channel protein 3 OS=Bos taurus OX=9913 GN=VDAC3 PE=4 SV=1	5	11	1	1	48.6	30.87	284	7.8913	118180000
A6H797	A6H797	MLEC protein	MLEC	tr|A6H797|A6H797_BOVIN MLEC protein OS=Bos taurus OX=9913 GN=MLEC PE=1 SV=1	1	4	4	4	16.6	31.566	283	7.5037	1635100000
A6H7B5;A0A3Q1MRF3	A6H7B5;A0A3Q1MRF3	COP9 signalosome complex subunit 3	COPS3	sp|A6H7B5|CSN3_BOVIN COP9 signalosome complex subunit 3 OS=Bos taurus OX=9913 GN=COPS3 PE=2 SV=1;tr|A0A3Q1MRF3|A0A3Q1MRF3_BOVIN COP9 signalosome complex subunit 3 OS=Bos taurus OX=9913 GN=COPS3 PE=1 SV=1	2	6	6	6	14.7	47.799	423	32.572	1152000000
A6H7B7	A6H7B7	SFRS5 protein	SRSF5	tr|A6H7B7|A6H7B7_BOVIN SFRS5 protein OS=Bos taurus OX=9913 GN=SRSF5 PE=1 SV=1	1	3	2	2	14	31.263	272	6.2305	2436700000
A6H7C4;F1N1S3	A6H7C4;F1N1S3	CBX3 protein	CBX3	tr|A6H7C4|A6H7C4_BOVIN CBX3 protein OS=Bos taurus OX=9913 GN=CBX3 PE=1 SV=1;tr|F1N1S3|F1N1S3_BOVIN Chromobox 3 OS=Bos taurus OX=9913 GN=CBX3 PE=4 SV=2	2	3	3	2	21.3	20.811	183	12.522	2057300000
A6H7D7;A0A3S5ZP35;Q862B5	A6H7D7;A0A3S5ZP35	BZW2 protein	BZW2	tr|A6H7D7|A6H7D7_BOVIN BZW2 protein OS=Bos taurus OX=9913 GN=BZW2 PE=2 SV=1;tr|A0A3S5ZP35|A0A3S5ZP35_BOVIN Basic leucine zipper and W2 domains 2 OS=Bos taurus OX=9913 GN=BZW2 PE=4 SV=1	3	11	11	11	23.6	48.124	419	39.703	4997900000
A6H7E3;Q5E9E1	A6H7E3;Q5E9E1	PDZ and LIM domain 1	PDLIM1	tr|A6H7E3|A6H7E3_BOVIN PDZ and LIM domain 1 OS=Bos taurus OX=9913 GN=PDLIM1 PE=1 SV=1;sp|Q5E9E1|PDLI1_BOVIN PDZ and LIM domain protein 1 OS=Bos taurus OX=9913 GN=PDLIM1 PE=2 SV=3	2	9	9	9	35.1	35.82	328	33.258	2842800000
A6H7H1;A0A3Q1MFI2;F1MUK8	A6H7H1;A0A3Q1MFI2;F1MUK8	Constitutive coactivator of PPAR-gamma-like protein 1	FAM120A	sp|A6H7H1|F120A_BOVIN Constitutive coactivator of PPAR-gamma-like protein 1 OS=Bos taurus OX=9913 GN=FAM120A PE=2 SV=1;tr|A0A3Q1MFI2|A0A3Q1MFI2_BOVIN Constitutive coactivator of PPAR-gamma-like protein 1 OS=Bos taurus OX=9913 GN=FAM120A PE=4 SV=1;tr|F1MUK8	3	3	3	3	3.1	121.55	1114	8.0756	202860000
A6H7I0;Q58DJ7	A6H7I0;Q58DJ7	KBTBD5 protein	KLHL40	tr|A6H7I0|A6H7I0_BOVIN KBTBD5 protein OS=Bos taurus OX=9913 GN=KLHL40 PE=2 SV=1;tr|Q58DJ7|Q58DJ7_BOVIN Kelch repeat and BTB (POZ) domain containing 5 OS=Bos taurus OX=9913 GN=KBTBD5 PE=2 SV=1	2	11	11	11	19.6	69.778	624	71.313	16846000000
A6QLA4;A0A3Q1MFE3;A0A3Q1MHW9	A6QLA4;A0A3Q1MFE3;A0A3Q1MHW9	Methionine aminopeptidase 1	METAP1	sp|A6QLA4|MAP1_BOVIN Methionine aminopeptidase 1 OS=Bos taurus OX=9913 GN=METAP1 PE=2 SV=1;tr|A0A3Q1MFE3|A0A3Q1MFE3_BOVIN Methionine aminopeptidase OS=Bos taurus OX=9913 GN=METAP1 PE=3 SV=1;tr|A0A3Q1MHW9|A0A3Q1MHW9_BOVIN Methionine aminopeptidase OS=Bos ta	3	2	2	2	7.5	43.183	386	10.215	122150000
A6QLB7;Q3SYV4;A0A3Q1LJQ7	A6QLB7;Q3SYV4;A0A3Q1LJQ7	Adenylyl cyclase-associated protein	CAP1	tr|A6QLB7|A6QLB7_BOVIN Adenylyl cyclase-associated protein OS=Bos taurus OX=9913 GN=CAP1 PE=2 SV=1;sp|Q3SYV4|CAP1_BOVIN Adenylyl cyclase-associated protein 1 OS=Bos taurus OX=9913 GN=CAP1 PE=2 SV=3;tr|A0A3Q1LJQ7|A0A3Q1LJQ7_BOVIN Adenylyl cyclase-associated	3	10	8	7	21.9	51.201	471	20.07	1043700000
A6QLC3;F1MQK6;A0A3Q1LX27	A6QLC3;F1MQK6;A0A3Q1LX27	E3 ubiquitin-protein ligase (Fragment)		tr|A6QLC3|A6QLC3_BOVIN E3 ubiquitin-protein ligase (Fragment) OS=Bos taurus OX=9913 PE=2 SV=1;tr|F1MQK6|F1MQK6_BOVIN E3 ubiquitin-protein ligase OS=Bos taurus OX=9913 GN=UBR3 PE=3 SV=3;tr|A0A3Q1LX27|A0A3Q1LX27_BOVIN E3 ubiquitin-protein ligase OS=Bos tauru	3	1	1	1	1.2	98.257	864	3.0865	73708000
A6QLD3;A0A3Q1LIY4	A6QLD3;A0A3Q1LIY4	LRRC20 protein	LRRC20	tr|A6QLD3|A6QLD3_BOVIN LRRC20 protein OS=Bos taurus OX=9913 GN=LRRC20 PE=2 SV=1;tr|A0A3Q1LIY4|A0A3Q1LIY4_BOVIN Leucine rich repeat containing 20 OS=Bos taurus OX=9913 GN=LRRC20 PE=4 SV=1	2	4	4	4	23.9	20.713	184	31.417	1643700000
A6QLG1;Q2KIE4;A0A3Q1MW89	A6QLG1;Q2KIE4;A0A3Q1MW89	Malignant T-cell-amplified sequence	LOC515358	tr|A6QLG1|A6QLG1_BOVIN Malignant T-cell-amplified sequence OS=Bos taurus OX=9913 GN=LOC515358 PE=2 SV=1;sp|Q2KIE4|MCTS1_BOVIN Malignant T-cell-amplified sequence 1 OS=Bos taurus OX=9913 GN=MCTS1 PE=2 SV=1;tr|A0A3Q1MW89|A0A3Q1MW89_BOVIN Malignant T-cell-amp	3	2	2	2	9.4	20.59	181	3.4561	710700000
A6QLG5;A0A3Q1MJ34	A6QLG5;A0A3Q1MJ34	40S ribosomal protein S9	RPS9	sp|A6QLG5|RS9_BOVIN 40S ribosomal protein S9 OS=Bos taurus OX=9913 GN=RPS9 PE=2 SV=1;tr|A0A3Q1MJ34|A0A3Q1MJ34_BOVIN 40S ribosomal protein S9 OS=Bos taurus OX=9913 GN=RPS9 PE=3 SV=1	2	10	10	10	43.8	22.591	194	18.305	9609100000
A6QLJ8	A6QLJ8	Phosphotriesterase-related protein	PTER	sp|A6QLJ8|PTER_BOVIN Phosphotriesterase-related protein OS=Bos taurus OX=9913 GN=PTER PE=2 SV=1	1	5	5	5	16.9	39.097	349	14.768	2206500000
A6QLL8;A0A3Q1LMG1	A6QLL8;A0A3Q1LMG1	Fructose-bisphosphate aldolase	ALDOA	tr|A6QLL8|A6QLL8_BOVIN Fructose-bisphosphate aldolase OS=Bos taurus OX=9913 GN=ALDOA PE=1 SV=1;tr|A0A3Q1LMG1|A0A3Q1LMG1_BOVIN Fructose-bisphosphate aldolase OS=Bos taurus OX=9913 GN=ALDOA PE=1 SV=1	2	32	32	24	80.5	39.436	364	323.31	5876900000000
A6QLP7;A0A3Q1LYJ9;A0A3Q1MZP8;A0A3Q1NJT2	A6QLP7;A0A3Q1LYJ9;A0A3Q1MZP8;A0A3Q1NJT2	Translocon-associated protein subunit alpha	SSR1	sp|A6QLP7|SSRA_BOVIN Translocon-associated protein subunit alpha OS=Bos taurus OX=9913 GN=SSR1 PE=2 SV=1;tr|A0A3Q1LYJ9|A0A3Q1LYJ9_BOVIN Translocon-associated protein subunit alpha OS=Bos taurus OX=9913 GN=SSR1 PE=1 SV=1;tr|A0A3Q1MZP8|A0A3Q1MZP8_BOVIN Trans	4	1	1	1	3.8	32.054	286	3.9005	0
A6QLS9;Q58DS5;A0A140T898	A6QLS9;Q58DS5;A0A140T898	RAB10 protein	RAB10	tr|A6QLS9|A6QLS9_BOVIN RAB10 protein OS=Bos taurus OX=9913 GN=RAB10 PE=1 SV=1;sp|Q58DS5|RAB13_BOVIN Ras-related protein Rab-13 OS=Bos taurus OX=9913 GN=RAB13 PE=1 SV=1;tr|A0A140T898|A0A140T898_BOVIN Ras-related protein Rab-13 OS=Bos taurus OX=9913 GN=RAB13	3	3	2	2	12.5	22.541	200	2.5089	449200000
A6QLT5;A1L505;A0A3Q1LI18	A6QLT5;A1L505;A0A3Q1LI18	UBAP2L protein	UBAP2L	tr|A6QLT5|A6QLT5_BOVIN UBAP2L protein OS=Bos taurus OX=9913 GN=UBAP2L PE=2 SV=1;tr|A1L505|A1L505_BOVIN Ubiquitin associated protein 2-like OS=Bos taurus OX=9913 GN=UBAP2L PE=2 SV=1;tr|A0A3Q1LI18|A0A3Q1LI18_BOVIN Ubiquitin associated protein 2 like OS=Bos t	3	2	2	2	2.7	103.95	983	3.7905	161010000
A6QLT9;A0A2Q9	A6QLT9;A0A2Q9	AARS protein	AARS	tr|A6QLT9|A6QLT9_BOVIN AARS protein OS=Bos taurus OX=9913 GN=AARS PE=1 SV=1;tr|A0A2Q9|A0A2Q9_BOVIN AlaRS (Fragment) OS=Bos taurus OX=9913 PE=3 SV=1	2	6	6	6	6.6	106.65	968	9.9964	764070000
A6QLU1;A0A3Q1MTV4	A6QLU1;A0A3Q1MTV4	Glycerol-3-phosphate dehydrogenase, mitochondrial	GPD2	sp|A6QLU1|GPDM_BOVIN Glycerol-3-phosphate dehydrogenase, mitochondrial OS=Bos taurus OX=9913 GN=GPD2 PE=2 SV=1;tr|A0A3Q1MTV4|A0A3Q1MTV4_BOVIN Glycerol-3-phosphate dehydrogenase OS=Bos taurus OX=9913 GN=GPD2 PE=3 SV=1	2	8	8	8	12.8	80.762	727	23.426	1289400000
A6QLW3;A0A3Q1MWX6	A6QLW3;A0A3Q1MWX6	RPRD1B protein	RPRD1B	tr|A6QLW3|A6QLW3_BOVIN RPRD1B protein OS=Bos taurus OX=9913 GN=RPRD1B PE=2 SV=1;tr|A0A3Q1MWX6|A0A3Q1MWX6_BOVIN Regulation of nuclear pre-mRNA domain containing 1B OS=Bos taurus OX=9913 GN=RPRD1B PE=4 SV=1	2	1	1	1	4.9	36.899	326	2.3648	80436000
A6QLZ6	A6QLZ6	GLRX5 protein	GLRX5	tr|A6QLZ6|A6QLZ6_BOVIN GLRX5 protein OS=Bos taurus OX=9913 GN=GLRX5 PE=1 SV=1	1	2	2	2	17.1	16.775	158	19.902	623900000
A6QM09;F1MLW7;Q1RMN8;A6H7J7;A4IFI0;A5PK72;F1N160;A0A3Q1M4Z1	A6QM09;F1MLW7;Q1RMN8;A6H7J7;A4IFI0;A5PK72;F1N160	Uncharacterized protein		tr|A6QM09|A6QM09_BOVIN Uncharacterized protein OS=Bos taurus OX=9913 PE=2 SV=1;tr|F1MLW7|F1MLW7_BOVIN Ig-like domain-containing protein OS=Bos taurus OX=9913 PE=4 SV=3;tr|Q1RMN8|Q1RMN8_BOVIN Immunoglobulin light chain, lambda gene cluster OS=Bos taurus OX=	8	6	6	1	25.9	24.732	232	39.835	47488000000
A6QNJ7;A1L598	A6QNJ7;A1L598	PGM5 protein	PGM5	tr|A6QNJ7|A6QNJ7_BOVIN PGM5 protein OS=Bos taurus OX=9913 GN=PGM5 PE=2 SV=1;tr|A1L598|A1L598_BOVIN Phosphoglucomutase 5 (Fragment) OS=Bos taurus OX=9913 GN=PGM5 PE=2 SV=1	2	7	7	7	14.1	62.176	567	15.544	725480000
A6QNM9;A0A3Q1MLV2;A0A3Q1M9V5;A0A3Q1MUQ5;A0A3Q1M6G7	A6QNM9;A0A3Q1MLV2;A0A3Q1M9V5;A0A3Q1MUQ5;A0A3Q1M6G7	SLC25A12 protein	SLC25A12	tr|A6QNM9|A6QNM9_BOVIN SLC25A12 protein OS=Bos taurus OX=9913 GN=SLC25A12 PE=2 SV=1;tr|A0A3Q1MLV2|A0A3Q1MLV2_BOVIN Solute carrier family 25 member 12 OS=Bos taurus OX=9913 GN=SLC25A12 PE=3 SV=1;tr|A0A3Q1M9V5|A0A3Q1M9V5_BOVIN Solute carrier family 25 member	5	15	15	13	22.8	74.529	675	63.787	11655000000
A6QNS6	A6QNS6	NID1 protein	NID1	tr|A6QNS6|A6QNS6_BOVIN NID1 protein OS=Bos taurus OX=9913 GN=NID1 PE=2 SV=1	1	19	19	19	18	136	1241	48.637	11987000000
A6QNW4;P17599;F1MCX7	A6QNW4;P17599;F1MCX7	SYN1 protein	SYN1	tr|A6QNW4|A6QNW4_BOVIN SYN1 protein OS=Bos taurus OX=9913 GN=SYN1 PE=2 SV=1;sp|P17599|SYN1_BOVIN Synapsin-1 OS=Bos taurus OX=9913 GN=SYN1 PE=1 SV=2;tr|F1MCX7|F1MCX7_BOVIN Synapsin-1 OS=Bos taurus OX=9913 GN=SYN1 PE=4 SV=3	3	3	3	3	5.8	70.44	670	9.0072	382840000
A6QP36	A6QP36	LMAN2 protein	LMAN2	tr|A6QP36|A6QP36_BOVIN LMAN2 protein OS=Bos taurus OX=9913 GN=LMAN2 PE=2 SV=1	1	2	2	2	5	40.401	359	3.9801	283240000
A6QP44;A0A3Q1M4E5	A6QP44;A0A3Q1M4E5	FUK protein	FCSK	tr|A6QP44|A6QP44_BOVIN FUK protein OS=Bos taurus OX=9913 GN=FCSK PE=2 SV=1;tr|A0A3Q1M4E5|A0A3Q1M4E5_BOVIN Fucokinase OS=Bos taurus OX=9913 GN=FCSK PE=4 SV=1	2	2	2	2	1.7	116.95	1079	2.4955	41245000
A6QP89	A6QP89	MYBPC1 protein	MYBPC1	tr|A6QP89|A6QP89_BOVIN MYBPC1 protein OS=Bos taurus OX=9913 GN=MYBPC1 PE=2 SV=1	1	75	75	74	62.5	133.98	1198	323.31	2556900000000
A6QP99	A6QP99	LMOD3 protein	LMOD3	tr|A6QP99|A6QP99_BOVIN LMOD3 protein OS=Bos taurus OX=9913 GN=LMOD3 PE=2 SV=1	1	10	10	10	19	65.168	567	28.863	5399500000
A6QPA6	A6QPA6	MYH3 protein	MYH3	tr|A6QPA6|A6QPA6_BOVIN MYH3 protein OS=Bos taurus OX=9913 GN=MYH3 PE=2 SV=1	1	86	5	4	30.9	223.68	1940	25.149	24895000000
A6QPA7;F1MLX6;E5D0T2;E5D0S9;E5D0T0;E5D0S8;E1BA23;E5D0S7;E5D0T1	A6QPA7;F1MLX6	AMP deaminase	AMPD1	tr|A6QPA7|A6QPA7_BOVIN AMP deaminase OS=Bos taurus OX=9913 GN=AMPD1 PE=2 SV=1;tr|F1MLX6|F1MLX6_BOVIN AMP deaminase OS=Bos taurus OX=9913 GN=AMPD1 PE=3 SV=3	9	31	31	31	45.9	86.63	747	323.31	200940000000
A6QPB5	A6QPB5	PGM1 protein	PGM1	tr|A6QPB5|A6QPB5_BOVIN PGM1 protein OS=Bos taurus OX=9913 GN=PGM1 PE=2 SV=1	1	29	2	1	54.6	62.196	566	13.297	539630000
A6QPG6	A6QPG6	LANCL2 protein	LANCL2	tr|A6QPG6|A6QPG6_BOVIN LANCL2 protein OS=Bos taurus OX=9913 GN=LANCL2 PE=2 SV=1	1	7	7	7	21	49.166	433	46.195	2549100000
A6QPV1;A6QL85	A6QPV1;A6QL85	RCC2 protein	RCC2	tr|A6QPV1|A6QPV1_BOVIN RCC2 protein OS=Bos taurus OX=9913 GN=RCC2 PE=2 SV=1;tr|A6QL85|A6QL85_BOVIN RCC2 protein OS=Bos taurus OX=9913 GN=RCC2 PE=1 SV=1	2	3	3	3	8.2	42.986	402	6.8971	583240000
A6QPY0;F1N632;Q9TS10	A6QPY0;F1N632;Q9TS10	Dolichyl-diphosphooligosaccharide--protein glycosyltransferase 48 kDa subunit	DDOST	sp|A6QPY0|OST48_BOVIN Dolichyl-diphosphooligosaccharide--protein glycosyltransferase 48 kDa subunit OS=Bos taurus OX=9913 GN=DDOST PE=2 SV=2;tr|F1N632|F1N632_BOVIN Dolichyl-diphosphooligosaccharide--protein glycosyltransferase 48 kDa subunit OS=Bos taurus	3	5	5	5	17.5	48.791	439	73.508	1666500000
A6QPY8	A6QPY8	Peptidyl-prolyl cis-trans isomerase NIMA-interacting 4	PIN4	sp|A6QPY8|PIN4_BOVIN Peptidyl-prolyl cis-trans isomerase NIMA-interacting 4 OS=Bos taurus OX=9913 GN=PIN4 PE=2 SV=1	1	2	2	2	16.8	13.903	131	4.5135	346770000
A6QQ83;F6QGE6	A6QQ83;F6QGE6	THEM2 protein	THEM2	tr|A6QQ83|A6QQ83_BOVIN THEM2 protein OS=Bos taurus OX=9913 GN=THEM2 PE=2 SV=1;tr|F6QGE6|F6QGE6_BOVIN Acyl-CoA thioesterase 13 OS=Bos taurus OX=9913 GN=ACOT13 PE=4 SV=1	2	1	1	1	6.5	16.857	155	2.8353	0
A6QQ84;A0A3Q1NLK1	A6QQ84;A0A3Q1NLK1	VEZF1 protein	VEZF1	tr|A6QQ84|A6QQ84_BOVIN VEZF1 protein OS=Bos taurus OX=9913 GN=VEZF1 PE=2 SV=1;tr|A0A3Q1NLK1|A0A3Q1NLK1_BOVIN Vascular endothelial zinc finger 1 OS=Bos taurus OX=9913 GN=VEZF1 PE=4 SV=1	2	1	1	1	2.8	55.308	508	3.2535	43893000
A6QQE0	A6QQE0	OBSCN protein (Fragment)	OBSCN	tr|A6QQE0|A6QQE0_BOVIN OBSCN protein (Fragment) OS=Bos taurus OX=9913 GN=OBSCN PE=2 SV=1	1	6	6	6	5.3	162.35	1496	27.194	1132300000
A6QQH5;P0C591	A6QQH5;P0C591	Dual specificity protein phosphatase	DUPD1	tr|A6QQH5|A6QQH5_BOVIN Dual specificity protein phosphatase OS=Bos taurus OX=9913 GN=DUPD1 PE=2 SV=1;sp|P0C591|DUPD1_BOVIN Dual specificity phosphatase DUPD1 OS=Bos taurus OX=9913 GN=DUPD1 PE=2 SV=1	2	4	4	4	33.6	16.456	146	51.519	3736400000
A6QQL4;G3MZF7	A6QQL4;G3MZF7	UBFD1 protein	UBFD1	tr|A6QQL4|A6QQL4_BOVIN UBFD1 protein OS=Bos taurus OX=9913 GN=UBFD1 PE=1 SV=1;tr|G3MZF7|G3MZF7_BOVIN Ubiquitin family domain containing 1 OS=Bos taurus OX=9913 GN=UBFD1 PE=1 SV=2	2	3	3	3	13.4	33.143	306	7.2444	178490000
A6QQP0	A6QQP0	MYEF2 protein	MYEF2	tr|A6QQP0|A6QQP0_BOVIN MYEF2 protein OS=Bos taurus OX=9913 GN=MYEF2 PE=2 SV=1	1	2	2	1	4.6	58.672	543	11.318	1208100000
A6QQR5;A0A3Q1LPS9;A0A3Q1M1M5	A6QQR5;A0A3Q1LPS9;A0A3Q1M1M5	TMEM43 protein	TMEM43	tr|A6QQR5|A6QQR5_BOVIN TMEM43 protein OS=Bos taurus OX=9913 GN=TMEM43 PE=1 SV=1;tr|A0A3Q1LPS9|A0A3Q1LPS9_BOVIN Uncharacterized protein OS=Bos taurus OX=9913 GN=TMEM43 PE=1 SV=1;tr|A0A3Q1M1M5|A0A3Q1M1M5_BOVIN Uncharacterized protein OS=Bos taurus OX=9913 GN	3	3	3	3	8.5	44.791	400	5.3295	575950000
A6QQT4;A0A3Q1M722;A0A3Q1LV44;A0A3Q1LZB8;A0A3Q1LJ52	A6QQT4;A0A3Q1M722;A0A3Q1LV44;A0A3Q1LZB8;A0A3Q1LJ52	Aldehyde dehydrogenase	ALDH3A2	tr|A6QQT4|A6QQT4_BOVIN Aldehyde dehydrogenase OS=Bos taurus OX=9913 GN=ALDH3A2 PE=1 SV=1;tr|A0A3Q1M722|A0A3Q1M722_BOVIN Aldehyde dehydrogenase OS=Bos taurus OX=9913 GN=ALDH3A2 PE=1 SV=1;tr|A0A3Q1LV44|A0A3Q1LV44_BOVIN Aldehyde dehydrogenase OS=Bos taurus OX	5	1	1	1	2.5	54.075	485	2.3737	97775000
A6QQT5;P79128	A6QQT5;P79128	FACT complex subunit SSRP1	SSRP1	tr|A6QQT5|A6QQT5_BOVIN FACT complex subunit SSRP1 OS=Bos taurus OX=9913 GN=SSRP1 PE=2 SV=1;tr|P79128|P79128_BOVIN FACT complex subunit SSRP1 (Fragment) OS=Bos taurus OX=9913 GN=SSRP1 PE=2 SV=1	2	2	2	2	3.7	81.072	709	2.9218	234210000
A6QR08;A0A3Q1MLK2;A0A3Q1ME43;F1MP10	A6QR08;A0A3Q1MLK2;A0A3Q1ME43;F1MP10	GPS1 protein	GPS1	tr|A6QR08|A6QR08_BOVIN GPS1 protein OS=Bos taurus OX=9913 GN=GPS1 PE=2 SV=1;tr|A0A3Q1MLK2|A0A3Q1MLK2_BOVIN G protein pathway suppressor 1 OS=Bos taurus OX=9913 GN=GPS1 PE=4 SV=1;tr|A0A3Q1ME43|A0A3Q1ME43_BOVIN G protein pathway suppressor 1 OS=Bos taurus OX	4	8	8	8	23	55.177	487	24.516	2004300000
A6QR32;A0A3Q1LZQ7;A1L520;A0A3Q1LWK0	A6QR32;A0A3Q1LZQ7;A1L520;A0A3Q1LWK0	ADP-ribosylation factor GTPase-activating protein 2	ARFGAP2	tr|A6QR32|A6QR32_BOVIN ADP-ribosylation factor GTPase-activating protein 2 OS=Bos taurus OX=9913 GN=ARFGAP2 PE=2 SV=1;tr|A0A3Q1LZQ7|A0A3Q1LZQ7_BOVIN ADP-ribosylation factor GTPase-activating protein 2 OS=Bos taurus OX=9913 GN=ARFGAP2 PE=4 SV=1;sp|A1L520|AR	4	2	2	2	4.1	53.256	486	4.8701	150510000
A6QR61;A0A3Q1LVA8;A0A3Q1MDW5	A6QR61;A0A3Q1LVA8;A0A3Q1MDW5	SNX12 protein	SNX12	tr|A6QR61|A6QR61_BOVIN SNX12 protein OS=Bos taurus OX=9913 GN=SNX12 PE=2 SV=1;tr|A0A3Q1LVA8|A0A3Q1LVA8_BOVIN Sorting nexin 12 OS=Bos taurus OX=9913 GN=SNX12 PE=4 SV=1;tr|A0A3Q1MDW5|A0A3Q1MDW5_BOVIN Sorting nexin 12 OS=Bos taurus OX=9913 GN=SNX12 PE=4 SV=1	3	2	2	2	15.4	18.884	162	2.6255	206980000
A7E307;F6R9E0;A7E396	A7E307;F6R9E0	DDX17 protein	DDX17	tr|A7E307|A7E307_BOVIN DDX17 protein OS=Bos taurus OX=9913 GN=DDX17 PE=1 SV=1;tr|F6R9E0|F6R9E0_BOVIN DEAD-box helicase 17 OS=Bos taurus OX=9913 GN=DDX17 PE=1 SV=1	3	6	4	4	10.3	72.311	650	9.0251	600990000
A7E382;A0A3Q1LM79;A0A3Q1MDX0;A0A3Q1LTW5;A0A3Q1MDN4;A0A3Q1N4X4;A0A3Q1LR08;A0A3Q1NNP9;A0A3Q1MYB4;Q08DF4;E1BA62;A0A3Q1M0E8;A0A3Q1MFG5;F1MW91;A6H7I5;A0A3Q1MIC9;A0A3Q1MSP7	A7E382;A0A3Q1LM79;A0A3Q1MDX0;A0A3Q1LTW5;A0A3Q1MDN4;A0A3Q1N4X4;A0A3Q1LR08;A0A3Q1NNP9;A0A3Q1MYB4;Q08DF4;E1BA62;A0A3Q1M0E8;A0A3Q1MFG5;F1MW91;A6H7I5;A0A3Q1MIC9;A0A3Q1MSP7	Uncharacterized protein (Fragment)		tr|A7E382|A7E382_BOVIN Uncharacterized protein (Fragment) OS=Bos taurus OX=9913 PE=2 SV=1;tr|A0A3Q1LM79|A0A3Q1LM79_BOVIN Uncharacterized protein OS=Bos taurus OX=9913 GN=DNM3 PE=3 SV=1;tr|A0A3Q1MDX0|A0A3Q1MDX0_BOVIN Uncharacterized protein OS=Bos taurus OX	17	1	1	1	1.8	64.367	568	2.6135	108750000
A7E3D5;Q3ZBG0;E1BD83;A0A3Q1NAL4	A7E3D5;Q3ZBG0	Proteasome subunit alpha type (Fragment)	PSMA7	tr|A7E3D5|A7E3D5_BOVIN Proteasome subunit alpha type (Fragment) OS=Bos taurus OX=9913 GN=PSMA7 PE=2 SV=1;sp|Q3ZBG0|PSA7_BOVIN Proteasome subunit alpha type-7 OS=Bos taurus OX=9913 GN=PSMA7 PE=1 SV=1	4	9	9	9	39.7	26.567	237	93.427	20386000000
A7E3Q2;P34933	A7E3Q2;P34933	Heat shock 70kDa protein 1A	HSPA2	tr|A7E3Q2|A7E3Q2_BOVIN Heat shock 70kDa protein 1A OS=Bos taurus OX=9913 GN=HSPA2 PE=2 SV=1;sp|P34933|HSP72_BOVIN Heat shock-related 70 kDa protein 2 OS=Bos taurus OX=9913 GN=HSPA2 PE=2 SV=2	2	15	5	5	23.6	69.808	636	13.309	722360000
A7E3Q8;Q2KJ75;F1MSB7	A7E3Q8;Q2KJ75;F1MSB7	Plastin-3	PLS3	sp|A7E3Q8|PLST_BOVIN Plastin-3 OS=Bos taurus OX=9913 GN=PLS3 PE=2 SV=1;tr|Q2KJ75|Q2KJ75_BOVIN Plastin 3 (T isoform) OS=Bos taurus OX=9913 GN=PLS3 PE=2 SV=1;tr|F1MSB7|F1MSB7_BOVIN Plastin-3 OS=Bos taurus OX=9913 GN=PLS3 PE=1 SV=1	3	4	2	2	9.5	70.797	630	4.2301	148040000
A7E3S8;A0A3Q1MQM3;A0A3Q1M4L0	A7E3S8;A0A3Q1MQM3	Heat shock 70kD protein binding protein	ST13	tr|A7E3S8|A7E3S8_BOVIN Heat shock 70kD protein binding protein OS=Bos taurus OX=9913 GN=ST13 PE=2 SV=1;tr|A0A3Q1MQM3|A0A3Q1MQM3_BOVIN TPR_REGION domain-containing protein OS=Bos taurus OX=9913 GN=ST13 PE=4 SV=1	3	12	12	12	33.3	41.444	369	93.154	24926000000
A7E3T7;A0A3Q1MZ37;A0A3Q1NCY0;Q2KJC6;G5E5U7	A7E3T7;A0A3Q1MZ37	S-adenosylmethionine synthase	MAT2A	tr|A7E3T7|A7E3T7_BOVIN S-adenosylmethionine synthase OS=Bos taurus OX=9913 GN=MAT2A PE=1 SV=1;tr|A0A3Q1MZ37|A0A3Q1MZ37_BOVIN S-adenosylmethionine synthase OS=Bos taurus OX=9913 GN=MAT2A PE=1 SV=1	5	5	5	5	15.9	43.69	395	19.858	1096700000
A7E3V1;G3MY67;A0A3Q1MCH3;Q2HJI1;P31039;Q0QF04;G5E6M7;Q2QJG4	A7E3V1;G3MY67;A0A3Q1MCH3;Q2HJI1;P31039;Q0QF04;G5E6M7	Succinate dehydrogenase (quinone) (Fragment)	SDHA	tr|A7E3V1|A7E3V1_BOVIN Succinate dehydrogenase (quinone) (Fragment) OS=Bos taurus OX=9913 GN=SDHA PE=2 SV=1;tr|G3MY67|G3MY67_BOVIN Succinate dehydrogenase [ubiquinone] flavoprotein subunit, mitochondrial OS=Bos taurus OX=9913 GN=SDHA PE=3 SV=2;tr|A0A3Q1MCH	8	15	15	15	36	72.932	664	225	23176000000
A7E3V3	A7E3V3	MICOS complex subunit MIC60	IMMT	tr|A7E3V3|A7E3V3_BOVIN MICOS complex subunit MIC60 OS=Bos taurus OX=9913 GN=IMMT PE=2 SV=1	1	28	1	1	37.9	83.052	749	6.4308	376660000
A7E3V7;P62871;A0A3Q1LJU0;E1BB14;A5PKD6;A0A3Q1NGS8	A7E3V7;P62871;A0A3Q1LJU0	Guanine nucleotide-binding protein, beta-1 subunit (Fragment)	GNB1	tr|A7E3V7|A7E3V7_BOVIN Guanine nucleotide-binding protein, beta-1 subunit (Fragment) OS=Bos taurus OX=9913 GN=GNB1 PE=2 SV=1;sp|P62871|GBB1_BOVIN Guanine nucleotide-binding protein G(I)/G(S)/G(T) subunit beta-1 OS=Bos taurus OX=9913 GN=GNB1 PE=1 SV=3;tr|A0	6	9	9	5	33.5	37.029	337	121.31	3657200000
A7E3W4;A7Z014;A5PJ79;Q6B855;Q6PT94	A7E3W4;A7Z014;A5PJ79;Q6B855	Transketolase	TKT	tr|A7E3W4|A7E3W4_BOVIN Transketolase OS=Bos taurus OX=9913 GN=TKT PE=2 SV=1;tr|A7Z014|A7Z014_BOVIN TKT protein OS=Bos taurus OX=9913 GN=TKT PE=1 SV=1;tr|A5PJ79|A5PJ79_BOVIN TKT protein OS=Bos taurus OX=9913 GN=TKT PE=2 SV=1;sp|Q6B855|TKT_BOVIN Transketolas	5	7	7	7	13.8	64.875	596	64.742	5552200000
A7MAZ5;A5PK20	A7MAZ5;A5PK20	Histone H1.3	HIST1H1D	sp|A7MAZ5|H13_BOVIN Histone H1.3 OS=Bos taurus OX=9913 GN=HIST1H1D PE=1 SV=1;tr|A5PK20|A5PK20_BOVIN HIST1H1E protein OS=Bos taurus OX=9913 GN=HIST1H1E PE=2 SV=1	2	13	13	5	45.2	22.153	221	44.428	86917000000
A7MB16	A7MB16	Eukaryotic translation initiation factor 3 subunit B	EIF3B	sp|A7MB16|EIF3B_BOVIN Eukaryotic translation initiation factor 3 subunit B OS=Bos taurus OX=9913 GN=EIF3B PE=2 SV=1	1	4	4	4	7.3	88.918	786	12.5	303270000
A7MB21;Q32PC0	A7MB21;Q32PC0	FERMT2 protein	FERMT2	tr|A7MB21|A7MB21_BOVIN FERMT2 protein OS=Bos taurus OX=9913 GN=FERMT2 PE=1 SV=1;tr|Q32PC0|Q32PC0_BOVIN FERMT2 protein (Fragment) OS=Bos taurus OX=9913 GN=FERMT2 PE=2 SV=1	2	6	6	6	8.7	77.873	680	7.7556	1394600000
A7MB50;F6PTQ9;Q28205;A0A3Q1LIQ9;A0A3Q1M9V2	A7MB50;F6PTQ9;Q28205;A0A3Q1LIQ9;A0A3Q1M9V2	TBCD protein	TBCD	tr|A7MB50|A7MB50_BOVIN TBCD protein OS=Bos taurus OX=9913 GN=TBCD PE=2 SV=1;tr|F6PTQ9|F6PTQ9_BOVIN Tubulin-specific chaperone D OS=Bos taurus OX=9913 GN=TBCD PE=4 SV=1;sp|Q28205|TBCD_BOVIN Tubulin-specific chaperone D OS=Bos taurus OX=9913 GN=TBCD PE=1 SV=	5	3	3	3	2	129.96	1172	3.0444	147520000
A7MB70	A7MB70	Semaphorin-3C	SEMA3C	sp|A7MB70|SEM3C_BOVIN Semaphorin-3C OS=Bos taurus OX=9913 GN=SEMA3C PE=2 SV=1	1	1	1	1	1.5	85.236	751	2.3598	84859000
A7MB72	A7MB72	MGC166429 protein	MGC166429	tr|A7MB72|A7MB72_BOVIN MGC166429 protein OS=Bos taurus OX=9913 GN=MGC166429 PE=2 SV=1	1	11	11	11	15.4	89.23	813	118.55	10349000000
A7MB78;Q58CX0;A0A3Q1MNY2;A0A3Q1LJJ0;E1B9X7	A7MB78;Q58CX0	Glycogen [starch] synthase, muscle	GYS1	sp|A7MB78|GYS1_BOVIN Glycogen [starch] synthase, muscle OS=Bos taurus OX=9913 GN=GYS1 PE=2 SV=1;tr|Q58CX0|Q58CX0_BOVIN Glycogen [starch] synthase OS=Bos taurus OX=9913 GN=GYS1 PE=2 SV=1	5	17	17	17	30	83.813	736	168.72	18451000000
A7MBA2	A7MBA2	26S proteasome non-ATPase regulatory subunit 1	PSMD1	tr|A7MBA2|A7MBA2_BOVIN 26S proteasome non-ATPase regulatory subunit 1 OS=Bos taurus OX=9913 GN=PSMD1 PE=1 SV=1	1	9	9	9	12.3	105.89	953	40.978	1397600000
A7MBC2;A0A3Q1M7W0	A7MBC2;A0A3Q1M7W0	Pyridoxal-dependent decarboxylase domain-containing protein 1	PDXDC1	sp|A7MBC2|PDXD1_BOVIN Pyridoxal-dependent decarboxylase domain-containing protein 1 OS=Bos taurus OX=9913 GN=PDXDC1 PE=2 SV=1;tr|A0A3Q1M7W0|A0A3Q1M7W0_BOVIN Pyridoxal-dependent decarboxylase domain-containing protein 1 OS=Bos taurus OX=9913 GN=PDXDC1 PE=1	2	2	2	2	2.4	86.614	787	3.4939	183860000
A7MBC5	A7MBC5	IARS protein	IARS	tr|A7MBC5|A7MBC5_BOVIN IARS protein OS=Bos taurus OX=9913 GN=IARS PE=2 SV=1	1	1	1	1	1.3	144.64	1262	4.0074	138550000
A7MBD4;A0A3Q1MAU9	A7MBD4;A0A3Q1MAU9	FARSA protein	FARSA	tr|A7MBD4|A7MBD4_BOVIN FARSA protein OS=Bos taurus OX=9913 GN=FARSA PE=2 SV=1;tr|A0A3Q1MAU9|A0A3Q1MAU9_BOVIN Phenylalanyl-tRNA synthetase subunit alpha OS=Bos taurus OX=9913 GN=FARSA PE=4 SV=1	2	5	5	5	9.3	57.494	508	12.837	817750000
A7MBG0	A7MBG0	Adenylosuccinate synthetase isozyme 2	ADSS	sp|A7MBG0|PURA2_BOVIN Adenylosuccinate synthetase isozyme 2 OS=Bos taurus OX=9913 GN=ADSS PE=2 SV=2	1	1	1	1	2.4	50.156	456	2.4424	647490000
A7MBG8	A7MBG8	RuvB-like helicase	RUVBL1	tr|A7MBG8|A7MBG8_BOVIN RuvB-like helicase OS=Bos taurus OX=9913 GN=RUVBL1 PE=1 SV=1	1	3	3	3	7.5	50.153	456	11.333	1456100000
A7MBG9;Q1JPH6;A0A3Q1LN44;G3MXI7	A7MBG9;Q1JPH6;A0A3Q1LN44;G3MXI7	WBSCR1 protein	WBSCR1	tr|A7MBG9|A7MBG9_BOVIN WBSCR1 protein OS=Bos taurus OX=9913 GN=WBSCR1 PE=2 SV=1;sp|Q1JPH6|IF4H_BOVIN Eukaryotic translation initiation factor 4H OS=Bos taurus OX=9913 GN=EIF4H PE=2 SV=1;tr|A0A3Q1LN44|A0A3Q1LN44_BOVIN Eukaryotic translation initiation facto	4	6	6	6	35.6	24.472	222	30.696	4821500000
A7MBH9;Q7M3G9;Q95KM8;P63097	A7MBH9	G protein subunit alpha i2	GNAI2	tr|A7MBH9|A7MBH9_BOVIN G protein subunit alpha i2 OS=Bos taurus OX=9913 GN=GNAI2 PE=2 SV=1	4	5	5	3	17.2	40.477	355	11.224	429780000
A7MBI0;A0A3Q1M3F4	A7MBI0;A0A3Q1M3F4	Protein kinase C and casein kinase substrate in neurons protein 1	PACSIN1	sp|A7MBI0|PACN1_BOVIN Protein kinase C and casein kinase substrate in neurons protein 1 OS=Bos taurus OX=9913 GN=PACSIN1 PE=2 SV=1;tr|A0A3Q1M3F4|A0A3Q1M3F4_BOVIN Protein kinase C and casein kinase substrate in neurons protein 1 OS=Bos taurus OX=9913 GN=PAC	2	1	1	1	2.5	50.658	444	2.786	96040000
A7MBI6	A7MBI6	GLOD4 protein	GLOD4	tr|A7MBI6|A7MBI6_BOVIN GLOD4 protein OS=Bos taurus OX=9913 GN=GLOD4 PE=1 SV=1	1	7	7	7	21.8	33.252	298	58.288	2111200000
A7MBJ5	A7MBJ5	Cullin-associated NEDD8-dissociated protein 1	CAND1	sp|A7MBJ5|CAND1_BOVIN Cullin-associated NEDD8-dissociated protein 1 OS=Bos taurus OX=9913 GN=CAND1 PE=2 SV=1	1	7	5	5	6.2	136.37	1230	12.616	965330000
A7YVH8;F1MBJ1;A0A3Q1LZX7;A0A3Q1LT71;A0A3Q1ML20;A0A3Q1NJ52;A0A3Q1LT78;A0A3Q1LTB4	A7YVH8;F1MBJ1;A0A3Q1LZX7;A0A3Q1LT71;A0A3Q1ML20;A0A3Q1NJ52;A0A3Q1LT78;A0A3Q1LTB4	IQWD1 protein (Fragment)	IQWD1	tr|A7YVH8|A7YVH8_BOVIN IQWD1 protein (Fragment) OS=Bos taurus OX=9913 GN=IQWD1 PE=2 SV=1;tr|F1MBJ1|F1MBJ1_BOVIN DDB1 and CUL4 associated factor 6 OS=Bos taurus OX=9913 GN=DCAF6 PE=4 SV=2;tr|A0A3Q1LZX7|A0A3Q1LZX7_BOVIN DDB1 and CUL4 associated factor 6 OS=B	8	2	2	2	4.2	77.36	696	6.5455	105120000
A7YW98	A7YW98	Arginine--tRNA ligase, cytoplasmic	RARS	sp|A7YW98|SYRC_BOVIN Arginine--tRNA ligase, cytoplasmic OS=Bos taurus OX=9913 GN=RARS PE=2 SV=1	1	8	8	8	13.2	75.56	660	22.781	1096400000
A7YWC6;A0A3Q1LGJ2;A0A3Q1LUN2;A0A3Q1MMQ9	A7YWC6;A0A3Q1LGJ2;A0A3Q1LUN2;A0A3Q1MMQ9	SUB1 homolog, transcriptional regulator	SUB1	tr|A7YWC6|A7YWC6_BOVIN SUB1 homolog, transcriptional regulator OS=Bos taurus OX=9913 GN=SUB1 PE=1 SV=1;tr|A0A3Q1LGJ2|A0A3Q1LGJ2_BOVIN SUB1 homolog, transcriptional regulator OS=Bos taurus OX=9913 GN=SUB1 PE=1 SV=1;tr|A0A3Q1LUN2|A0A3Q1LUN2_BOVIN SUB1 homolo	4	2	2	2	15.7	14.369	127	3.925	921700000
A7YWH2;A0A3Q1LVQ8	A7YWH2;A0A3Q1LVQ8	Zinc finger Ran-binding domain-containing protein 2	ZRANB2	tr|A7YWH2|A7YWH2_BOVIN Zinc finger Ran-binding domain-containing protein 2 OS=Bos taurus OX=9913 GN=ZRANB2 PE=2 SV=1;tr|A0A3Q1LVQ8|A0A3Q1LVQ8_BOVIN Zinc finger Ran-binding domain-containing protein 2 OS=Bos taurus OX=9913 GN=ZRANB2 PE=3 SV=1	2	1	1	1	5	36.291	320	3.609	54132000
A7YWH5	A7YWH5	DKC1 protein	DKC1	tr|A7YWH5|A7YWH5_BOVIN DKC1 protein OS=Bos taurus OX=9913 GN=DKC1 PE=1 SV=1	1	2	2	2	4.3	56.853	506	5.3666	488490000
A7YWQ2;A5PJA8	A7YWQ2;A5PJA8	Chromosome 15 open reading frame 24 ortholog	EMC7	tr|A7YWQ2|A7YWQ2_BOVIN Chromosome 15 open reading frame 24 ortholog OS=Bos taurus OX=9913 GN=EMC7 PE=2 SV=1;sp|A5PJA8|EMC7_BOVIN ER membrane protein complex subunit 7 OS=Bos taurus OX=9913 GN=EMC7 PE=2 SV=1	2	1	1	1	5.4	26.502	241	3.1174	162660000
A7YWQ4;F6QN89	A7YWQ4;F6QN89	SNTB2 protein	SNTB2	tr|A7YWQ4|A7YWQ4_BOVIN SNTB2 protein OS=Bos taurus OX=9913 GN=SNTB2 PE=2 SV=1;tr|F6QN89|F6QN89_BOVIN Syntrophin beta 2 OS=Bos taurus OX=9913 GN=SNTB2 PE=4 SV=1	2	3	2	2	5.2	57.956	540	5.7078	674610000
A7YY43;Q2T9T7	A7YY43;Q2T9T7	Dual specificity protein phosphatase	DUSP3	tr|A7YY43|A7YY43_BOVIN Dual specificity protein phosphatase OS=Bos taurus OX=9913 GN=DUSP3 PE=2 SV=1;tr|Q2T9T7|Q2T9T7_BOVIN Dual specificity protein phosphatase OS=Bos taurus OX=9913 GN=DUSP3 PE=2 SV=1	2	6	6	6	39.5	20.504	185	63.298	3892200000
A7YY47;A0A3Q1LNG7;E1B8N6	A7YY47;A0A3Q1LNG7;E1B8N6	LMNB1 protein	LMNB1	tr|A7YY47|A7YY47_BOVIN LMNB1 protein OS=Bos taurus OX=9913 GN=LMNB1 PE=1 SV=1;tr|A0A3Q1LNG7|A0A3Q1LNG7_BOVIN Lamin B1 OS=Bos taurus OX=9913 GN=LMNB1 PE=1 SV=1;tr|E1B8N6|E1B8N6_BOVIN Lamin B1 OS=Bos taurus OX=9913 GN=LMNB1 PE=1 SV=3	3	18	15	15	29.9	66.42	586	39.544	9259900000
A7YY77	A7YY77	ENDOD1 protein	ENDOD1	tr|A7YY77|A7YY77_BOVIN ENDOD1 protein OS=Bos taurus OX=9913 GN=ENDOD1 PE=2 SV=1	1	1	1	1	5	54.868	500	2.7211	40711000
A7Z018;A0A3Q1LX10;F6PTX8	A7Z018;A0A3Q1LX10;F6PTX8	RCC1 protein	RCC1	tr|A7Z018|A7Z018_BOVIN RCC1 protein OS=Bos taurus OX=9913 GN=RCC1 PE=2 SV=1;tr|A0A3Q1LX10|A0A3Q1LX10_BOVIN Regulator of chromosome condensation 1 OS=Bos taurus OX=9913 GN=RCC1 PE=4 SV=1;tr|F6PTX8|F6PTX8_BOVIN Regulator of chromosome condensation 1 OS=Bos t	3	4	4	4	13	45.168	422	11.739	701250000
A7Z025	A7Z025	PRPF8 protein	PRPF8	tr|A7Z025|A7Z025_BOVIN PRPF8 protein OS=Bos taurus OX=9913 GN=PRPF8 PE=2 SV=1	1	7	7	7	4.6	273.6	2335	33.044	749690000
A7Z035;A0A3Q1M4Z2	A7Z035;A0A3Q1M4Z2	Clathrin interactor 1	CLINT1	sp|A7Z035|EPN4_BOVIN Clathrin interactor 1 OS=Bos taurus OX=9913 GN=CLINT1 PE=2 SV=1;tr|A0A3Q1M4Z2|A0A3Q1M4Z2_BOVIN Clathrin interactor 1 OS=Bos taurus OX=9913 GN=CLINT1 PE=4 SV=1	2	3	3	3	5.9	70.521	643	8.8704	289970000
A7Z055	A7Z055	PLAA protein	PLAA	tr|A7Z055|A7Z055_BOVIN PLAA protein OS=Bos taurus OX=9913 GN=PLAA PE=2 SV=1	1	9	9	9	12.7	87.12	796	30.775	2236400000
A7Z057;P68252	A7Z057;P68252	14-3-3 protein gamma	YWHAG	tr|A7Z057|A7Z057_BOVIN 14-3-3 protein gamma OS=Bos taurus OX=9913 GN=YWHAG PE=2 SV=1;sp|P68252|1433G_BOVIN 14-3-3 protein gamma OS=Bos taurus OX=9913 GN=YWHAG PE=1 SV=2	2	14	12	10	52.2	28.302	247	52.953	161270000000
A7Z066;A0A3Q1LFC5;Q8HYW3	A7Z066;A0A3Q1LFC5	Calnexin	CANX	tr|A7Z066|A7Z066_BOVIN Calnexin OS=Bos taurus OX=9913 GN=CANX PE=1 SV=1;tr|A0A3Q1LFC5|A0A3Q1LFC5_BOVIN Calnexin OS=Bos taurus OX=9913 GN=CANX PE=1 SV=1	3	13	13	13	19.1	67.775	593	33.336	9370800000
A7Z068	A7Z068	LMOD2 protein	LMOD2	tr|A7Z068|A7Z068_BOVIN LMOD2 protein OS=Bos taurus OX=9913 GN=LMOD2 PE=2 SV=1	1	7	7	7	14.6	61.897	553	40.958	1559800000
A7Z082;A0A3Q1M6T5;F6QIB4;A4FUB9;A0A3Q1NHX1;A0A3Q1M5U2;F1MQG6	A7Z082;A0A3Q1M6T5;F6QIB4;A4FUB9;A0A3Q1NHX1;A0A3Q1M5U2;F1MQG6	ACIN1 protein	ACIN1	tr|A7Z082|A7Z082_BOVIN ACIN1 protein OS=Bos taurus OX=9913 GN=ACIN1 PE=2 SV=1;tr|A0A3Q1M6T5|A0A3Q1M6T5_BOVIN Apoptotic chromatin condensation inducer 1 OS=Bos taurus OX=9913 GN=ACIN1 PE=4 SV=1;tr|F6QIB4|F6QIB4_BOVIN Apoptotic chromatin condensation inducer	7	1	1	1	2.9	67.542	582	3.4597	125370000
A7Z090;E1BNC9	A7Z090;E1BNC9	ANK3 protein	ANK3	tr|A7Z090|A7Z090_BOVIN ANK3 protein OS=Bos taurus OX=9913 GN=ANK3 PE=2 SV=1;tr|E1BNC9|E1BNC9_BOVIN Ankyrin 3 OS=Bos taurus OX=9913 GN=ANK3 PE=4 SV=3	2	3	3	3	3.7	121.51	1093	4.6667	157500000
A8E651;A0A3S5ZPJ4;A0A3Q1MFQ7;A0A3Q1MK72	A8E651;A0A3S5ZPJ4;A0A3Q1MFQ7;A0A3Q1MK72	EWSR1 protein	EWSR1	tr|A8E651|A8E651_BOVIN EWSR1 protein OS=Bos taurus OX=9913 GN=EWSR1 PE=2 SV=1;tr|A0A3S5ZPJ4|A0A3S5ZPJ4_BOVIN EWS RNA binding protein 1 OS=Bos taurus OX=9913 GN=EWSR1 PE=4 SV=1;tr|A0A3Q1MFQ7|A0A3Q1MFQ7_BOVIN EWS RNA binding protein 1 OS=Bos taurus OX=9913 G	4	2	2	2	2.4	68.292	655	3.2983	501430000
A8E657;F1MY13	A8E657;F1MY13	Alpha-aminoadipic semialdehyde synthase, mitochondrial	AASS	sp|A8E657|AASS_BOVIN Alpha-aminoadipic semialdehyde synthase, mitochondrial OS=Bos taurus OX=9913 GN=AASS PE=2 SV=1;tr|F1MY13|F1MY13_BOVIN Alpha-aminoadipic semialdehyde synthase, mitochondrial OS=Bos taurus OX=9913 GN=AASS PE=1 SV=2	2	3	3	3	2.9	102.08	926	4.5076	271630000
A8WFQ0;P42026	A8WFQ0;P42026	NADH dehydrogenase [ubiquinone] iron-sulfur protein 7, mitochondrial	NDUFS7	tr|A8WFQ0|A8WFQ0_BOVIN NADH dehydrogenase [ubiquinone] iron-sulfur protein 7, mitochondrial OS=Bos taurus OX=9913 GN=NDUFS7 PE=2 SV=1;sp|P42026|NDUS7_BOVIN NADH dehydrogenase [ubiquinone] iron-sulfur protein 7, mitochondrial OS=Bos taurus OX=9913 GN=NDUFS7	2	3	3	3	13.4	20.121	179	4.1282	963630000
A8YXY3	A8YXY3	Selenoprotein F	SELENOF	sp|A8YXY3|SEP15_BOVIN Selenoprotein F OS=Bos taurus OX=9913 GN=SELENOF PE=2 SV=2	1	1	1	1	8	17.974	162	2.8828	174780000
A9ZTJ9;A0A452DIC7;P63099	A9ZTJ9;A0A452DIC7;P63099	Calcineurin B (Fragment)		tr|A9ZTJ9|A9ZTJ9_BOVIN Calcineurin B (Fragment) OS=Bos taurus OX=9913 PE=2 SV=1;tr|A0A452DIC7|A0A452DIC7_BOVIN Calcineurin subunit B type 1 OS=Bos taurus OX=9913 GN=PPP3R1 PE=4 SV=1;sp|P63099|CANB1_BOVIN Calcineurin subunit B type 1 OS=Bos taurus OX=9913 G	3	1	1	1	7.1	15.893	140	2.335	700050000
B0JYQ0	B0JYQ0	ALB protein	ALB	tr|B0JYQ0|B0JYQ0_BOVIN ALB protein OS=Bos taurus OX=9913 GN=ALB PE=2 SV=1	1	55	4	4	73.3	69.293	607	24.027	2644700000
B2KPB9;Q8M444;Q7JAT3;P68530;B1P072;A1XEE9;A1XEF0;A1XEE6;A0A0N9SLY9;Q3L5W1;I3PEJ3	B2KPB9;Q8M444;Q7JAT3;P68530;B1P072;A1XEE9;A1XEF0;A1XEE6;A0A0N9SLY9;Q3L5W1;I3PEJ3	Cytochrome c oxidase subunit 2 (Fragment)	COII	tr|B2KPB9|B2KPB9_BOVIN Cytochrome c oxidase subunit 2 (Fragment) OS=Bos taurus OX=9913 GN=COII PE=3 SV=1;tr|Q8M444|Q8M444_BOVIN Cytochrome c oxidase subunit 2 OS=Bos taurus OX=9913 GN=COX2 PE=3 SV=1;tr|Q7JAT3|Q7JAT3_BOVIN Cytochrome c oxidase subunit 2 OS=	11	2	2	2	10.3	22.251	194	5.1175	3566100000
B3IVN4	B3IVN4	M1-type pyruvate kinase (Fragment)	PKM	tr|B3IVN4|B3IVN4_BOVIN M1-type pyruvate kinase (Fragment) OS=Bos taurus OX=9913 GN=PKM PE=2 SV=1	1	12	4	4	66.4	16.527	149	92.371	352640000000
B8YB77;A0A3Q1MWC7;F1N3V0;B8Y898	B8YB77;A0A3Q1MWC7;F1N3V0;B8Y898	Malic enzyme	ME1	tr|B8YB77|B8YB77_BOVIN Malic enzyme OS=Bos taurus OX=9913 GN=ME1 PE=2 SV=1;tr|A0A3Q1MWC7|A0A3Q1MWC7_BOVIN Malic enzyme OS=Bos taurus OX=9913 GN=ME1 PE=3 SV=1;tr|F1N3V0|F1N3V0_BOVIN Malic enzyme OS=Bos taurus OX=9913 GN=ME1 PE=3 SV=3;tr|B8Y898|B8Y898_BOVIN	4	6	6	6	10.6	63.371	568	16.467	1153100000
C3V9V7;G5E666	C3V9V7;G5E666	RNP24	TMED2	tr|C3V9V7|C3V9V7_BOVIN RNP24 OS=Bos taurus OX=9913 GN=TMED2 PE=3 SV=1;tr|G5E666|G5E666_BOVIN GOLD domain-containing protein OS=Bos taurus OX=9913 PE=3 SV=1	2	3	1	1	14.9	22.733	201	2.3227	62140000
D3JUI8;REV__A0A3Q1MAZ1;Q29RT0;F1MEB7;A7E392;REV__E1BDE7;A0A3Q1M1V9;A0A3Q1NI86;F1MKU9;A0A3Q1LFP0;A0A3Q1MNR0;A0A3Q1NC33	D3JUI8	RNA-binding motif protein, X chromosome	RBMX	tr|D3JUI8|D3JUI8_BOVIN RNA-binding motif protein, X chromosome OS=Bos taurus OX=9913 GN=RBMX PE=1 SV=1	12	6	6	5	14.8	42.312	391	11.93	2098200000
D4QBB3	D4QBB3	Hemoglobin beta	HBB	tr|D4QBB3|D4QBB3_BOVIN Hemoglobin beta OS=Bos taurus OX=9913 GN=HBB PE=3 SV=1	1	12	3	3	79.3	15.979	145	24.601	10172000000
D7GLD1;D7GLD0	D7GLD1;D7GLD0	Mitofusin 2, transcript variant 1	MFN2	tr|D7GLD1|D7GLD1_BOVIN Mitofusin 2, transcript variant 1 OS=Bos taurus OX=9913 GN=MFN2 PE=2 SV=1;tr|D7GLD0|D7GLD0_BOVIN Mitofusin 2 OS=Bos taurus OX=9913 GN=MFN2 PE=3 SV=1	2	3	3	3	5.9	86.355	757	5.5819	133920000
E1AXU0;G9FM72;G1EFQ1;G9FM73	E1AXU0	Cardiomyopathy associated protein 1	XIRP1	tr|E1AXU0|E1AXU0_BOVIN Cardiomyopathy associated protein 1 OS=Bos taurus OX=9913 GN=XIRP1 PE=2 SV=1	4	21	21	21	14.1	194.81	1820	48.801	4103500000
E1B7R4;A7E394	E1B7R4;A7E394	Eukaryotic translation initiation factor 3 subunit A	EIF3A	tr|E1B7R4|E1B7R4_BOVIN Eukaryotic translation initiation factor 3 subunit A OS=Bos taurus OX=9913 GN=EIF3A PE=3 SV=3;tr|A7E394|A7E394_BOVIN Eukaryotic translation initiation factor 3 subunit A (Fragment) OS=Bos taurus OX=9913 GN=EIF6 PE=2 SV=1	2	7	7	7	6	166.05	1376	18.916	1275900000
E1B844	E1B844	Mitochondrial import inner membrane translocase subunit TIM44	TIMM44	tr|E1B844|E1B844_BOVIN Mitochondrial import inner membrane translocase subunit TIM44 OS=Bos taurus OX=9913 GN=TIMM44 PE=3 SV=2	1	1	1	1	3.3	52.003	459	2.7919	52272000
E1B864;A0A3Q1M9I5;A0A3Q1MRM3	E1B864;A0A3Q1M9I5;A0A3Q1MRM3	Integrin beta	ITGB4	tr|E1B864|E1B864_BOVIN Integrin beta OS=Bos taurus OX=9913 GN=ITGB4 PE=1 SV=3;tr|A0A3Q1M9I5|A0A3Q1M9I5_BOVIN Integrin beta OS=Bos taurus OX=9913 GN=ITGB4 PE=1 SV=1;tr|A0A3Q1MRM3|A0A3Q1MRM3_BOVIN Integrin beta OS=Bos taurus OX=9913 GN=ITGB4 PE=1 SV=1	3	1	1	1	0.9	194.86	1751	2.2938	79118000
E1B8K6;A0A3Q1LRY6;G3MYJ0;G3X7M4;A0A3Q1NB16;A7E386;Q5JB60	E1B8K6;A0A3Q1LRY6;G3MYJ0	Uncharacterized protein	NCL	tr|E1B8K6|E1B8K6_BOVIN Uncharacterized protein OS=Bos taurus OX=9913 GN=NCL PE=1 SV=1;tr|A0A3Q1LRY6|A0A3Q1LRY6_BOVIN Uncharacterized protein OS=Bos taurus OX=9913 GN=NCL PE=1 SV=1;tr|G3MYJ0|G3MYJ0_BOVIN Uncharacterized protein OS=Bos taurus OX=9913 PE=4 SV	7	13	13	13	16.5	77.852	720	108.51	5737700000
E1B916;P12624;F1N2N5	E1B916;P12624;F1N2N5	Myristoylated alanine-rich C-kinase substrate	MARCKS	tr|E1B916|E1B916_BOVIN Myristoylated alanine-rich C-kinase substrate OS=Bos taurus OX=9913 GN=MARCKS PE=1 SV=2;sp|P12624|MARCS_BOVIN Myristoylated alanine-rich C-kinase substrate OS=Bos taurus OX=9913 GN=MARCKS PE=1 SV=6;tr|F1N2N5|F1N2N5_BOVIN Myristoylate	3	2	2	1	7.8	31.7	332	2.4347	156110000
E1B919	E1B919	Microtubule associated protein 6	MAP6	tr|E1B919|E1B919_BOVIN Microtubule associated protein 6 OS=Bos taurus OX=9913 GN=MAP6 PE=4 SV=3	1	1	1	1	1.1	122.48	1160	2.4185	332630000
E1B986	E1B986	Protein kinase AMP-activated non-catalytic subunit beta 2	PRKAB2	tr|E1B986|E1B986_BOVIN Protein kinase AMP-activated non-catalytic subunit beta 2 OS=Bos taurus OX=9913 GN=PRKAB2 PE=4 SV=1	1	3	3	3	15.1	30.298	272	9.8804	768220000
E1B9R3;A0A3Q1LLZ3	E1B9R3;A0A3Q1LLZ3	UDP-glucose glycoprotein glucosyltransferase 1	UGGT1	tr|E1B9R3|E1B9R3_BOVIN UDP-glucose glycoprotein glucosyltransferase 1 OS=Bos taurus OX=9913 GN=UGGT1 PE=4 SV=3;tr|A0A3Q1LLZ3|A0A3Q1LLZ3_BOVIN UDP-glucose glycoprotein glucosyltransferase 1 OS=Bos taurus OX=9913 GN=UGGT1 PE=4 SV=1	2	3	3	3	2.5	162.03	1413	7.3334	280840000
E1B9S8	E1B9S8	Core-binding factor subunit beta	CBFB	tr|E1B9S8|E1B9S8_BOVIN Core-binding factor subunit beta OS=Bos taurus OX=9913 GN=CBFB PE=4 SV=2	1	2	2	2	12.6	21.542	182	10.41	1838500000
E1BA17;A0A3Q1N775	E1BA17;A0A3Q1N775	Collagen type XIV alpha 1 chain	COL14A1	tr|E1BA17|E1BA17_BOVIN Collagen type XIV alpha 1 chain OS=Bos taurus OX=9913 GN=COL14A1 PE=1 SV=2;tr|A0A3Q1N775|A0A3Q1N775_BOVIN Collagen type XIV alpha 1 chain OS=Bos taurus OX=9913 GN=COL14A1 PE=1 SV=1	2	14	14	14	8.2	193.77	1800	32.908	1728100000
E1BAJ4	E1BAJ4	Starch binding domain 1	STBD1	tr|E1BAJ4|E1BAJ4_BOVIN Starch binding domain 1 OS=Bos taurus OX=9913 GN=STBD1 PE=1 SV=2	1	15	15	15	57.2	36.01	334	82.813	26560000000
E1BAK6;A0A3Q1M8V6	E1BAK6;A0A3Q1M8V6	DAZ associated protein 1	DAZAP1	tr|E1BAK6|E1BAK6_BOVIN DAZ associated protein 1 OS=Bos taurus OX=9913 GN=DAZAP1 PE=4 SV=3;tr|A0A3Q1M8V6|A0A3Q1M8V6_BOVIN DAZ associated protein 1 OS=Bos taurus OX=9913 GN=DAZAP1 PE=4 SV=1	2	1	1	1	4.2	40.595	378	3.8417	375700000
E1BAN2;A0A3Q1LUR7	E1BAN2;A0A3Q1LUR7	Katanin p60 ATPase-containing subunit A-like 2	KATNAL2	tr|E1BAN2|E1BAN2_BOVIN Katanin p60 ATPase-containing subunit A-like 2 OS=Bos taurus OX=9913 GN=KATNAL2 PE=1 SV=3;tr|A0A3Q1LUR7|A0A3Q1LUR7_BOVIN Katanin p60 ATPase-containing subunit A-like 2 OS=Bos taurus OX=9913 GN=KATNAL2 PE=1 SV=1	2	1	1	1	2.5	53.913	484	3.0804	256400000
E1BB08;A0A3Q1LJU5	E1BB08;A0A3Q1LJU5	Echinoderm microtubule associated protein like 2	EML2	tr|E1BB08|E1BB08_BOVIN Echinoderm microtubule associated protein like 2 OS=Bos taurus OX=9913 GN=EML2 PE=4 SV=3;tr|A0A3Q1LJU5|A0A3Q1LJU5_BOVIN Echinoderm microtubule associated protein like 2 OS=Bos taurus OX=9913 GN=EML2 PE=4 SV=1	2	3	3	3	4	70.989	650	4.9294	299900000
E1BB17;A0A3Q1MF67;G3MYE8	E1BB17;A0A3Q1MF67;G3MYE8	Heterogeneous nuclear ribonucleoprotein H3	HNRNPH3	tr|E1BB17|E1BB17_BOVIN Heterogeneous nuclear ribonucleoprotein H3 OS=Bos taurus OX=9913 GN=HNRNPH3 PE=1 SV=1;tr|A0A3Q1MF67|A0A3Q1MF67_BOVIN Heterogeneous nuclear ribonucleoprotein H3 OS=Bos taurus OX=9913 GN=HNRNPH3 PE=1 SV=1;tr|G3MYE8|G3MYE8_BOVIN RRM dom	3	4	4	4	11.6	36.926	346	9.2605	1239300000
E1BB38	E1BB38	Signal recognition particle subunit SRP72	SRP72	tr|E1BB38|E1BB38_BOVIN Signal recognition particle subunit SRP72 OS=Bos taurus OX=9913 GN=SRP72 PE=1 SV=1	1	4	4	4	5.7	74.727	671	7.3427	425690000
E1BB91	E1BB91	Collagen type VI alpha 3 chain	COL6A3	tr|E1BB91|E1BB91_BOVIN Collagen type VI alpha 3 chain OS=Bos taurus OX=9913 GN=COL6A3 PE=1 SV=2	1	60	60	60	21.7	339.58	3132	323.31	192680000000
E1BBY7	E1BBY7	Heat shock protein family A (Hsp70) member 4	HSPA4	tr|E1BBY7|E1BBY7_BOVIN Heat shock protein family A (Hsp70) member 4 OS=Bos taurus OX=9913 GN=HSPA4 PE=1 SV=2	1	15	15	14	22.5	94.508	840	76.375	4437600000
E1BC70	E1BC70	VPS37C, ESCRT-I subunit	VPS37C	tr|E1BC70|E1BC70_BOVIN VPS37C, ESCRT-I subunit OS=Bos taurus OX=9913 GN=VPS37C PE=4 SV=1	1	1	1	1	4.9	38.07	350	-2	21961000
E1BCE0	E1BCE0	DnaJ heat shock protein family (Hsp40) member C8	DNAJC8	tr|E1BCE0|E1BCE0_BOVIN DnaJ heat shock protein family (Hsp40) member C8 OS=Bos taurus OX=9913 GN=DNAJC8 PE=4 SV=3	1	1	1	1	6.7	27.356	238	3.6168	0
E1BCF2	E1BCF2	Cytokine receptor like factor 3	CRLF3	tr|E1BCF2|E1BCF2_BOVIN Cytokine receptor like factor 3 OS=Bos taurus OX=9913 GN=CRLF3 PE=4 SV=2	1	1	1	1	3.2	49.406	439	2.3394	1312300000
E1BCH2	E1BCH2	SH3 and cysteine rich domain 3	STAC3	tr|E1BCH2|E1BCH2_BOVIN SH3 and cysteine rich domain 3 OS=Bos taurus OX=9913 GN=STAC3 PE=4 SV=1	1	7	7	7	16	41.512	362	10.67	1470100000
E1BCU2;A0A3Q1LJ56	E1BCU2;A0A3Q1LJ56	Myomesin 3	MYOM3	tr|E1BCU2|E1BCU2_BOVIN Myomesin 3 OS=Bos taurus OX=9913 GN=MYOM3 PE=4 SV=3;tr|A0A3Q1LJ56|A0A3Q1LJ56_BOVIN Myomesin 3 OS=Bos taurus OX=9913 GN=MYOM3 PE=4 SV=1	2	42	42	0	35.5	160.6	1421	323.31	108500000000
E1BDA0	E1BDA0	Dorsal root ganglia homeobox	DRGX	tr|E1BDA0|E1BDA0_BOVIN Dorsal root ganglia homeobox OS=Bos taurus OX=9913 GN=DRGX PE=3 SV=2	1	1	1	1	4.2	28.79	263	2.5232	19528000000
E1BDC7	E1BDC7	Synaptopodin 2 like	SYNPO2L	tr|E1BDC7|E1BDC7_BOVIN Synaptopodin 2 like OS=Bos taurus OX=9913 GN=SYNPO2L PE=4 SV=3	1	22	21	21	31.4	102.17	973	279.62	17336000000
E1BDK6;Q2KJA7;A0A3S5ZPC8	E1BDK6	Uncharacterized protein	LAMB2	tr|E1BDK6|E1BDK6_BOVIN Uncharacterized protein OS=Bos taurus OX=9913 GN=LAMB2 PE=4 SV=3	3	43	43	43	27.3	196.01	1802	269.82	22371000000
E1BDM8;A0A3Q1LHB1	E1BDM8;A0A3Q1LHB1	DEAD-box helicase 6	DDX6	tr|E1BDM8|E1BDM8_BOVIN DEAD-box helicase 6 OS=Bos taurus OX=9913 GN=DDX6 PE=1 SV=1;tr|A0A3Q1LHB1|A0A3Q1LHB1_BOVIN DEAD-box helicase 6 OS=Bos taurus OX=9913 GN=DDX6 PE=1 SV=1	2	8	8	8	21.9	54.376	483	38.063	2286400000
E1BDP3	E1BDP3	Succinate-semialdehyde dehydrogenase	ALDH5A1	tr|E1BDP3|E1BDP3_BOVIN Succinate-semialdehyde dehydrogenase OS=Bos taurus OX=9913 GN=ALDH5A1 PE=3 SV=1	1	5	5	5	9.9	56.096	526	9.7543	667430000
E1BDQ4;A0A3Q1N1B8;A0A3Q1MRA1;A0A3Q1MUQ4;A0A3Q1N1N0;A0A3Q1N7G0;A0A3Q1MMV3;A0A3Q1MBQ9;A0A3Q1N7B0;A0A3Q1MGF6;A0A3Q1LW46;A0A3Q1ME77;A0A3Q1M995;A0A3Q1MQT5;E1BE29;A0A3Q1MZT5;A0A3Q1NC50;E1BHV1	E1BDQ4;A0A3Q1N1B8;A0A3Q1MRA1;A0A3Q1MUQ4;A0A3Q1N1N0;A0A3Q1N7G0;A0A3Q1MMV3;A0A3Q1MBQ9	Ryanodine receptor 1	RYR1	tr|E1BDQ4|E1BDQ4_BOVIN Ryanodine receptor 1 OS=Bos taurus OX=9913 GN=RYR1 PE=4 SV=3;tr|A0A3Q1N1B8|A0A3Q1N1B8_BOVIN Ryanodine receptor 1 OS=Bos taurus OX=9913 GN=RYR1 PE=4 SV=1;tr|A0A3Q1MRA1|A0A3Q1MRA1_BOVIN Ryanodine receptor 1 OS=Bos taurus OX=9913 GN=RYR	18	113	113	113	27.5	561.03	5002	323.31	156200000000
E1BDU9	E1BDU9	GATA zinc finger domain containing 2B	GATAD2B	tr|E1BDU9|E1BDU9_BOVIN GATA zinc finger domain containing 2B OS=Bos taurus OX=9913 GN=GATAD2B PE=4 SV=1	1	1	1	1	2.4	65.166	592	2.7117	259310000
E1BDX8;A0A3Q1NEU9;REV__A4IF89	E1BDX8;A0A3Q1NEU9	Dynein cytoplasmic 1 heavy chain 1	DYNC1H1	tr|E1BDX8|E1BDX8_BOVIN Dynein cytoplasmic 1 heavy chain 1 OS=Bos taurus OX=9913 GN=DYNC1H1 PE=1 SV=2;tr|A0A3Q1NEU9|A0A3Q1NEU9_BOVIN Dynein cytoplasmic 1 heavy chain 1 OS=Bos taurus OX=9913 GN=DYNC1H1 PE=1 SV=1	3	54	54	54	12.6	531.95	4645	187.22	12355000000
E1BDY3;A0A3Q1LL67;A0A3Q1LJT3;G3N2K4	E1BDY3;A0A3Q1LL67;A0A3Q1LJT3;G3N2K4	Golgi glycoprotein 1	GLG1	tr|E1BDY3|E1BDY3_BOVIN Golgi glycoprotein 1 OS=Bos taurus OX=9913 GN=GLG1 PE=1 SV=3;tr|A0A3Q1LL67|A0A3Q1LL67_BOVIN Golgi glycoprotein 1 OS=Bos taurus OX=9913 GN=GLG1 PE=1 SV=1;tr|A0A3Q1LJT3|A0A3Q1LJT3_BOVIN Golgi glycoprotein 1 OS=Bos taurus OX=9913 GN=GLG	4	7	7	7	7.4	132.83	1168	16.807	813670000
E1BDZ2;A0A3Q1M4K7;A0A3Q1MRG8	E1BDZ2;A0A3Q1M4K7;A0A3Q1MRG8	NIMA related kinase 7	NEK7	tr|E1BDZ2|E1BDZ2_BOVIN NIMA related kinase 7 OS=Bos taurus OX=9913 GN=NEK7 PE=3 SV=2;tr|A0A3Q1M4K7|A0A3Q1M4K7_BOVIN NIMA related kinase 7 OS=Bos taurus OX=9913 GN=NEK7 PE=3 SV=1;tr|A0A3Q1MRG8|A0A3Q1MRG8_BOVIN NIMA related kinase 7 OS=Bos taurus OX=9913 GN=	3	4	4	4	14.4	33.436	291	10.542	835270000
E1BE33;A0JNA9;A0A3Q1MGE7;A0A3Q1MIX7;A0A3Q1LRY3;F1MVY4;E1BAW6;A0A3Q1LR66;G3X7L0;F1N670;F1MS97;E1BJ30;F1N264	E1BE33;A0JNA9;A0A3Q1MGE7;A0A3Q1MIX7;A0A3Q1LRY3;F1MVY4;E1BAW6;A0A3Q1LR66;G3X7L0;F1N670;F1MS97;E1BJ30;F1N264	Zinc finger E-box binding homeobox 2	ZEB2	tr|E1BE33|E1BE33_BOVIN Zinc finger E-box binding homeobox 2 OS=Bos taurus OX=9913 GN=ZEB2 PE=4 SV=3;tr|A0JNA9|A0JNA9_BOVIN IKAROS family zinc finger 2 OS=Bos taurus OX=9913 GN=IKZF2 PE=2 SV=1;tr|A0A3Q1MGE7|A0A3Q1MGE7_BOVIN IKAROS family zinc finger 1 OS=Bo	13	2	2	2	1.5	123.83	1102	3.3949	193450000000
E1BE77	E1BE77	Uncharacterized protein	TRIM72	tr|E1BE77|E1BE77_BOVIN Uncharacterized protein OS=Bos taurus OX=9913 GN=TRIM72 PE=4 SV=3	1	18	18	18	49.2	53.214	482	323.31	151730000000
E1BE98	E1BE98	Exportin 1	XPO1	tr|E1BE98|E1BE98_BOVIN Exportin 1 OS=Bos taurus OX=9913 GN=XPO1 PE=4 SV=2	1	1	1	1	1.8	123.14	1071	4.0724	298630000
E1BEG2;A0A3Q1LPR0;G3N220;A0A3Q1MD54;A0A3Q1NDU9;A0A3Q1MEY9	E1BEG2;A0A3Q1LPR0;G3N220;A0A3Q1MD54	Heterogeneous nuclear ribonucleoprotein A3	HNRNPA3	tr|E1BEG2|E1BEG2_BOVIN Heterogeneous nuclear ribonucleoprotein A3 OS=Bos taurus OX=9913 GN=HNRNPA3 PE=4 SV=3;tr|A0A3Q1LPR0|A0A3Q1LPR0_BOVIN Uncharacterized protein OS=Bos taurus OX=9913 PE=4 SV=1;tr|G3N220|G3N220_BOVIN RRM domain-containing protein OS=Bos	6	10	9	9	32.1	39.709	380	102.52	7914200000
E1BEI0	E1BEI0	Apoptosis inhibitor 5	API5	tr|E1BEI0|E1BEI0_BOVIN Apoptosis inhibitor 5 OS=Bos taurus OX=9913 GN=API5 PE=4 SV=3	1	2	2	2	5.8	56.815	504	7.4708	658550000
E1BEI2	E1BEI2	Signal peptidase complex subunit 2	SPCS2	tr|E1BEI2|E1BEI2_BOVIN Signal peptidase complex subunit 2 OS=Bos taurus OX=9913 GN=SPCS2 PE=1 SV=2	1	3	3	3	23	24.887	226	15.93	368010000
E1BEK5	E1BEK5	Olfactory receptor	LOC618052	tr|E1BEK5|E1BEK5_BOVIN Olfactory receptor OS=Bos taurus OX=9913 GN=LOC618052 PE=3 SV=3	1	1	1	1	4.5	35.245	314	2.6356	585220000
E1BEK9	E1BEK9	UPF1, RNA helicase and ATPase	UPF1	tr|E1BEK9|E1BEK9_BOVIN UPF1, RNA helicase and ATPase OS=Bos taurus OX=9913 GN=UPF1 PE=4 SV=2	1	2	2	2	3.6	124.28	1127	41.148	216930000
E1BEM1	E1BEM1	Eukaryotic elongation factor 2 kinase	EEF2K	tr|E1BEM1|E1BEM1_BOVIN Eukaryotic elongation factor 2 kinase OS=Bos taurus OX=9913 GN=EEF2K PE=3 SV=1	1	4	4	4	5.9	81.792	723	7.5519	446970000
E1BF20;A0A3Q1MIG4;A0A3Q1MIM4;A0A3Q1LU71;A0A3Q1N348;E1BMP6;G3N1Y9	E1BF20;A0A3Q1MIG4;A0A3Q1MIM4;A0A3Q1LU71;A0A3Q1N348	Heterogeneous nuclear ribonucleoprotein H1	HNRNPH1	tr|E1BF20|E1BF20_BOVIN Heterogeneous nuclear ribonucleoprotein H1 OS=Bos taurus OX=9913 GN=HNRNPH1 PE=1 SV=3;tr|A0A3Q1MIG4|A0A3Q1MIG4_BOVIN Heterogeneous nuclear ribonucleoprotein H1 OS=Bos taurus OX=9913 GN=HNRNPH1 PE=1 SV=1;tr|A0A3Q1MIM4|A0A3Q1MIM4_BOVIN	7	13	13	4	33.6	49.229	449	121.74	12631000000
E1BF23;Q32LP3	E1BF23;Q32LP3	Myomesin 2	MYOM2	tr|E1BF23|E1BF23_BOVIN Myomesin 2 OS=Bos taurus OX=9913 GN=MYOM2 PE=4 SV=3;tr|Q32LP3|Q32LP3_BOVIN Myomesin (M-protein) 2, 165kDa OS=Bos taurus OX=9913 GN=MYOM2 PE=2 SV=1	2	95	95	95	67.8	168.06	1495	323.31	2295300000000
E1BF39	E1BF39	5-nucleotidase, cytosolic IA	NT5C1A	tr|E1BF39|E1BF39_BOVIN 5-nucleotidase, cytosolic IA OS=Bos taurus OX=9913 GN=NT5C1A PE=4 SV=1	1	6	6	6	23	40.671	365	26.397	1710700000
E1BF59;A0A3Q1LXK9;A0A3Q1M2E4;A0A3Q1LXH1;A0A3Q1MRS3;A0A3Q1MQG2;A0A3Q1M6Q7;A0A3Q1NIP5;A0A3Q1LJL6;A0A3Q1LVA4;A0A3Q1LMV9	E1BF59;A0A3Q1LXK9;A0A3Q1M2E4;A0A3Q1LXH1;A0A3Q1MRS3;A0A3Q1MQG2;A0A3Q1M6Q7;A0A3Q1NIP5;A0A3Q1LJL6;A0A3Q1LVA4	Plectin	PLEC	tr|E1BF59|E1BF59_BOVIN Plectin OS=Bos taurus OX=9913 GN=PLEC PE=1 SV=3;tr|A0A3Q1LXK9|A0A3Q1LXK9_BOVIN Plectin OS=Bos taurus OX=9913 GN=PLEC PE=1 SV=1;tr|A0A3Q1M2E4|A0A3Q1M2E4_BOVIN Plectin OS=Bos taurus OX=9913 GN=PLEC PE=1 SV=1;tr|A0A3Q1LXH1|A0A3Q1LXH1_BO	11	228	228	227	49.1	531.03	4671	323.31	714180000000
E1BFD5;A0A3Q1LKZ4	E1BFD5;A0A3Q1LKZ4	Cullin 4B	CUL4B	tr|E1BFD5|E1BFD5_BOVIN Cullin 4B OS=Bos taurus OX=9913 GN=CUL4B PE=3 SV=3;tr|A0A3Q1LKZ4|A0A3Q1LKZ4_BOVIN Cullin 4B OS=Bos taurus OX=9913 GN=CUL4B PE=3 SV=1	2	3	2	2	3.2	102.98	901	3.4244	223290000
E1BFQ0	E1BFQ0	AAA domain-containing protein	LOC532875	tr|E1BFQ0|E1BFQ0_BOVIN AAA domain-containing protein OS=Bos taurus OX=9913 GN=LOC532875 PE=3 SV=3	1	1	1	1	1.5	84.608	775	3.236	114810000
E1BFR4;F1MIH8;F1N173	E1BFR4	Plexin A1	PLXNA1	tr|E1BFR4|E1BFR4_BOVIN Plexin A1 OS=Bos taurus OX=9913 GN=PLXNA1 PE=4 SV=3	3	3	3	2	1.3	214.48	1929	3.2699	359900000
E1BFV0	E1BFV0	Karyopherin subunit beta 1	KPNB1	tr|E1BFV0|E1BFV0_BOVIN Karyopherin subunit beta 1 OS=Bos taurus OX=9913 GN=KPNB1 PE=1 SV=2	1	11	11	11	17	97.226	876	101.87	7541500000
E1BG76	E1BG76	Sec1 family domain containing 1	SCFD1	tr|E1BG76|E1BG76_BOVIN Sec1 family domain containing 1 OS=Bos taurus OX=9913 GN=SCFD1 PE=3 SV=3	1	2	2	2	4.3	78.557	705	4.8091	94794000
E1BGA0	E1BGA0	Integrin subunit alpha 7	ITGA7	tr|E1BGA0|E1BGA0_BOVIN Integrin subunit alpha 7 OS=Bos taurus OX=9913 GN=ITGA7 PE=3 SV=3	1	2	2	2	1.9	124.61	1144	3.2233	146760000
E1BGE5	E1BGE5	Importin 7	IPO7	tr|E1BGE5|E1BGE5_BOVIN Importin 7 OS=Bos taurus OX=9913 GN=IPO7 PE=4 SV=1	1	3	3	3	3.6	119.53	1038	6.5029	309980000
E1BGH0;A0A3Q1NB13	E1BGH0;A0A3Q1NB13	ATP binding cassette subfamily F member 1	ABCF1	tr|E1BGH0|E1BGH0_BOVIN ATP binding cassette subfamily F member 1 OS=Bos taurus OX=9913 GN=ABCF1 PE=1 SV=2;tr|A0A3Q1NB13|A0A3Q1NB13_BOVIN ATP binding cassette subfamily F member 1 OS=Bos taurus OX=9913 GN=ABCF1 PE=1 SV=1	2	4	4	4	6.9	95.3	839	9.509	151380000
E1BGJ0;A0A0A1GK11	E1BGJ0	LDL receptor related protein 1	LRP1	tr|E1BGJ0|E1BGJ0_BOVIN LDL receptor related protein 1 OS=Bos taurus OX=9913 GN=LRP1 PE=1 SV=3	2	5	5	5	1.4	504.91	4545	20.329	590530000
E1BGS2;A0A3Q1MT38;A0A3Q1LWD7;A0A3Q1MCT3;A0A3Q1M516;A0A3Q1MFK8	E1BGS2;A0A3Q1MT38;A0A3Q1LWD7;A0A3Q1MCT3;A0A3Q1M516;A0A3Q1MFK8	Uncharacterized protein	ACAD10	tr|E1BGS2|E1BGS2_BOVIN Uncharacterized protein OS=Bos taurus OX=9913 GN=ACAD10 PE=1 SV=1;tr|A0A3Q1MT38|A0A3Q1MT38_BOVIN Uncharacterized protein OS=Bos taurus OX=9913 GN=LOC513508 PE=3 SV=1;tr|A0A3Q1LWD7|A0A3Q1LWD7_BOVIN Uncharacterized protein OS=Bos tauru	6	2	2	2	1.6	117.62	1055	4.0608	86288000
E1BGS4	E1BGS4	Taxilin alpha	TXLNA	tr|E1BGS4|E1BGS4_BOVIN Taxilin alpha OS=Bos taurus OX=9913 GN=TXLNA PE=4 SV=1	1	1	1	1	1.8	63.288	561	2.6112	139750000
E1BGX1	E1BGX1	TATA-box binding protein associated factor 15	TAF15	tr|E1BGX1|E1BGX1_BOVIN TATA-box binding protein associated factor 15 OS=Bos taurus OX=9913 GN=TAF15 PE=4 SV=3	1	5	4	4	18.5	64.614	622	4.9433	199290000
E1BGX4;A0A3Q1LZT9	E1BGX4;A0A3Q1LZT9	WW domain binding protein 2	WBP2	tr|E1BGX4|E1BGX4_BOVIN WW domain binding protein 2 OS=Bos taurus OX=9913 GN=WBP2 PE=4 SV=3;tr|A0A3Q1LZT9|A0A3Q1LZT9_BOVIN WW domain binding protein 2 OS=Bos taurus OX=9913 GN=WBP2 PE=4 SV=1	2	1	1	1	3.8	28.149	261	2.3567	333930000
E1BH78	E1BH78	Small nuclear ribonucleoprotein U5 subunit 200	SNRNP200	tr|E1BH78|E1BH78_BOVIN Small nuclear ribonucleoprotein U5 subunit 200 OS=Bos taurus OX=9913 GN=SNRNP200 PE=4 SV=1	1	2	2	2	1.1	244.27	2136	6.2683	484820000
E1BHD3;A0A3Q1MI50	E1BHD3;A0A3Q1MI50	Carbonic anhydrase 14	CA14	tr|E1BHD3|E1BHD3_BOVIN Carbonic anhydrase 14 OS=Bos taurus OX=9913 GN=CA14 PE=3 SV=1;tr|A0A3Q1MI50|A0A3Q1MI50_BOVIN Carbonic anhydrase 14 OS=Bos taurus OX=9913 GN=CA14 PE=3 SV=1	2	3	3	3	11	37.877	336	22.13	893710000
E1BHE1;A0A3Q1LPH8	E1BHE1;A0A3Q1LPH8	TAO kinase 3	TAOK3	tr|E1BHE1|E1BHE1_BOVIN TAO kinase 3 OS=Bos taurus OX=9913 GN=TAOK3 PE=4 SV=2;tr|A0A3Q1LPH8|A0A3Q1LPH8_BOVIN TAO kinase 3 OS=Bos taurus OX=9913 GN=TAOK3 PE=4 SV=1	2	2	2	2	2.9	102.84	874	6.0196	123590000
E1BHT5	E1BHT5	Ubiquitin protein ligase E3 component n-recognin 4	UBR4	tr|E1BHT5|E1BHT5_BOVIN Ubiquitin protein ligase E3 component n-recognin 4 OS=Bos taurus OX=9913 GN=UBR4 PE=4 SV=2	1	2	2	2	0.3	571.95	5181	2.8157	97690000
E1BI98	E1BI98	Collagen type VI alpha 1 chain	COL6A1	tr|E1BI98|E1BI98_BOVIN Collagen type VI alpha 1 chain OS=Bos taurus OX=9913 GN=COL6A1 PE=1 SV=1	1	27	27	27	31.2	108.67	1027	323.31	59785000000
E1BIB4	E1BIB4	Heterogeneous nuclear ribonucleoprotein L	HNRNPL	tr|E1BIB4|E1BIB4_BOVIN Heterogeneous nuclear ribonucleoprotein L OS=Bos taurus OX=9913 GN=HNRNPL PE=1 SV=2	1	6	6	6	14.8	64.075	588	20.071	2759300000
E1BIF8	E1BIF8	Uncharacterized protein		tr|E1BIF8|E1BIF8_BOVIN Uncharacterized protein OS=Bos taurus OX=9913 PE=4 SV=3	1	1	1	1	6.6	22.348	197	5.3282	688720000
E1BIG6	E1BIG6	Transferrin receptor	TFRC	tr|E1BIG6|E1BIG6_BOVIN Transferrin receptor OS=Bos taurus OX=9913 GN=TFRC PE=4 SV=3	1	8	8	8	12.1	85.44	769	12.895	855790000
E1BIS6	E1BIS6	Synemin	SYNM	tr|E1BIS6|E1BIS6_BOVIN Synemin OS=Bos taurus OX=9913 GN=SYNM PE=1 SV=2	1	62	62	62	44	170.78	1547	323.31	118870000000
E1BJA2	E1BJA2	Apoptosis inducing factor mitochondria associated 1	AIFM1	tr|E1BJA2|E1BJA2_BOVIN Apoptosis inducing factor mitochondria associated 1 OS=Bos taurus OX=9913 GN=AIFM1 PE=1 SV=1	1	14	14	14	25.4	66.871	613	94.984	13692000000
E1BJB1;E1B953;Q6B856;A0A452DIL8;A0A452DI48;G3X7R7;Q148E2;G3N1W7;E1BJK2;A0A3Q1M442;Q7M2W1	E1BJB1;E1B953;Q6B856;A0A452DIL8;A0A452DI48;G3X7R7;Q148E2;G3N1W7	Tubulin beta chain	TUBB2A	tr|E1BJB1|E1BJB1_BOVIN Tubulin beta chain OS=Bos taurus OX=9913 GN=TUBB2A PE=1 SV=1;tr|E1B953|E1B953_BOVIN Tubulin beta chain OS=Bos taurus OX=9913 GN=TUBB2A PE=3 SV=3;sp|Q6B856|TBB2B_BOVIN Tubulin beta-2B chain OS=Bos taurus OX=9913 GN=TUBB2B PE=1 SV=2;tr	11	12	3	3	36.9	49.906	445	8.9465	1033100000
E1BJG5	E1BJG5	Tripartite motif containing 28	TRIM28	tr|E1BJG5|E1BJG5_BOVIN Tripartite motif containing 28 OS=Bos taurus OX=9913 GN=TRIM28 PE=4 SV=3	1	6	6	6	8.4	86.605	812	50.682	2104200000
E1BJZ1	E1BJZ1	Fibronectin type III and SPRY domain containing 2	FSD2	tr|E1BJZ1|E1BJZ1_BOVIN Fibronectin type III and SPRY domain containing 2 OS=Bos taurus OX=9913 GN=FSD2 PE=4 SV=3	1	3	3	3	4.4	84.706	748	4.0822	222550000
E1BK71	E1BK71	Protein kinase C and casein kinase substrate in neurons 3	PACSIN3	tr|E1BK71|E1BK71_BOVIN Protein kinase C and casein kinase substrate in neurons 3 OS=Bos taurus OX=9913 GN=PACSIN3 PE=4 SV=3	1	16	16	16	46.1	48.536	421	124.98	10514000000
E1BKL4	E1BKL4	Cartilage intermediate layer protein 2	CILP2	tr|E1BKL4|E1BKL4_BOVIN Cartilage intermediate layer protein 2 OS=Bos taurus OX=9913 GN=CILP2 PE=4 SV=1	1	2	2	2	2	126.33	1157	3.587	200280000
E1BKM4	E1BKM4	Programmed cell death 6 interacting protein	PDCD6IP	tr|E1BKM4|E1BKM4_BOVIN Programmed cell death 6 interacting protein OS=Bos taurus OX=9913 GN=PDCD6IP PE=1 SV=3	1	12	12	12	13.9	96.876	875	29.29	2257600000
E1BKQ6	E1BKQ6	Myosin XVIIIA	MYO18A	tr|E1BKQ6|E1BKQ6_BOVIN Myosin XVIIIA OS=Bos taurus OX=9913 GN=MYO18A PE=3 SV=3	1	7	7	7	8.1	111.06	953	22.961	597990000
E1BKW5;REV__F1MQ44	E1BKW5;REV__F1MQ44	SEC23 interacting protein	SEC23IP	tr|E1BKW5|E1BKW5_BOVIN SEC23 interacting protein OS=Bos taurus OX=9913 GN=SEC23IP PE=4 SV=3;tr|F1MQ44|F1MQ44_BOVIN MCF.2 cell line derived transforming sequence-like 2 OS=Bos taurus OX=9913 GN=MCF2L2 PE=4 SV=3	2	2	2	2	1.8	111.89	1006	2.2958	53055000
E1BKY9	E1BKY9	Coproporphyrinogen oxidase	CPOX	tr|E1BKY9|E1BKY9_BOVIN Coproporphyrinogen oxidase OS=Bos taurus OX=9913 GN=CPOX PE=1 SV=1	1	1	1	1	2.9	50.38	449	2.5326	201730000
E1BL26	E1BL26	Ring finger protein 123	RNF123	tr|E1BL26|E1BL26_BOVIN Ring finger protein 123 OS=Bos taurus OX=9913 GN=RNF123 PE=4 SV=3	1	9	9	9	6.7	148.3	1313	20.58	1304000000
E1BL29;A0A3Q1MCD6	E1BL29	Bleomycin hydrolase	BLMH	tr|E1BL29|E1BL29_BOVIN Bleomycin hydrolase OS=Bos taurus OX=9913 GN=BLMH PE=4 SV=1	2	7	7	7	16.3	52.93	459	27.813	4427600000
E1BL45;A0A3Q1MWC4;A0A3Q1LYZ2	E1BL45;A0A3Q1MWC4;A0A3Q1LYZ2	EH domain binding protein 1 like 1	EHBP1L1	tr|E1BL45|E1BL45_BOVIN EH domain binding protein 1 like 1 OS=Bos taurus OX=9913 GN=EHBP1L1 PE=4 SV=3;tr|A0A3Q1MWC4|A0A3Q1MWC4_BOVIN EH domain binding protein 1 like 1 OS=Bos taurus OX=9913 GN=EHBP1L1 PE=4 SV=1;tr|A0A3Q1LYZ2|A0A3Q1LYZ2_BOVIN EH domain bindi	3	2	2	2	1.7	153.7	1450	5.2545	105600000
E1BLN7	E1BLN7	Protein phosphatase 1 regulatory subunit 3A	PPP1R3A	tr|E1BLN7|E1BLN7_BOVIN Protein phosphatase 1 regulatory subunit 3A OS=Bos taurus OX=9913 GN=PPP1R3A PE=4 SV=3	1	39	39	39	45.7	124.92	1117	249.21	21034000000
E1BLV6	E1BLV6	Valyl-tRNA synthetase	VARS	tr|E1BLV6|E1BLV6_BOVIN Valyl-tRNA synthetase OS=Bos taurus OX=9913 GN=VARS PE=1 SV=3	1	3	3	3	3.6	140.26	1264	25.203	834080000
E1BM26;A0A3Q1N077	E1BM26;A0A3Q1N077	Proteasome activator subunit 3	PSME3	tr|E1BM26|E1BM26_BOVIN Proteasome activator subunit 3 OS=Bos taurus OX=9913 GN=PSME3 PE=4 SV=1;tr|A0A3Q1N077|A0A3Q1N077_BOVIN Proteasome activator subunit 3 OS=Bos taurus OX=9913 GN=PSME3 PE=4 SV=1	2	1	1	1	4.3	29.506	254	2.8659	240550000
E1BMG1;Q0VCJ5;A0A3Q1MBK1;A0A3Q1M4W1	E1BMG1;Q0VCJ5;A0A3Q1MBK1;A0A3Q1M4W1	MOB kinase activator 1B	MOB1B	tr|E1BMG1|E1BMG1_BOVIN MOB kinase activator 1B OS=Bos taurus OX=9913 GN=MOB1B PE=4 SV=2;tr|Q0VCJ5|Q0VCJ5_BOVIN MOB kinase activator 1A OS=Bos taurus OX=9913 GN=MOB1A PE=2 SV=1;tr|A0A3Q1MBK1|A0A3Q1MBK1_BOVIN MOB kinase activator 1B OS=Bos taurus OX=9913 GN=	4	4	4	4	22.3	24.871	215	7.0974	490800000
E1BMW9	E1BMW9	Purine rich element binding protein A	PURA	tr|E1BMW9|E1BMW9_BOVIN Purine rich element binding protein A OS=Bos taurus OX=9913 GN=PURA PE=4 SV=2	1	6	6	6	32.3	34.88	322	80.617	1926900000
E1BN16	E1BN16	Coiled-coil domain containing 18	CCDC18	tr|E1BN16|E1BN16_BOVIN Coiled-coil domain containing 18 OS=Bos taurus OX=9913 GN=CCDC18 PE=4 SV=3	1	2	2	2	1.1	169.86	1456	2.685	1130300000
E1BNE2;F1N044	E1BNE2	TIP120 domain-containing protein	CAND2	tr|E1BNE2|E1BNE2_BOVIN TIP120 domain-containing protein OS=Bos taurus OX=9913 GN=CAND2 PE=4 SV=3	2	20	20	18	17.8	134.69	1236	88.564	8962600000
E1BNE7;A1L578;F1MMV1	E1BNE7	Caveolae associated protein 1	CAVIN1	tr|E1BNE7|E1BNE7_BOVIN Caveolae associated protein 1 OS=Bos taurus OX=9913 GN=CAVIN1 PE=1 SV=2	3	12	12	12	25.9	50.183	456	114.19	27906000000
E1BNP8	E1BNP8	SPT16 homolog, facilitates chromatin remodeling subunit	SUPT16H	tr|E1BNP8|E1BNP8_BOVIN SPT16 homolog, facilitates chromatin remodeling subunit OS=Bos taurus OX=9913 GN=SUPT16H PE=4 SV=2	1	3	3	3	3.3	119.93	1047	13.192	788300000
E1BNQ4	E1BNQ4	ATP-dependent (S)-NAD(P)H-hydrate dehydratase	NAXD	sp|E1BNQ4|NNRD_BOVIN ATP-dependent (S)-NAD(P)H-hydrate dehydratase OS=Bos taurus OX=9913 GN=NAXD PE=3 SV=1	1	9	9	9	36.5	34.809	329	74.168	4995800000
E1BNQ9	E1BNQ9	Uncharacterized protein	HNRNPUL2	tr|E1BNQ9|E1BNQ9_BOVIN Uncharacterized protein OS=Bos taurus OX=9913 GN=HNRNPUL2 PE=1 SV=1	1	3	3	3	3.9	85.191	749	9.6029	272950000
E1BNV1;A0A3Q1LQC6;E1BPN0;A0A452DIQ8	E1BNV1;A0A3Q1LQC6	Myosin binding protein C, fast type	MYBPC2	tr|E1BNV1|E1BNV1_BOVIN Myosin binding protein C, fast type OS=Bos taurus OX=9913 GN=MYBPC2 PE=4 SV=3;tr|A0A3Q1LQC6|A0A3Q1LQC6_BOVIN Myosin binding protein C, fast type OS=Bos taurus OX=9913 GN=MYBPC2 PE=4 SV=1	4	74	73	73	71.7	127.69	1141	323.31	1884900000000
E1BP87;A0A3Q1MDD2;A0A3Q1LZ74	E1BP87;A0A3Q1MDD2;A0A3Q1LZ74	Myosin heavy chain 4	MYH4	tr|E1BP87|E1BP87_BOVIN Myosin heavy chain 4 OS=Bos taurus OX=9913 GN=MYH4 PE=3 SV=3;tr|A0A3Q1MDD2|A0A3Q1MDD2_BOVIN Myosin heavy chain 4 OS=Bos taurus OX=9913 GN=MYH4 PE=3 SV=1;tr|A0A3Q1LZ74|A0A3Q1LZ74_BOVIN Myosin heavy chain 4 OS=Bos taurus OX=9913 GN=MYH	3	144	4	4	50.1	222.53	1935	6.1149	298710000
E1BP91	E1BP91	Aminopeptidase	NPEPPS	tr|E1BP91|E1BP91_BOVIN Aminopeptidase OS=Bos taurus OX=9913 GN=NPEPPS PE=1 SV=2	1	25	25	25	27.9	103.6	921	130.3	17251000000
E1BPR7	E1BPR7	Sarcoglycan delta	SGCD	tr|E1BPR7|E1BPR7_BOVIN Sarcoglycan delta OS=Bos taurus OX=9913 GN=SGCD PE=4 SV=1	1	6	6	6	22.1	32.117	289	14.754	1358100000
E1BPV6	E1BPV6	Smoothelin like 1	SMTNL1	tr|E1BPV6|E1BPV6_BOVIN Smoothelin like 1 OS=Bos taurus OX=9913 GN=SMTNL1 PE=4 SV=3	1	11	11	11	36.1	50.258	482	106.59	31226000000
E1BPW1	E1BPW1	Oxysterol-binding protein	OSBP	tr|E1BPW1|E1BPW1_BOVIN Oxysterol-binding protein OS=Bos taurus OX=9913 GN=OSBP PE=3 SV=3	1	3	3	3	3.5	89.136	808	6.8522	804600000
E1BQ15;A0A3Q1LUB8;A0A3Q1LPZ9;A0A3Q1MIZ8;E1BGU2;G3N2Y5	E1BQ15	Cytoplasmic linker associated protein 2	CLASP2	tr|E1BQ15|E1BQ15_BOVIN Cytoplasmic linker associated protein 2 OS=Bos taurus OX=9913 GN=CLASP2 PE=4 SV=3	6	3	3	3	2.1	165.78	1514	5.0296	99757000
E1BQ32	E1BQ32	CRK proto-oncogene, adaptor protein	CRK	tr|E1BQ32|E1BQ32_BOVIN CRK proto-oncogene, adaptor protein OS=Bos taurus OX=9913 GN=CRK PE=4 SV=1	1	1	1	1	3.9	33.83	304	3.2101	45632000
E1BQ37;A0A3Q1LXA1	E1BQ37;A0A3Q1LXA1	Splicing factor proline and glutamine rich	SFPQ	tr|E1BQ37|E1BQ37_BOVIN Splicing factor proline and glutamine rich OS=Bos taurus OX=9913 GN=SFPQ PE=1 SV=1;tr|A0A3Q1LXA1|A0A3Q1LXA1_BOVIN Splicing factor proline and glutamine rich OS=Bos taurus OX=9913 GN=SFPQ PE=1 SV=1	2	9	9	8	16.3	76.248	707	60.241	3252800000
E3SAZ8;Q3T160;D3U796;F1MTV9;E1BCL3;E2CT01;A0A3Q1LR94	E3SAZ8;Q3T160;D3U796;F1MTV9;E1BCL3;E2CT01	Nucleophosmin	NPM1	tr|E3SAZ8|E3SAZ8_BOVIN Nucleophosmin OS=Bos taurus OX=9913 GN=NPM1 PE=4 SV=1;sp|Q3T160|NPM_BOVIN Nucleophosmin OS=Bos taurus OX=9913 GN=NPM1 PE=2 SV=1;tr|D3U796|D3U796_BOVIN Nucleophosmin OS=Bos taurus OX=9913 GN=NPM PE=4 SV=1;tr|F1MTV9|F1MTV9_BOVIN Nucleo	7	6	6	3	26.2	32.2	290	31.666	7028700000
F1MB01;A6QQP7;A0A3Q1LK13;REV__A0A3Q1N9C8;REV__Q29RT6	F1MB01;A6QQP7;A0A3Q1LK13	Dysferlin	DYSF	tr|F1MB01|F1MB01_BOVIN Dysferlin OS=Bos taurus OX=9913 GN=DYSF PE=4 SV=3;sp|A6QQP7|DYSF_BOVIN Dysferlin OS=Bos taurus OX=9913 GN=DYSF PE=2 SV=1;tr|A0A3Q1LK13|A0A3Q1LK13_BOVIN Dysferlin OS=Bos taurus OX=9913 GN=DYSF PE=4 SV=1	5	38	38	38	23	239.17	2106	266.32	13100000000
F1MB84;A0A3Q1NGN7	F1MB84;A0A3Q1NGN7	Glyoxylate and hydroxypyruvate reductase	GRHPR	tr|F1MB84|F1MB84_BOVIN Glyoxylate and hydroxypyruvate reductase OS=Bos taurus OX=9913 GN=GRHPR PE=1 SV=2;tr|A0A3Q1NGN7|A0A3Q1NGN7_BOVIN Glyoxylate and hydroxypyruvate reductase OS=Bos taurus OX=9913 GN=GRHPR PE=1 SV=1	2	3	3	3	11.3	35.769	328	7.787	788770000
F1MBF6;A0A3Q1MBS7;A6QR46;A0A452DHU1;G3X7D3;F1MX39	F1MBF6;A0A3Q1MBS7;A6QR46;A0A452DHU1	Uncharacterized protein	RAB6A	tr|F1MBF6|F1MBF6_BOVIN Uncharacterized protein OS=Bos taurus OX=9913 GN=RAB6A PE=4 SV=2;tr|A0A3Q1MBS7|A0A3Q1MBS7_BOVIN Uncharacterized protein OS=Bos taurus OX=9913 GN=RAB6A PE=4 SV=1;sp|A6QR46|RAB6B_BOVIN Ras-related protein Rab-6B OS=Bos taurus OX=9913 G	6	3	3	3	16.3	23.518	208	8.72	3896300000
F1MBI9;E1BBV5;P20821;E1BDC8;A0A3Q1NNL4;E1BEA7	F1MBI9;E1BBV5;P20821;E1BDC8;A0A3Q1NNL4;E1BEA7	Glycine cleavage system H protein		tr|F1MBI9|F1MBI9_BOVIN Glycine cleavage system H protein OS=Bos taurus OX=9913 PE=3 SV=3;tr|E1BBV5|E1BBV5_BOVIN Glycine cleavage system H protein OS=Bos taurus OX=9913 PE=3 SV=2;sp|P20821|GCSH_BOVIN Glycine cleavage system H protein, mitochondrial OS=Bos t	6	2	2	2	12.7	17.918	166	8.0084	402110000
F1MBP8	F1MBP8	COP9 signalosome subunit 5	COPS5	tr|F1MBP8|F1MBP8_BOVIN COP9 signalosome subunit 5 OS=Bos taurus OX=9913 GN=COPS5 PE=4 SV=2	1	6	6	6	19.8	37.564	334	20.765	1443500000
F1MBR1;A4IFQ9	F1MBR1;A4IFQ9	Heat shock 27kDa protein 2	HSPB2	tr|F1MBR1|F1MBR1_BOVIN Heat shock 27kDa protein 2 OS=Bos taurus OX=9913 GN=HSPB2 PE=2 SV=2;tr|A4IFQ9|A4IFQ9_BOVIN HSPB2 protein OS=Bos taurus OX=9913 GN=HSPB2 PE=2 SV=1	2	5	5	5	36.3	20.19	182	31.07	10596000000
F1MC31;A4FV01	F1MC31;A4FV01	Splicing factor 3b subunit 2	SF3B2	tr|F1MC31|F1MC31_BOVIN Splicing factor 3b subunit 2 OS=Bos taurus OX=9913 GN=SF3B2 PE=4 SV=1;tr|A4FV01|A4FV01_BOVIN SF3B2 protein OS=Bos taurus OX=9913 GN=SF3B2 PE=2 SV=1	2	2	2	2	2.5	100.31	896	8.3427	404510000
F1MC75;A6QLQ6;A0A3Q1M7B6	F1MC75;A6QLQ6;A0A3Q1M7B6	Parvin beta	PARVB	tr|F1MC75|F1MC75_BOVIN Parvin beta OS=Bos taurus OX=9913 GN=PARVB PE=4 SV=2;tr|A6QLQ6|A6QLQ6_BOVIN PARVB protein OS=Bos taurus OX=9913 GN=PARVB PE=2 SV=1;tr|A0A3Q1M7B6|A0A3Q1M7B6_BOVIN Parvin beta OS=Bos taurus OX=9913 GN=PARVB PE=4 SV=1	3	2	2	2	11.5	40.336	355	4.7395	113330000
F1MCK2;A0A3Q1NE82;A0A3Q1MHT0	F1MCK2;A0A3Q1NE82;A0A3Q1MHT0	AHNAK nucleoprotein	AHNAK	tr|F1MCK2|F1MCK2_BOVIN AHNAK nucleoprotein OS=Bos taurus OX=9913 GN=AHNAK PE=1 SV=3;tr|A0A3Q1NE82|A0A3Q1NE82_BOVIN AHNAK nucleoprotein OS=Bos taurus OX=9913 GN=AHNAK PE=1 SV=1;tr|A0A3Q1MHT0|A0A3Q1MHT0_BOVIN AHNAK nucleoprotein OS=Bos taurus OX=9913 GN=AHNA	3	100	99	99	45.1	608	5707	323.31	116170000000
F1MCT8;A7E355;A0A3Q1M326	F1MCT8;A7E355;A0A3Q1M326	Synaptotagmin binding cytoplasmic RNA interacting protein	SYNCRIP	tr|F1MCT8|F1MCT8_BOVIN Synaptotagmin binding cytoplasmic RNA interacting protein OS=Bos taurus OX=9913 GN=SYNCRIP PE=1 SV=2;tr|A7E355|A7E355_BOVIN SYNCRIP protein (Fragment) OS=Bos taurus OX=9913 GN=SYNCRIP PE=2 SV=1;tr|A0A3Q1M326|A0A3Q1M326_BOVIN Synaptot	3	13	13	9	26.5	71.174	638	96.626	9741500000
F1MCU7;Q9N179;A0A3Q1LH48;A0A3Q1LYH7;A0A3Q1LQM4;F1MCU4;A0A3Q1LTG0	F1MCU7;Q9N179;A0A3Q1LH48;A0A3Q1LYH7;A0A3Q1LQM4;F1MCU4;A0A3Q1LTG0	Protein 4.1	EPB41	tr|F1MCU7|F1MCU7_BOVIN Protein 4.1 OS=Bos taurus OX=9913 GN=EPB41 PE=4 SV=2;sp|Q9N179|41_BOVIN Protein 4.1 OS=Bos taurus OX=9913 GN=EPB41 PE=2 SV=1;tr|A0A3Q1LH48|A0A3Q1LH48_BOVIN Protein 4.1 OS=Bos taurus OX=9913 GN=EPB41 PE=4 SV=1;tr|A0A3Q1LYH7|A0A3Q1LYH7	7	2	2	1	3	58.59	525	3.2027	126760000
F1MCZ7;Q5JB61	F1MCZ7;Q5JB61	Uncharacterized protein	UBTF	tr|F1MCZ7|F1MCZ7_BOVIN Uncharacterized protein OS=Bos taurus OX=9913 GN=UBTF PE=4 SV=2;tr|Q5JB61|Q5JB61_BOVIN Upstream binding factor (Fragment) OS=Bos taurus OX=9913 GN=UBF PE=2 SV=1	2	3	3	3	4.8	88.629	757	6.9381	393740000
F1MD77;REV__A0A1D8QLT6;REV__A0A3Q1MAP0	F1MD77	Laminin subunit gamma 1	LAMC1	tr|F1MD77|F1MD77_BOVIN Laminin subunit gamma 1 OS=Bos taurus OX=9913 GN=LAMC1 PE=1 SV=2	3	48	48	48	36.5	177.69	1608	284.8	34235000000
F1MDB2	F1MDB2	Uncharacterized protein	LOC104975039	tr|F1MDB2|F1MDB2_BOVIN Uncharacterized protein OS=Bos taurus OX=9913 GN=LOC104975039 PE=4 SV=2	1	1	1	1	20.9	7.7019	67	2.457	37775000
F1MDM6;A0A3Q1MAB7;A0A3Q1MQX7;A0A3Q1MHJ2;A0A3Q1MTL8;A6QQL7;F1MRG9	F1MDM6;A0A3Q1MAB7;A0A3Q1MQX7;A0A3Q1MHJ2;A0A3Q1MTL8;A6QQL7	DCN1-like protein	DCUN1D1	tr|F1MDM6|F1MDM6_BOVIN DCN1-like protein OS=Bos taurus OX=9913 GN=DCUN1D1 PE=4 SV=2;tr|A0A3Q1MAB7|A0A3Q1MAB7_BOVIN DCN1-like protein OS=Bos taurus OX=9913 GN=DCUN1D1 PE=4 SV=1;tr|A0A3Q1MQX7|A0A3Q1MQX7_BOVIN DCN1-like protein OS=Bos taurus OX=9913 GN=DCUN1D	7	4	4	4	18.4	28.278	244	19.034	903520000
F1MDV3	F1MDV3	Uncharacterized protein	SNTB1	tr|F1MDV3|F1MDV3_BOVIN Uncharacterized protein OS=Bos taurus OX=9913 GN=SNTB1 PE=4 SV=2	1	11	11	10	17.3	56.15	520	20.156	2201900000
F1MDY1;A6QNN1;A0A3Q1MBI8	F1MDY1;A6QNN1;A0A3Q1MBI8	Asp-B-Hydro_N domain-containing protein	TRDN	tr|F1MDY1|F1MDY1_BOVIN Asp-B-Hydro_N domain-containing protein OS=Bos taurus OX=9913 GN=TRDN PE=4 SV=3;tr|A6QNN1|A6QNN1_BOVIN TRDN protein OS=Bos taurus OX=9913 GN=TRDN PE=2 SV=1;tr|A0A3Q1MBI8|A0A3Q1MBI8_BOVIN Asp-B-Hydro_N domain-containing protein OS=Bos	3	2	2	2	17.9	16.827	156	8.8908	4371800000
F1ME15;A0A3Q1N6P5;Q29RP6	F1ME15;A0A3Q1N6P5;Q29RP6	Myosin regulatory light chain 2, ventricular/cardiac muscle isoform	MYL2	tr|F1ME15|F1ME15_BOVIN Myosin regulatory light chain 2, ventricular/cardiac muscle isoform OS=Bos taurus OX=9913 GN=MYL2 PE=4 SV=1;tr|A0A3Q1N6P5|A0A3Q1N6P5_BOVIN Myosin regulatory light chain 2, ventricular/cardiac muscle isoform OS=Bos taurus OX=9913 GN=M	3	17	17	2	78.9	18.904	166	313.62	1566200000000
F1ME65	F1ME65	Cytoskeleton associated protein 4	CKAP4	tr|F1ME65|F1ME65_BOVIN Cytoskeleton associated protein 4 OS=Bos taurus OX=9913 GN=CKAP4 PE=1 SV=1	1	3	3	3	6.3	64.529	589	5.6313	315350000
F1MER7	F1MER7	Heparan sulfate proteoglycan 2	HSPG2	tr|F1MER7|F1MER7_BOVIN Heparan sulfate proteoglycan 2 OS=Bos taurus OX=9913 GN=HSPG2 PE=1 SV=2	1	70	70	70	23.3	464.02	4356	323.31	46958000000
F1MF42;P40673	F1MF42;P40673	Uncharacterized protein		tr|F1MF42|F1MF42_BOVIN Uncharacterized protein OS=Bos taurus OX=9913 PE=4 SV=3;sp|P40673|HMGB2_BOVIN High mobility group protein B2 OS=Bos taurus OX=9913 GN=HMGB2 PE=1 SV=3	2	2	2	2	9.7	22.569	195	3.9226	1084900000
F1MF48;A0A3Q1LZ21;A4FUZ6	F1MF48;A0A3Q1LZ21;A4FUZ6	Hydroxysteroid dehydrogenase-like protein 2	HSDL2	tr|F1MF48|F1MF48_BOVIN Hydroxysteroid dehydrogenase-like protein 2 OS=Bos taurus OX=9913 GN=HSDL2 PE=1 SV=3;tr|A0A3Q1LZ21|A0A3Q1LZ21_BOVIN Hydroxysteroid dehydrogenase-like protein 2 OS=Bos taurus OX=9913 GN=HSDL2 PE=1 SV=1;sp|A4FUZ6|HSDL2_BOVIN Hydroxyste	3	3	3	3	7	41.515	385	4.6634	262080000
F1MF93	F1MF93	RNA binding motif protein 20	RBM20	tr|F1MF93|F1MF93_BOVIN RNA binding motif protein 20 OS=Bos taurus OX=9913 GN=RBM20 PE=4 SV=3	1	5	5	5	5.5	131.38	1210	39.279	1531600000
F1MF97;A7E306	F1MF97;A7E306	Nidogen 2	NID2	tr|F1MF97|F1MF97_BOVIN Nidogen 2 OS=Bos taurus OX=9913 GN=NID2 PE=4 SV=3;tr|A7E306|A7E306_BOVIN NID2 protein OS=Bos taurus OX=9913 GN=NID2 PE=2 SV=1	2	4	4	4	3.8	142.77	1304	11.928	920930000
F1MFA3	F1MFA3	Pitrilysin metallopeptidase 1	PITRM1	tr|F1MFA3|F1MFA3_BOVIN Pitrilysin metallopeptidase 1 OS=Bos taurus OX=9913 GN=PITRM1 PE=4 SV=2	1	2	2	2	1.8	116.38	1032	3.8006	245700000
F1MFJ9	F1MFJ9	Secernin-3	SCRN3	tr|F1MFJ9|F1MFJ9_BOVIN Secernin-3 OS=Bos taurus OX=9913 GN=SCRN3 PE=4 SV=3	1	3	3	1	6.6	56.579	498	5.5204	119640000
F1MFZ5;A5PKJ5;F6PRQ6	F1MFZ5	Unc-45 myosin chaperone B	UNC45B	tr|F1MFZ5|F1MFZ5_BOVIN Unc-45 myosin chaperone B OS=Bos taurus OX=9913 GN=UNC45B PE=4 SV=2	3	25	25	25	28.1	103.32	929	132.8	6569900000
F1MG82;A3KN49	F1MG82;A3KN49	Hypoxia inducible factor 1 subunit alpha inhibitor	HIF1AN	tr|F1MG82|F1MG82_BOVIN Hypoxia inducible factor 1 subunit alpha inhibitor OS=Bos taurus OX=9913 GN=HIF1AN PE=4 SV=2;tr|A3KN49|A3KN49_BOVIN HIF1AN protein OS=Bos taurus OX=9913 GN=HIF1AN PE=2 SV=1	2	4	4	4	17.2	40.361	349	16.502	920980000
F1MGE9;A6QQ09	F1MGE9;A6QQ09	Huntingtin interacting protein K	HYPK	tr|F1MGE9|F1MGE9_BOVIN Huntingtin interacting protein K OS=Bos taurus OX=9913 GN=HYPK PE=4 SV=3;tr|A6QQ09|A6QQ09_BOVIN LOC100138230 protein (Fragment) OS=Bos taurus OX=9913 GN=LOC100138230 PE=2 SV=1	2	1	1	1	9.1	13.651	121	3.3862	74305000
F1MGK9;A0A3Q1LKA4;A0A3Q1LV72;A0A3Q1MTK9;A0A3Q1LRQ5;A0A3Q1LVD0;A0A3Q1MHX1;A0A3Q1M1X0	F1MGK9;A0A3Q1LKA4;A0A3Q1LV72;A0A3Q1MTK9;A0A3Q1LRQ5;A0A3Q1LVD0;A0A3Q1MHX1;A0A3Q1M1X0	Ecm29 proteasome adaptor and scaffold	ECPAS	tr|F1MGK9|F1MGK9_BOVIN Ecm29 proteasome adaptor and scaffold OS=Bos taurus OX=9913 GN=ECPAS PE=4 SV=3;tr|A0A3Q1LKA4|A0A3Q1LKA4_BOVIN Ecm29 proteasome adaptor and scaffold OS=Bos taurus OX=9913 GN=ECPAS PE=4 SV=1;tr|A0A3Q1LV72|A0A3Q1LV72_BOVIN Ecm29 proteas	8	4	4	4	2.7	204.31	1846	10.751	279110000
F1MHL1;Q5EAC6;Q58D03;Q58DN6	F1MHL1;Q5EAC6;Q58D03	Hsp90 co-chaperone Cdc37	CDC37	tr|F1MHL1|F1MHL1_BOVIN Hsp90 co-chaperone Cdc37 OS=Bos taurus OX=9913 GN=CDC37 PE=1 SV=2;sp|Q5EAC6|CDC37_BOVIN Hsp90 co-chaperone Cdc37 OS=Bos taurus OX=9913 GN=CDC37 PE=2 SV=1;tr|Q58D03|Q58D03_BOVIN CDC37 homolog OS=Bos taurus OX=9913 GN=CDC37 PE=2 SV=1	4	3	3	3	10.6	40.551	348	6.6824	770640000
F1MHP6;A3KN12;Q6PWM2	F1MHP6;A3KN12	Adenylosuccinate lyase	ADSL	tr|F1MHP6|F1MHP6_BOVIN Adenylosuccinate lyase OS=Bos taurus OX=9913 GN=ADSL PE=3 SV=3;sp|A3KN12|PUR8_BOVIN Adenylosuccinate lyase OS=Bos taurus OX=9913 GN=ADSL PE=2 SV=1	3	11	11	11	25.7	55.464	490	128.24	8988400000
F1MHR6;A0A3Q1NE05;A0A3Q1MB99;A0A3Q1N6L6	F1MHR6;A0A3Q1NE05;A0A3Q1MB99;A0A3Q1N6L6	KH-type splicing regulatory protein	KHSRP	tr|F1MHR6|F1MHR6_BOVIN KH-type splicing regulatory protein OS=Bos taurus OX=9913 GN=KHSRP PE=1 SV=3;tr|A0A3Q1NE05|A0A3Q1NE05_BOVIN KH-type splicing regulatory protein OS=Bos taurus OX=9913 GN=KHSRP PE=1 SV=1;tr|A0A3Q1MB99|A0A3Q1MB99_BOVIN KH-type splicing	4	10	10	8	19.9	73.679	708	40.056	3324200000
F1MHT1	F1MHT1	Amylo-alpha-1, 6-glucosidase, 4-alpha-glucanotransferase	AGL	tr|F1MHT1|F1MHT1_BOVIN Amylo-alpha-1, 6-glucosidase, 4-alpha-glucanotransferase OS=Bos taurus OX=9913 GN=AGL PE=1 SV=2	1	71	71	71	49.8	174.08	1532	323.31	478610000000
F1MHT2;F1MHR4	F1MHT2	Phosphatidylinositol-5-phosphate 4-kinase type 2 beta	PIP4K2B	tr|F1MHT2|F1MHT2_BOVIN Phosphatidylinositol-5-phosphate 4-kinase type 2 beta OS=Bos taurus OX=9913 GN=PIP4K2B PE=4 SV=2	2	6	6	6	16.8	47.336	416	6.8303	435550000
F1MIH2;F1MBT8;A6QNM0;Q6Q137;A0A3Q1M3S4;Q6Q140	F1MIH2;F1MBT8;A6QNM0;Q6Q137;A0A3Q1M3S4	Septin 7	SEPTIN7	tr|F1MIH2|F1MIH2_BOVIN Septin 7 OS=Bos taurus OX=9913 GN=SEPTIN7 PE=3 SV=3;tr|F1MBT8|F1MBT8_BOVIN Septin 7 OS=Bos taurus OX=9913 GN=SEPTIN7 PE=3 SV=2;tr|A6QNM0|A6QNM0_BOVIN Septin 7 OS=Bos taurus OX=9913 GN=SEPT7 PE=2 SV=1;sp|Q6Q137|SEPT7_BOVIN Septin-7 OS	6	8	8	7	18.7	48.668	417	23.177	799600000
F1MIU2;A2VE51	F1MIU2;A2VE51	BCL2 associated athanogene 3	BAG3	tr|F1MIU2|F1MIU2_BOVIN BCL2 associated athanogene 3 OS=Bos taurus OX=9913 GN=BAG3 PE=1 SV=1;tr|A2VE51|A2VE51_BOVIN BAG3 protein OS=Bos taurus OX=9913 GN=BAG3 PE=2 SV=1	2	18	18	18	42.4	62.124	585	95.05	17521000000
F1MIU5;O46385;E1BK07;F1MDV1;Q29S08	F1MIU5;O46385;E1BK07	Supervillin	SVIL	tr|F1MIU5|F1MIU5_BOVIN Supervillin OS=Bos taurus OX=9913 GN=SVIL PE=4 SV=3;sp|O46385|SVIL_BOVIN Supervillin OS=Bos taurus OX=9913 GN=SVIL PE=1 SV=2;tr|E1BK07|E1BK07_BOVIN Supervillin OS=Bos taurus OX=9913 GN=SVIL PE=4 SV=3	5	32	32	32	17.1	242.63	2174	130.71	8356000000
F1MIZ9;A0A3Q1NKI3;A0A3Q1LJF4;A0A3Q1MUS6	F1MIZ9;A0A3Q1NKI3;A0A3Q1LJF4;A0A3Q1MUS6	Importin subunit alpha	KPNA3	tr|F1MIZ9|F1MIZ9_BOVIN Importin subunit alpha OS=Bos taurus OX=9913 GN=KPNA3 PE=3 SV=3;tr|A0A3Q1NKI3|A0A3Q1NKI3_BOVIN Importin subunit alpha OS=Bos taurus OX=9913 GN=KPNA3 PE=3 SV=1;tr|A0A3Q1LJF4|A0A3Q1LJF4_BOVIN Importin subunit alpha OS=Bos taurus OX=991	4	4	4	4	11.1	53.62	486	21.275	520060000
F1MJ28;B0JYK6;P79334;A0A3Q1M2P3;A0A3Q1NA32;Q0VCM4;A0A3Q1M168;Q2TBK0;REV__F1MTX1;REV__A0JNK8;REV__A0A3Q1M3N2	F1MJ28;B0JYK6;P79334	Alpha-1,4 glucan phosphorylase	PYGM	tr|F1MJ28|F1MJ28_BOVIN Alpha-1,4 glucan phosphorylase OS=Bos taurus OX=9913 GN=PYGM PE=3 SV=2;tr|B0JYK6|B0JYK6_BOVIN Alpha-1,4 glucan phosphorylase OS=Bos taurus OX=9913 GN=PYGM PE=2 SV=1;sp|P79334|PYGM_BOVIN Glycogen phosphorylase, muscle form OS=Bos taur	11	58	58	46	62.5	97.278	842	323.31	4916400000000
F1MJI7	F1MJI7	Lamin B2	LMNB2	tr|F1MJI7|F1MJI7_BOVIN Lamin B2 OS=Bos taurus OX=9913 GN=LMNB2 PE=3 SV=2	1	20	19	17	30.4	70.549	628	66.463	5340000000
F1MJS4	F1MJS4	Phosphoglucomutase-1	PGM1	tr|F1MJS4|F1MJS4_BOVIN Phosphoglucomutase-1 OS=Bos taurus OX=9913 GN=PGM1 PE=3 SV=3	1	29	1	0	51	63.925	580	-2	0
F1MJT6;Q3ZBP1	F1MJT6;Q3ZBP1	Creatine kinase S-type, mitochondrial	CKMT2	tr|F1MJT6|F1MJT6_BOVIN Creatine kinase S-type, mitochondrial OS=Bos taurus OX=9913 GN=CKMT2 PE=3 SV=1;sp|Q3ZBP1|KCRS_BOVIN Creatine kinase S-type, mitochondrial OS=Bos taurus OX=9913 GN=CKMT2 PE=2 SV=1	2	20	19	16	53.2	47.274	419	323.31	333450000000
F1MJW7;M5FI55	F1MJW7;M5FI55	Dynamin-type G domain-containing protein	SRL	tr|F1MJW7|F1MJW7_BOVIN Dynamin-type G domain-containing protein OS=Bos taurus OX=9913 GN=SRL PE=3 SV=3;tr|M5FI55|M5FI55_BOVIN Sarcoplasmic reticulum glycoprotein-like OS=Bos taurus OX=9913 GN=SRL PE=3 SV=1	2	16	16	16	26.5	85.636	791	323.31	75535000000
F1MKB7;E1BJ08;G3MZB0;E1BKU3;Q0VCE1	F1MKB7;E1BJ08;G3MZB0;E1BKU3;Q0VCE1	Uncharacterized protein	GSTO1	tr|F1MKB7|F1MKB7_BOVIN Uncharacterized protein OS=Bos taurus OX=9913 GN=GSTO1 PE=3 SV=3;tr|E1BJ08|E1BJ08_BOVIN Uncharacterized protein OS=Bos taurus OX=9913 GN=LOC785216 PE=1 SV=3;tr|G3MZB0|G3MZB0_BOVIN GST N-terminal domain-containing protein OS=Bos tauru	5	3	3	3	14.5	27.198	241	4.4453	515090000
F1MKE9;Q3SZV0	F1MKE9	Spectrin beta chain	SPTB	tr|F1MKE9|F1MKE9_BOVIN Spectrin beta chain OS=Bos taurus OX=9913 GN=SPTB PE=3 SV=3	2	42	39	38	20.7	268.42	2331	114.19	12897000000
F1MKG2	F1MKG2	Collagen type VI alpha 2 chain	COL6A2	tr|F1MKG2|F1MKG2_BOVIN Collagen type VI alpha 2 chain OS=Bos taurus OX=9913 GN=COL6A2 PE=1 SV=3	1	17	17	6	21.8	105.18	979	173.46	44447000000
F1MKY8	F1MKY8	REST corepressor 1	RCOR1	tr|F1MKY8|F1MKY8_BOVIN REST corepressor 1 OS=Bos taurus OX=9913 GN=RCOR1 PE=4 SV=3	1	1	1	1	2.9	53.401	486	3.251	56536000
F1MLD0;A4FV09	F1MLD0;A4FV09	Pantothenate kinase 4	PANK4	tr|F1MLD0|F1MLD0_BOVIN Pantothenate kinase 4 OS=Bos taurus OX=9913 GN=PANK4 PE=1 SV=1;tr|A4FV09|A4FV09_BOVIN Pantothenate kinase 4 OS=Bos taurus OX=9913 GN=PANK4 PE=2 SV=1	2	2	2	2	2.7	85.979	773	4.6547	379290000
F1MLV1;A0A3Q1LQF0;Q2KIW6;A0A3Q1M8B0;Q9TR09	F1MLV1;A0A3Q1LQF0;Q2KIW6;A0A3Q1M8B0	26S proteasome regulatory subunit 10B	PSMC6	tr|F1MLV1|F1MLV1_BOVIN 26S proteasome regulatory subunit 10B OS=Bos taurus OX=9913 GN=PSMC6 PE=3 SV=2;tr|A0A3Q1LQF0|A0A3Q1LQF0_BOVIN 26S proteasome regulatory subunit 10B OS=Bos taurus OX=9913 GN=PSMC6 PE=3 SV=1;sp|Q2KIW6|PRS10_BOVIN 26S proteasome regulat	5	10	10	10	31.1	44.172	389	71.01	3138200000
F1MLW0;A0A3Q1LTX4;Q8HYY3;O18960;Q27976;Q32L20	F1MLW0;A0A3Q1LTX4;Q8HYY3;O18960	Non-muscle caldesmon	CALD1	tr|F1MLW0|F1MLW0_BOVIN Non-muscle caldesmon OS=Bos taurus OX=9913 GN=CALD1 PE=1 SV=2;tr|A0A3Q1LTX4|A0A3Q1LTX4_BOVIN Non-muscle caldesmon OS=Bos taurus OX=9913 GN=CALD1 PE=1 SV=1;tr|Q8HYY3|Q8HYY3_BOVIN L-caldesmon OS=Bos taurus OX=9913 PE=2 SV=1;tr|O18960|O	6	5	5	5	10.8	62.075	535	11.122	359280000
F1MLW8;A0A3Q1LT19	F1MLW8;A0A3Q1LT19	Uncharacterized protein	LOC100847119	tr|F1MLW8|F1MLW8_BOVIN Uncharacterized protein OS=Bos taurus OX=9913 GN=LOC100847119 PE=1 SV=2;tr|A0A3Q1LT19|A0A3Q1LT19_BOVIN Ig-like domain-containing protein OS=Bos taurus OX=9913 PE=4 SV=1	2	5	2	2	21	24.623	233	69.495	3850400000
F1MM07;Q9BE39;Q3SZ64;O97496	F1MM07;Q9BE39	Myosin-7	MYH7	tr|F1MM07|F1MM07_BOVIN Myosin-7 OS=Bos taurus OX=9913 GN=MYH7 PE=3 SV=3;sp|Q9BE39|MYH7_BOVIN Myosin-7 OS=Bos taurus OX=9913 GN=MYH7 PE=1 SV=1	4	177	133	64	66.3	223.24	1935	323.31	13841000000000
F1MM30;A0JNH8	F1MM30;A0JNH8	Dipeptidyl peptidase like 10	DPP10	tr|F1MM30|F1MM30_BOVIN Dipeptidyl peptidase like 10 OS=Bos taurus OX=9913 GN=DPP10 PE=3 SV=2;tr|A0JNH8|A0JNH8_BOVIN Dipeptidyl-peptidase 10 OS=Bos taurus OX=9913 GN=DPP10 PE=2 SV=1	2	1	1	1	1.6	77.313	675	3.4353	54885000
F1MM57	F1MM57	Myosin heavy chain 14	MYH14	tr|F1MM57|F1MM57_BOVIN Myosin heavy chain 14 OS=Bos taurus OX=9913 GN=MYH14 PE=1 SV=3	1	20	12	12	11.1	231.09	2032	34.104	2020700000
F1MM59;A6QLX2;Q25BC4	F1MM59;A6QLX2;Q25BC4	Fibrillarin	FBL	tr|F1MM59|F1MM59_BOVIN Fibrillarin OS=Bos taurus OX=9913 GN=FBL PE=3 SV=2;tr|A6QLX2|A6QLX2_BOVIN FBL protein (Fragment) OS=Bos taurus OX=9913 GN=FBL PE=2 SV=1;tr|Q25BC4|Q25BC4_BOVIN Fibrillarin (Fragment) OS=Bos taurus OX=9913 GN=FBL PE=2 SV=1	3	4	4	4	14.9	33.962	322	17.741	1573300000
F1MMA0;A0A3Q1LQQ5;Q0V8D5;A0A3Q1MTB9;A0A3Q1ME31;Q08E27	F1MMA0;A0A3Q1LQQ5;Q0V8D5	Interleukin enhancer binding factor 3	ILF3	tr|F1MMA0|F1MMA0_BOVIN Interleukin enhancer binding factor 3 OS=Bos taurus OX=9913 GN=ILF3 PE=4 SV=3;tr|A0A3Q1LQQ5|A0A3Q1LQQ5_BOVIN Interleukin enhancer binding factor 3 OS=Bos taurus OX=9913 GN=ILF3 PE=4 SV=1;tr|Q0V8D5|Q0V8D5_BOVIN Interleukin enhancer bi	6	6	6	6	7.3	95.942	899	13.021	423260000
F1MME6;P80473	F1MME6	Myomesin-1	MYOM1	tr|F1MME6|F1MME6_BOVIN Myomesin-1 OS=Bos taurus OX=9913 GN=MYOM1 PE=4 SV=3	2	104	104	104	70.5	174.69	1561	323.31	995810000000
F1MMJ2;Q5EA96;A0A3Q1MEK3;P31836;A7E344;A0A3Q1N1J8;Q7M2T3;F1N1W7;A0A3Q1M900;A0A3Q1MGY6	F1MMJ2;Q5EA96;A0A3Q1MEK3;P31836;A7E344;A0A3Q1N1J8;Q7M2T3;F1N1W7;A0A3Q1M900;A0A3Q1MGY6	Neural cell adhesion molecule 1	NCAM1	tr|F1MMJ2|F1MMJ2_BOVIN Neural cell adhesion molecule 1 OS=Bos taurus OX=9913 GN=NCAM1 PE=4 SV=3;tr|Q5EA96|Q5EA96_BOVIN Neural cell adhesion molecule 1 OS=Bos taurus OX=9913 GN=NCAM1 PE=2 SV=1;tr|A0A3Q1MEK3|A0A3Q1MEK3_BOVIN Neural cell adhesion molecule 1 O	10	2	2	2	3	91.976	836	4.3121	93558000
F1MMK2;A0A3Q1MM55	F1MMK2;A0A3Q1MM55	Glucose-6-phosphate 1-dehydrogenase	G6PD	tr|F1MMK2|F1MMK2_BOVIN Glucose-6-phosphate 1-dehydrogenase OS=Bos taurus OX=9913 GN=G6PD PE=1 SV=2;tr|A0A3Q1MM55|A0A3Q1MM55_BOVIN Glucose-6-phosphate 1-dehydrogenase OS=Bos taurus OX=9913 GN=G6PD PE=1 SV=1	2	2	2	2	3.9	62.413	545	5.106	528680000
F1MMT2;A0A3Q1MFB8;A0A3Q1N3A0	F1MMT2;A0A3Q1MFB8;A0A3Q1N3A0	Laminin subunit alpha 2	LAMA2	tr|F1MMT2|F1MMT2_BOVIN Laminin subunit alpha 2 OS=Bos taurus OX=9913 GN=LAMA2 PE=4 SV=3;tr|A0A3Q1MFB8|A0A3Q1MFB8_BOVIN Laminin subunit alpha 2 OS=Bos taurus OX=9913 GN=LAMA2 PE=4 SV=1;tr|A0A3Q1N3A0|A0A3Q1N3A0_BOVIN Laminin subunit alpha 2 OS=Bos taurus OX=	3	37	37	37	22.6	216.47	1964	224.26	29661000000
F1MMU4	F1MMU4	H15 domain-containing protein	H1FX	tr|F1MMU4|F1MMU4_BOVIN H15 domain-containing protein OS=Bos taurus OX=9913 GN=H1FX PE=1 SV=2	1	5	5	5	24.8	22.361	214	20.793	1776000000
F1MMX2;A5D7L9;A0A3Q1M8J5;A0A3Q1MFL5;A0A3Q1LNP2;A0A3Q1MW67;A0A3Q1LYE4;A0A3Q1M815	F1MMX2;A5D7L9;A0A3Q1M8J5;A0A3Q1MFL5;A0A3Q1LNP2;A0A3Q1MW67;A0A3Q1LYE4;A0A3Q1M815	Nebulin related anchoring protein	NRAP	tr|F1MMX2|F1MMX2_BOVIN Nebulin related anchoring protein OS=Bos taurus OX=9913 GN=NRAP PE=4 SV=2;tr|A5D7L9|A5D7L9_BOVIN NRAP protein OS=Bos taurus OX=9913 GN=NRAP PE=2 SV=1;tr|A0A3Q1M8J5|A0A3Q1M8J5_BOVIN Nebulin related anchoring protein OS=Bos taurus OX=9	8	28	27	27	16.5	196.97	1730	57.373	44090000000
F1MN93	F1MN93	DNA topoisomerase I	TOP1	tr|F1MN93|F1MN93_BOVIN DNA topoisomerase I OS=Bos taurus OX=9913 GN=TOP1 PE=3 SV=2	1	1	1	1	1.6	89.687	757	3.0497	173980000
F1MNI4	F1MNI4	RAB5B, member RAS oncogene family	RAB5B	tr|F1MNI4|F1MNI4_BOVIN RAB5B, member RAS oncogene family OS=Bos taurus OX=9913 GN=RAB5B PE=1 SV=2	1	5	5	3	30.2	23.721	215	46.129	3280200000
F1MNS5	F1MNS5	Ectonucleotide pyrophosphatase/phosphodiesterase 1	ENPP1	tr|F1MNS5|F1MNS5_BOVIN Ectonucleotide pyrophosphatase/phosphodiesterase 1 OS=Bos taurus OX=9913 GN=ENPP1 PE=1 SV=1	1	1	1	1	1.2	104.39	924	3.3124	277380000
F1MNS8	F1MNS8	PDGFA associated protein 1	PDAP1	tr|F1MNS8|F1MNS8_BOVIN PDGFA associated protein 1 OS=Bos taurus OX=9913 GN=PDAP1 PE=4 SV=3	1	5	5	5	26.4	20.79	182	14.695	1393900000
F1MNT4;A0A3Q1MY30;Q28899	F1MNT4;A0A3Q1MY30	Laminin subunit beta 1	LAMB1	tr|F1MNT4|F1MNT4_BOVIN Laminin subunit beta 1 OS=Bos taurus OX=9913 GN=LAMB1 PE=4 SV=3;tr|A0A3Q1MY30|A0A3Q1MY30_BOVIN Laminin subunit beta 1 OS=Bos taurus OX=9913 GN=LAMB1 PE=4 SV=1	3	22	22	22	13.9	197.41	1786	128.54	12476000000
F1MNV5	F1MNV5	Kininogen-1	KNG1	tr|F1MNV5|F1MNV5_BOVIN Kininogen-1 OS=Bos taurus OX=9913 GN=KNG1 PE=4 SV=2	1	10	1	1	22.5	48.421	436	2.6532	2121600000
F1MP21	F1MP21	Alpha-amylase	LOC539383	tr|F1MP21|F1MP21_BOVIN Alpha-amylase OS=Bos taurus OX=9913 GN=LOC539383 PE=3 SV=3	1	1	1	1	3.7	57.04	511	2.8384	66987000
F1MPP1;Q17R06	F1MPP1;Q17R06	RAB21, member RAS oncogene family	RAB21	tr|F1MPP1|F1MPP1_BOVIN RAB21, member RAS oncogene family OS=Bos taurus OX=9913 GN=RAB21 PE=4 SV=2;sp|Q17R06|RAB21_BOVIN Ras-related protein Rab-21 OS=Bos taurus OX=9913 GN=RAB21 PE=2 SV=1	2	2	2	2	13.1	23.52	214	11.822	571930000
F1MPU0;P49951	F1MPU0;P49951	Clathrin heavy chain	CLTC	tr|F1MPU0|F1MPU0_BOVIN Clathrin heavy chain OS=Bos taurus OX=9913 GN=CLTC PE=1 SV=3;sp|P49951|CLH1_BOVIN Clathrin heavy chain 1 OS=Bos taurus OX=9913 GN=CLTC PE=1 SV=1	2	36	36	36	26	191.37	1673	234.8	14326000000
F1MPU4;Q0VCX9;A0A3Q1LLL4;A0A3Q1MNL2	F1MPU4;Q0VCX9;A0A3Q1LLL4;A0A3Q1MNL2	Myotilin	MYOT	tr|F1MPU4|F1MPU4_BOVIN Myotilin OS=Bos taurus OX=9913 GN=MYOT PE=4 SV=1;tr|Q0VCX9|Q0VCX9_BOVIN Myotilin OS=Bos taurus OX=9913 GN=MYOT PE=2 SV=1;tr|A0A3Q1LLL4|A0A3Q1LLL4_BOVIN Myotilin OS=Bos taurus OX=9913 GN=MYOT PE=4 SV=1;tr|A0A3Q1MNL2|A0A3Q1MNL2_BOVIN M	4	28	28	28	68.9	55.651	499	323.31	294300000000
F1MQ21	F1MQ21	Nestin	NES	tr|F1MQ21|F1MQ21_BOVIN Nestin OS=Bos taurus OX=9913 GN=NES PE=3 SV=3	1	5	5	5	2.9	197.28	1798	8.146	439460000
F1MQ37;O02717	F1MQ37	Myosin heavy chain 9	MYH9	tr|F1MQ37|F1MQ37_BOVIN Myosin heavy chain 9 OS=Bos taurus OX=9913 GN=MYH9 PE=1 SV=3	2	45	44	33	28	227.2	1965	204.9	21028000000
F1MQ85	F1MQ85	ATRX, chromatin remodeler	ATRX	tr|F1MQ85|F1MQ85_BOVIN ATRX, chromatin remodeler OS=Bos taurus OX=9913 GN=ATRX PE=4 SV=3	1	1	1	1	1	281.46	2478	2.4457	80226000
F1MQF9	F1MQF9	Solute carrier family 9 member C1	SLC9C1	tr|F1MQF9|F1MQF9_BOVIN Solute carrier family 9 member C1 OS=Bos taurus OX=9913 GN=SLC9C1 PE=4 SV=3	1	1	1	1	1.5	130.6	1129	2.6698	637840000
F1MQI3	F1MQI3	Nebulin	NEB	tr|F1MQI3|F1MQI3_BOVIN Nebulin OS=Bos taurus OX=9913 GN=NEB PE=4 SV=3	1	453	1	0	71.9	769.91	6638	2.4246	11917000000
F1MQU4;A5D7B8;A0A3Q1MP92;A0A3Q1LRT1;A0A3Q1LVH1	F1MQU4;A5D7B8;A0A3Q1MP92;A0A3Q1LRT1;A0A3Q1LVH1	BCL2 associated transcription factor 1	BCLAF1	tr|F1MQU4|F1MQU4_BOVIN BCL2 associated transcription factor 1 OS=Bos taurus OX=9913 GN=BCLAF1 PE=4 SV=2;tr|A5D7B8|A5D7B8_BOVIN MGC139150 protein OS=Bos taurus OX=9913 GN=MGC139150 PE=2 SV=1;tr|A0A3Q1MP92|A0A3Q1MP92_BOVIN BCL2 associated transcription facto	5	3	3	3	3.6	106.22	921	9.4814	603020000
F1MQV7;F1MBG5;A8E649;D1MI48	F1MQV7;F1MBG5	Non-specific serine/threonine protein kinase	PRKAA2	tr|F1MQV7|F1MQV7_BOVIN Non-specific serine/threonine protein kinase OS=Bos taurus OX=9913 GN=PRKAA2 PE=4 SV=2;tr|F1MBG5|F1MBG5_BOVIN Non-specific serine/threonine protein kinase OS=Bos taurus OX=9913 GN=PRKAA1 PE=4 SV=1	4	6	6	6	10.5	62.32	552	10.91	1204000000
F1MR86;Q3T173;A0A3Q1LZP8	F1MR86;Q3T173;A0A3Q1LZP8	Four and a half LIM domains 1	FHL1	tr|F1MR86|F1MR86_BOVIN Four and a half LIM domains 1 OS=Bos taurus OX=9913 GN=FHL1 PE=1 SV=3;tr|Q3T173|Q3T173_BOVIN Four and a half LIM domains 1 OS=Bos taurus OX=9913 GN=FHL1 PE=1 SV=1;tr|A0A3Q1LZP8|A0A3Q1LZP8_BOVIN Four and a half LIM domains 1 OS=Bos ta	3	18	18	7	51.3	37.962	339	323.31	1868100000000
F1MRC2;Q9BE41;O77748	F1MRC2;Q9BE41	Myosin-2	MYH2	tr|F1MRC2|F1MRC2_BOVIN Myosin-2 OS=Bos taurus OX=9913 GN=MYH2 PE=3 SV=1;sp|Q9BE41|MYH2_BOVIN Myosin-2 OS=Bos taurus OX=9913 GN=MYH2 PE=2 SV=1	3	200	200	40	70.2	223.33	1940	323.31	42809000000000
F1MRQ7	F1MRQ7	SH3 domain binding glutamate rich protein	SH3BGR	tr|F1MRQ7|F1MRQ7_BOVIN SH3 domain binding glutamate rich protein OS=Bos taurus OX=9913 GN=SH3BGR PE=4 SV=2	1	6	6	6	51.9	22.752	208	104.3	32777000000
F1MS94;A5D7D3;A0A3Q1ML77	F1MS94;A5D7D3;A0A3Q1ML77	Cold shock domain containing E1	CSDE1	tr|F1MS94|F1MS94_BOVIN Cold shock domain containing E1 OS=Bos taurus OX=9913 GN=CSDE1 PE=4 SV=1;tr|A5D7D3|A5D7D3_BOVIN CSDE1 protein OS=Bos taurus OX=9913 GN=CSDE1 PE=2 SV=1;tr|A0A3Q1ML77|A0A3Q1ML77_BOVIN Cold shock domain containing E1 OS=Bos taurus OX=99	3	10	10	10	14.1	85.803	767	27.059	1471600000
F1MSQ6	F1MSQ6	Neurofilament heavy	NEFH	tr|F1MSQ6|F1MSQ6_BOVIN Neurofilament heavy OS=Bos taurus OX=9913 GN=NEFH PE=3 SV=3	1	2	1	1	1.9	118.19	1081	2.3856	0
F1MSZ6;P41361;A0A3Q1MS55;A0A3Q1NJR8	F1MSZ6;P41361;A0A3Q1MS55;A0A3Q1NJR8	Antithrombin-III	SERPINC1	tr|F1MSZ6|F1MSZ6_BOVIN Antithrombin-III OS=Bos taurus OX=9913 GN=SERPINC1 PE=3 SV=2;sp|P41361|ANT3_BOVIN Antithrombin-III OS=Bos taurus OX=9913 GN=SERPINC1 PE=1 SV=2;tr|A0A3Q1MS55|A0A3Q1MS55_BOVIN Antithrombin-III OS=Bos taurus OX=9913 GN=SERPINC1 PE=3 SV=	4	10	10	10	21.9	48.856	429	21.978	4139700000
F1MTP5;Q2KJH4	F1MTP5;Q2KJH4	WD repeat-containing protein 1	WDR1	tr|F1MTP5|F1MTP5_BOVIN WD repeat-containing protein 1 OS=Bos taurus OX=9913 GN=WDR1 PE=4 SV=2;sp|Q2KJH4|WDR1_BOVIN WD repeat-containing protein 1 OS=Bos taurus OX=9913 GN=WDR1 PE=2 SV=3	2	23	23	23	48.3	66.276	606	219.55	39597000000
F1MTS0;A0A3Q1M4Q0;A0A3Q1LTA6	F1MTS0;A0A3Q1M4Q0;A0A3Q1LTA6	Uncharacterized protein	MYL10	tr|F1MTS0|F1MTS0_BOVIN Uncharacterized protein OS=Bos taurus OX=9913 GN=MYL10 PE=4 SV=3;tr|A0A3Q1M4Q0|A0A3Q1M4Q0_BOVIN Uncharacterized protein OS=Bos taurus OX=9913 GN=MYL10 PE=4 SV=1;tr|A0A3Q1LTA6|A0A3Q1LTA6_BOVIN Uncharacterized protein OS=Bos taurus OX=	3	4	1	1	27.7	18.885	166	-2	104630000
F1MTX7;A0A3Q1LXT8	F1MTX7;A0A3Q1LXT8	Aspartate--tRNA ligase, cytoplasmic	DARS	tr|F1MTX7|F1MTX7_BOVIN Aspartate--tRNA ligase, cytoplasmic OS=Bos taurus OX=9913 GN=DARS PE=3 SV=1;tr|A0A3Q1LXT8|A0A3Q1LXT8_BOVIN Aspartate--tRNA ligase, cytoplasmic OS=Bos taurus OX=9913 GN=DARS PE=3 SV=1	2	18	1	1	38.3	57.051	501	2.7347	555260000
F1MTZ0;Q3SZX2	F1MTZ0;Q3SZX2	Protein phosphatase inhibitor 2	PPP1R2	tr|F1MTZ0|F1MTZ0_BOVIN Protein phosphatase inhibitor 2 OS=Bos taurus OX=9913 GN=PPP1R2 PE=1 SV=1;sp|Q3SZX2|IPP2_BOVIN Protein phosphatase inhibitor 2 OS=Bos taurus OX=9913 GN=PPP1R2 PE=2 SV=1	2	3	3	3	16.9	22.995	207	10.102	1501800000
F1MTZ1;Q3ZBA8	F1MTZ1;Q3ZBA8	Protein NDRG2	NDRG2	tr|F1MTZ1|F1MTZ1_BOVIN Protein NDRG2 OS=Bos taurus OX=9913 GN=NDRG2 PE=1 SV=3;sp|Q3ZBA8|NDRG2_BOVIN Protein NDRG2 OS=Bos taurus OX=9913 GN=NDRG2 PE=2 SV=1	2	4	4	4	21.2	38.826	353	70.804	2839600000
F1MTZ4	F1MTZ4	Fibrillin 2	FBN2	tr|F1MTZ4|F1MTZ4_BOVIN Fibrillin 2 OS=Bos taurus OX=9913 GN=FBN2 PE=4 SV=3	1	5	2	2	1.8	314.51	2912	3.9496	189930000
F1MUP9	F1MUP9	Vesicle amine transport 1	VAT1	tr|F1MUP9|F1MUP9_BOVIN Vesicle amine transport 1 OS=Bos taurus OX=9913 GN=VAT1 PE=1 SV=3	1	1	1	1	3.7	42.83	402	3.2237	41635000
F1MUT0;D5KB42;D5KB41	F1MUT0;D5KB42;D5KB41	Histone-lysine N-methyltransferase SETD7	SETD7	tr|F1MUT0|F1MUT0_BOVIN Histone-lysine N-methyltransferase SETD7 OS=Bos taurus OX=9913 GN=SETD7 PE=3 SV=1;tr|D5KB42|D5KB42_BOVIN Histone-lysine N-methyltransferase (Fragment) OS=Bos taurus OX=9913 GN=SETD7-2 PE=2 SV=1;tr|D5KB41|D5KB41_BOVIN Histone-lysine N	3	2	2	2	4.9	40.647	366	3.1896	70266000
F1MUX5	F1MUX5	Uncharacterized protein	LOC100295687	tr|F1MUX5|F1MUX5_BOVIN Uncharacterized protein OS=Bos taurus OX=9913 GN=LOC100295687 PE=4 SV=3	1	9	1	1	33	25.596	218	34.061	8806400000
F1MUZ9;P31081;Q3T179;Q7YSF0	F1MUZ9;P31081;Q3T179	60 kDa heat shock protein, mitochondrial	HSPD1	tr|F1MUZ9|F1MUZ9_BOVIN 60 kDa heat shock protein, mitochondrial OS=Bos taurus OX=9913 GN=HSPD1 PE=1 SV=1;sp|P31081|CH60_BOVIN 60 kDa heat shock protein, mitochondrial OS=Bos taurus OX=9913 GN=HSPD1 PE=1 SV=2;tr|Q3T179|Q3T179_BOVIN HSPD1 protein (Fragment)	4	17	17	17	33.3	60.977	573	122.28	31543000000
F1MVC9	F1MVC9	Proline rich basic protein 1	PROB1	tr|F1MVC9|F1MVC9_BOVIN Proline rich basic protein 1 OS=Bos taurus OX=9913 GN=PROB1 PE=4 SV=3	1	5	5	5	5.5	116.1	1085	6.5966	482640000
F1MVF1;A4FV87;A0A3Q1NKC2;A0A3Q1LVD5;F1MG86;A0A3Q1N6D2;A0A3Q1MCE4;A0A3Q1MFS6;A0A3Q1M826;A0A3Q1N1Z3;A0A3Q1M066	F1MVF1;A4FV87;A0A3Q1NKC2;A0A3Q1LVD5;F1MG86;A0A3Q1N6D2;A0A3Q1MCE4;A0A3Q1MFS6;A0A3Q1M826;A0A3Q1N1Z3;A0A3Q1M066	Calcium/calmodulin dependent protein kinase II gamma	CAMK2G	tr|F1MVF1|F1MVF1_BOVIN Calcium/calmodulin dependent protein kinase II gamma OS=Bos taurus OX=9913 GN=CAMK2G PE=3 SV=3;tr|A4FV87|A4FV87_BOVIN CAMK2G protein OS=Bos taurus OX=9913 GN=CAMK2G PE=2 SV=1;tr|A0A3Q1NKC2|A0A3Q1NKC2_BOVIN Calcium/calmodulin dependen	11	6	2	2	16.3	52.075	461	5.4079	377890000
F1MVL2;Q3ZBF6;A0A3Q1LHA3	F1MVL2;Q3ZBF6;A0A3Q1LHA3	Short-chain-specific acyl-CoA dehydrogenase, mitochondrial	ACADS	tr|F1MVL2|F1MVL2_BOVIN Short-chain-specific acyl-CoA dehydrogenase, mitochondrial OS=Bos taurus OX=9913 GN=ACADS PE=3 SV=3;sp|Q3ZBF6|ACADS_BOVIN Short-chain specific acyl-CoA dehydrogenase, mitochondrial OS=Bos taurus OX=9913 GN=ACADS PE=1 SV=1;tr|A0A3Q1LH	3	7	7	7	18.4	44.444	412	19.443	3001900000
F1MVS4;A4IFQ8	F1MVS4;A4IFQ8	Nucleolar protein 3	NOL3	tr|F1MVS4|F1MVS4_BOVIN Nucleolar protein 3 OS=Bos taurus OX=9913 GN=NOL3 PE=4 SV=1;tr|A4IFQ8|A4IFQ8_BOVIN NOL3 protein OS=Bos taurus OX=9913 GN=NOL3 PE=2 SV=1	2	3	3	3	16.5	22.596	206	28.298	1226700000
F1MVW5;A2VDL8;Q3SZN2;A0A452DIU9	F1MVW5;A2VDL8	Protein transport protein SEC23	SEC23A	tr|F1MVW5|F1MVW5_BOVIN Protein transport protein SEC23 OS=Bos taurus OX=9913 GN=SEC23A PE=3 SV=3;sp|A2VDL8|SC23A_BOVIN Protein transport protein Sec23A OS=Bos taurus OX=9913 GN=SEC23A PE=2 SV=1	4	3	3	3	4.3	86.184	765	8.8979	517420000
F1MVX2	F1MVX2	Glutathione S-transferase LANCL1	LANCL1	sp|F1MVX2|LANC1_BOVIN Glutathione S-transferase LANCL1 OS=Bos taurus OX=9913 GN=LANCL1 PE=1 SV=2	1	7	7	7	18.5	45.308	399	32.376	15447000000
F1MWD3;Q3T115;A0A3Q1M719	F1MWD3;Q3T115	Chaperonin containing TCP1 subunit 5	CCT5	tr|F1MWD3|F1MWD3_BOVIN Chaperonin containing TCP1 subunit 5 OS=Bos taurus OX=9913 GN=CCT5 PE=1 SV=3;tr|Q3T115|Q3T115_BOVIN Chaperonin containing TCP1, subunit 5 (Epsilon) OS=Bos taurus OX=9913 GN=CCT5 PE=2 SV=1	3	16	16	16	29.6	59.6	541	71.121	4113400000
F1MWN1;A5D785;Q58DL4	F1MWN1;A5D785;Q58DL4	Exportin-2	CSE1L	tr|F1MWN1|F1MWN1_BOVIN Exportin-2 OS=Bos taurus OX=9913 GN=CSE1L PE=4 SV=1;sp|A5D785|XPO2_BOVIN Exportin-2 OS=Bos taurus OX=9913 GN=CSE1L PE=2 SV=1;tr|Q58DL4|Q58DL4_BOVIN CSE1 chromosome segregation 1-like protein isoform a OS=Bos taurus OX=9913 GN=CSE1L P	3	10	10	10	11	110.4	971	23.108	1292100000
F1MWR3;Q2KJE4	F1MWR3;Q2KJE4	Electron transfer flavoprotein subunit alpha, mitochondrial	ETFA	tr|F1MWR3|F1MWR3_BOVIN Electron transfer flavoprotein subunit alpha, mitochondrial OS=Bos taurus OX=9913 GN=ETFA PE=1 SV=1;sp|Q2KJE4|ETFA_BOVIN Electron transfer flavoprotein subunit alpha, mitochondrial OS=Bos taurus OX=9913 GN=ETFA PE=2 SV=1	2	10	10	10	36.6	34.957	333	53.021	11145000000
F1MWU9	F1MWU9	Heat shock protein family A (Hsp70) member 6	HSPA6	tr|F1MWU9|F1MWU9_BOVIN Heat shock protein family A (Hsp70) member 6 OS=Bos taurus OX=9913 GN=HSPA6 PE=1 SV=3	1	10	3	3	18.5	70.57	639	15.72	70428000000
F1MWY9;Q3ZC57;A0A3Q1LP28	F1MWY9;Q3ZC57;A0A3Q1LP28	Enoyl-CoA delta isomerase 2	ECI2	tr|F1MWY9|F1MWY9_BOVIN Enoyl-CoA delta isomerase 2 OS=Bos taurus OX=9913 GN=ECI2 PE=1 SV=3;tr|Q3ZC57|Q3ZC57_BOVIN Enoyl-CoA delta isomerase 2 OS=Bos taurus OX=9913 GN=ECI2 PE=1 SV=1;tr|A0A3Q1LP28|A0A3Q1LP28_BOVIN Enoyl-CoA delta isomerase 2 OS=Bos taurus O	3	4	4	4	15.3	42.771	393	68.162	1205300000
F1MX12	F1MX12	Ankyrin repeat domain 2	ANKRD2	tr|F1MX12|F1MX12_BOVIN Ankyrin repeat domain 2 OS=Bos taurus OX=9913 GN=ANKRD2 PE=4 SV=3	1	12	12	11	42.2	36.858	329	59.851	16604000000
F1MX61	F1MX61	Splicing factor 3b subunit 1	SF3B1	tr|F1MX61|F1MX61_BOVIN Splicing factor 3b subunit 1 OS=Bos taurus OX=9913 GN=SF3B1 PE=4 SV=2	1	5	5	5	5.1	145.86	1304	22.533	1095700000
F1MX88;A0A3Q1MJF5;A0A3Q1LHX4	F1MX88;A0A3Q1MJF5;A0A3Q1LHX4	Solute carrier family 25 member 13	SLC25A13	tr|F1MX88|F1MX88_BOVIN Solute carrier family 25 member 13 OS=Bos taurus OX=9913 GN=SLC25A13 PE=1 SV=3;tr|A0A3Q1MJF5|A0A3Q1MJF5_BOVIN Solute carrier family 25 member 13 OS=Bos taurus OX=9913 GN=SLC25A13 PE=1 SV=1;tr|A0A3Q1LHX4|A0A3Q1LHX4_BOVIN Solute carrie	3	4	2	2	7.3	70.566	642	12.891	91124000
F1MXI4;A4IF82	F1MXI4;A4IF82	Uncharacterized protein	MATR3	tr|F1MXI4|F1MXI4_BOVIN Uncharacterized protein OS=Bos taurus OX=9913 GN=MATR3 PE=1 SV=1;tr|A4IF82|A4IF82_BOVIN MATR3 protein OS=Bos taurus OX=9913 GN=MATR3 PE=2 SV=1	2	5	5	5	6.8	93.823	844	12.343	649330000
F1MXS1;A0A3Q1LLS4;P48820	F1MXS1;A0A3Q1LLS4;P48820	E3 SUMO-protein ligase RanBP2	RANBP2	tr|F1MXS1|F1MXS1_BOVIN E3 SUMO-protein ligase RanBP2 OS=Bos taurus OX=9913 GN=RANBP2 PE=4 SV=1;tr|A0A3Q1LLS4|A0A3Q1LLS4_BOVIN E3 SUMO-protein ligase RanBP2 OS=Bos taurus OX=9913 GN=RANBP2 PE=4 SV=1;sp|P48820|RBP2_BOVIN E3 SUMO-protein ligase RanBP2 (Fragme	3	4	3	3	1.1	336.78	3035	4.3969	8208800000
F1MXW4	F1MXW4	Sodium/potassium-transporting ATPase subunit alpha	ATP4A	tr|F1MXW4|F1MXW4_BOVIN Sodium/potassium-transporting ATPase subunit alpha OS=Bos taurus OX=9913 GN=ATP4A PE=3 SV=3	1	5	2	2	6.9	114.23	1034	75.882	2119400000
F1MXY9;Q3B7L6;A0A3Q1LIG8	F1MXY9;Q3B7L6;A0A3Q1LIG8	Serine/arginine-rich-splicing factor 6	SRSF6	tr|F1MXY9|F1MXY9_BOVIN Serine/arginine-rich-splicing factor 6 OS=Bos taurus OX=9913 GN=SRSF6 PE=4 SV=2;sp|Q3B7L6|SRSF6_BOVIN Serine/arginine-rich splicing factor 6 OS=Bos taurus OX=9913 GN=SRSF6 PE=2 SV=1;tr|A0A3Q1LIG8|A0A3Q1LIG8_BOVIN Serine/arginine-rich	3	4	4	2	9.3	39.718	345	6.0873	625530000
F1MXZ2;A0A3Q1N4D0;B2DG18	F1MXZ2;A0A3Q1N4D0	Solute carrier family 16 member 3	SLC16A3	tr|F1MXZ2|F1MXZ2_BOVIN Solute carrier family 16 member 3 OS=Bos taurus OX=9913 GN=SLC16A3 PE=4 SV=1;tr|A0A3Q1N4D0|A0A3Q1N4D0_BOVIN Solute carrier family 16 member 3 OS=Bos taurus OX=9913 GN=SLC16A3 PE=4 SV=1	3	3	3	3	8.2	49.493	461	3.5769	139230000
F1MY45	F1MY45	Carnosine synthase 1	CARNS1	tr|F1MY45|F1MY45_BOVIN Carnosine synthase 1 OS=Bos taurus OX=9913 GN=CARNS1 PE=4 SV=3	1	2	2	2	3.2	101.5	951	2.318	107880000
F1MYC9;A0A3Q1LUF1;A0A3Q1MXU7;Q1RMK4;A0A3Q1LWU2;E1BMN5	F1MYC9;A0A3Q1LUF1;A0A3Q1MXU7	Spectrin beta chain	SPTBN1	tr|F1MYC9|F1MYC9_BOVIN Spectrin beta chain OS=Bos taurus OX=9913 GN=SPTBN1 PE=1 SV=1;tr|A0A3Q1LUF1|A0A3Q1LUF1_BOVIN Spectrin beta chain OS=Bos taurus OX=9913 GN=SPTBN1 PE=1 SV=1;tr|A0A3Q1MXU7|A0A3Q1MXU7_BOVIN Spectrin beta chain OS=Bos taurus OX=9913 GN=SP	6	42	42	39	20	274.39	2363	162.92	8669700000
F1MYD0;Q6QRN4;G3N0Q3	F1MYD0	Cullin 1	CUL1	tr|F1MYD0|F1MYD0_BOVIN Cullin 1 OS=Bos taurus OX=9913 GN=CUL1 PE=3 SV=2	3	6	6	6	8.1	89.66	776	21.77	723300000
F1MYI2;F1MY44;A0A3Q1MIF1;A0A3Q1MJD5;Q3SYX2	F1MYI2;F1MY44;A0A3Q1MIF1;A0A3Q1MJD5;Q3SYX2	Heterogeneous nuclear ribonucleoprotein M	HNRNPM	tr|F1MYI2|F1MYI2_BOVIN Heterogeneous nuclear ribonucleoprotein M OS=Bos taurus OX=9913 GN=HNRNPM PE=1 SV=3;tr|F1MY44|F1MY44_BOVIN Heterogeneous nuclear ribonucleoprotein M OS=Bos taurus OX=9913 GN=HNRNPM PE=1 SV=3;tr|A0A3Q1MIF1|A0A3Q1MIF1_BOVIN Heterogeneo	5	5	5	5	7.1	71.749	673	8.1254	1421100000
F1MYV9;Q1JQD5	F1MYV9	Oxidative stress responsive kinase 1	OXSR1	tr|F1MYV9|F1MYV9_BOVIN Oxidative stress responsive kinase 1 OS=Bos taurus OX=9913 GN=OXSR1 PE=1 SV=1	2	3	3	3	8.5	57.926	527	15.315	658400000
F1MZ00;A0A3Q1M6V4;A0A3Q1MM18;Q2KIS8	F1MZ00;A0A3Q1M6V4;A0A3Q1MM18;Q2KIS8	Small nuclear ribonucleoprotein Sm D3	SNRPD3	tr|F1MZ00|F1MZ00_BOVIN Small nuclear ribonucleoprotein Sm D3 OS=Bos taurus OX=9913 GN=SNRPD3 PE=3 SV=2;tr|A0A3Q1M6V4|A0A3Q1M6V4_BOVIN Small nuclear ribonucleoprotein D3 polypeptide OS=Bos taurus OX=9913 GN=SNRPD3 PE=4 SV=1;tr|A0A3Q1MM18|A0A3Q1MM18_BOVIN Sm	4	2	2	2	24.6	13.916	126	7.8847	2086800000
F1MZ21	F1MZ21	Spliceosome associated factor 1, recruiter of U4/U6.U5 tri-snRNP	SART1	tr|F1MZ21|F1MZ21_BOVIN Spliceosome associated factor 1, recruiter of U4/U6.U5 tri-snRNP OS=Bos taurus OX=9913 GN=SART1 PE=4 SV=1	1	1	1	1	1.9	90.78	802	18.532	196010000
F1MZ83;F1MZ85;P81282;A0A3Q1M9P9;F1N6I7;F1N6I5	F1MZ83;F1MZ85;P81282;A0A3Q1M9P9;F1N6I7;F1N6I5	Versican core protein	VCAN	tr|F1MZ83|F1MZ83_BOVIN Versican core protein OS=Bos taurus OX=9913 GN=VCAN PE=1 SV=2;tr|F1MZ85|F1MZ85_BOVIN Versican core protein OS=Bos taurus OX=9913 GN=VCAN PE=1 SV=2;sp|P81282|CSPG2_BOVIN Versican core protein OS=Bos taurus OX=9913 GN=VCAN PE=1 SV=2;tr	6	5	5	5	3.8	182.93	1643	8.9432	1026100000
F1MZC0;A6QPH7;A0A3Q1MNN2;A0A3Q1NB93;F1N6I4;A6QPX6;A0A3Q1MMT0	F1MZC0;A6QPH7;A0A3Q1MNN2;A0A3Q1NB93;F1N6I4;A6QPX6;A0A3Q1MMT0	Aldo_ket_red domain-containing protein	AKR7A2	tr|F1MZC0|F1MZC0_BOVIN Aldo_ket_red domain-containing protein OS=Bos taurus OX=9913 GN=AKR7A2 PE=1 SV=2;tr|A6QPH7|A6QPH7_BOVIN AKR7A2 protein OS=Bos taurus OX=9913 GN=AKR7A2 PE=2 SV=1;tr|A0A3Q1MNN2|A0A3Q1MNN2_BOVIN Aldo_ket_red domain-containing protein OS	7	6	6	6	22.2	40.565	369	34.52	1342400000
F1MZJ5;A0A3Q1M4H2	F1MZJ5;A0A3Q1M4H2	ADAM metallopeptidase domain 9	ADAM9	tr|F1MZJ5|F1MZJ5_BOVIN ADAM metallopeptidase domain 9 OS=Bos taurus OX=9913 GN=ADAM9 PE=4 SV=3;tr|A0A3Q1M4H2|A0A3Q1M4H2_BOVIN ADAM metallopeptidase domain 9 OS=Bos taurus OX=9913 GN=ADAM9 PE=4 SV=1	2	2	2	2	3	85.352	775	2.9264	2793800000
F1MZK4;Q3T143	F1MZK4;Q3T143	Basic leucine zipper and W2 domains 1	BZW1	tr|F1MZK4|F1MZK4_BOVIN Basic leucine zipper and W2 domains 1 OS=Bos taurus OX=9913 GN=BZW1 PE=4 SV=3;tr|Q3T143|Q3T143_BOVIN BZW1 protein (Fragment) OS=Bos taurus OX=9913 GN=BZW1 PE=2 SV=1	2	4	4	4	8.1	48.043	419	7.4529	1089600000
F1MZK8;Q0II34	F1MZK8;Q0II34	Prolyl endopeptidase like	PREPL	tr|F1MZK8|F1MZK8_BOVIN Prolyl endopeptidase like OS=Bos taurus OX=9913 GN=PREPL PE=4 SV=3;tr|Q0II34|Q0II34_BOVIN PREPL protein (Fragment) OS=Bos taurus OX=9913 GN=PREPL PE=2 SV=1	2	2	2	2	4.5	83.814	727	12.011	196140000
F1MZL0;Q2YDF7	F1MZL0;Q2YDF7	Junctional sarcoplasmic reticulum protein 1	JSRP1	tr|F1MZL0|F1MZL0_BOVIN Junctional sarcoplasmic reticulum protein 1 OS=Bos taurus OX=9913 GN=JSRP1 PE=4 SV=2;sp|Q2YDF7|JSPR1_BOVIN Junctional sarcoplasmic reticulum protein 1 OS=Bos taurus OX=9913 GN=JSRP1 PE=2 SV=1	2	11	11	11	54.3	36.95	337	69.247	24113000000
F1MZP0;B1PK18;A0A3Q1MPG8	F1MZP0;B1PK18;A0A3Q1MPG8	1,4-alpha-glucan branching enzyme 1	GBE1	tr|F1MZP0|F1MZP0_BOVIN 1,4-alpha-glucan branching enzyme 1 OS=Bos taurus OX=9913 GN=GBE1 PE=1 SV=3;tr|B1PK18|B1PK18_BOVIN 1,4-alpha-glucan branching enzyme 1 OS=Bos taurus OX=9913 PE=2 SV=1;tr|A0A3Q1MPG8|A0A3Q1MPG8_BOVIN 1,4-alpha-glucan branching enzyme 1	3	2	2	2	2.9	75.911	663	3.5973	316360000
F1MZR0;A7Z089	F1MZR0;A7Z089	Nucleoporin 160	NUP160	tr|F1MZR0|F1MZR0_BOVIN Nucleoporin 160 OS=Bos taurus OX=9913 GN=NUP160 PE=4 SV=3;tr|A7Z089|A7Z089_BOVIN NUP160 protein OS=Bos taurus OX=9913 GN=NUP160 PE=2 SV=1	2	2	2	2	2.5	157.77	1402	3.4495	279240000
F1MZU2;A0A3Q1MR04;A0A3Q1LSE5	F1MZU2;A0A3Q1MR04;A0A3Q1LSE5	N-ethylmaleimide sensitive factor, vesicle fusing ATPase	NSF	tr|F1MZU2|F1MZU2_BOVIN N-ethylmaleimide sensitive factor, vesicle fusing ATPase OS=Bos taurus OX=9913 GN=NSF PE=4 SV=2;tr|A0A3Q1MR04|A0A3Q1MR04_BOVIN N-ethylmaleimide sensitive factor, vesicle fusing ATPase OS=Bos taurus OX=9913 GN=NSF PE=4 SV=1;tr|A0A3Q1L	3	6	6	6	9.2	80.148	720	10.774	385380000
F1MZX6	F1MZX6	Myosin heavy chain 13	MYH13	tr|F1MZX6|F1MZX6_BOVIN Myosin heavy chain 13 OS=Bos taurus OX=9913 GN=MYH13 PE=3 SV=3	1	58	3	3	21.1	223.76	1940	6.772	292340000000
F1N048;A6QNV2	F1N048	Peptidyl arginine deiminase 2	PADI2	tr|F1N048|F1N048_BOVIN Peptidyl arginine deiminase 2 OS=Bos taurus OX=9913 GN=PADI2 PE=4 SV=2	2	5	5	5	8.3	75.479	665	15.075	654010000
F1N091	F1N091	Coiled-coil domain containing 6	CCDC6	tr|F1N091|F1N091_BOVIN Coiled-coil domain containing 6 OS=Bos taurus OX=9913 GN=CCDC6 PE=4 SV=2	1	2	2	2	5	53.369	477	8.4282	130070000
F1N0F7;Q3T0Z6;A8KC77	F1N0F7;Q3T0Z6;A8KC77	Eukaryotic translation initiation factor 5	EIF5	tr|F1N0F7|F1N0F7_BOVIN Eukaryotic translation initiation factor 5 OS=Bos taurus OX=9913 GN=EIF5 PE=4 SV=1;tr|Q3T0Z6|Q3T0Z6_BOVIN eIF5 protein (Fragment) OS=Bos taurus OX=9913 GN=EIF5 PE=2 SV=1;tr|A8KC77|A8KC77_BOVIN eIF5 protein (Fragment) OS=Bos taurus OX	3	4	4	4	10.5	48.971	429	11.031	685590000
F1N0L9;A6QQG4;Q3MHW8	F1N0L9	Myopalladin	MYPN	tr|F1N0L9|F1N0L9_BOVIN Myopalladin OS=Bos taurus OX=9913 GN=MYPN PE=4 SV=2	3	22	22	20	20	145.22	1320	78.104	9432400000
F1N0M0;A5PK39;A0A3Q1M996	F1N0M0;A5PK39;A0A3Q1M996	Tripeptidyl-peptidase 2	TPP2	tr|F1N0M0|F1N0M0_BOVIN Tripeptidyl-peptidase 2 OS=Bos taurus OX=9913 GN=TPP2 PE=4 SV=1;sp|A5PK39|TPP2_BOVIN Tripeptidyl-peptidase 2 OS=Bos taurus OX=9913 GN=TPP2 PE=2 SV=1;tr|A0A3Q1M996|A0A3Q1M996_BOVIN Tripeptidyl-peptidase 2 OS=Bos taurus OX=9913 GN=TPP2	3	8	8	8	7.4	138.34	1249	57.935	1202100000
F1N0S9;A4FV11;F1MH61	F1N0S9;A4FV11	Family with sequence similarity 98 member A	FAM98A	tr|F1N0S9|F1N0S9_BOVIN Family with sequence similarity 98 member A OS=Bos taurus OX=9913 GN=FAM98A PE=4 SV=3;tr|A4FV11|A4FV11_BOVIN LOC530070 protein OS=Bos taurus OX=9913 GN=LOC530070 PE=2 SV=1	3	4	4	4	7.2	55.329	517	9.3823	400930000
F1N0W1;A0A3Q1LUD9	F1N0W1;A0A3Q1LUD9	Uncharacterized protein	DIAPH1	tr|F1N0W1|F1N0W1_BOVIN Uncharacterized protein OS=Bos taurus OX=9913 GN=DIAPH1 PE=1 SV=3;tr|A0A3Q1LUD9|A0A3Q1LUD9_BOVIN Uncharacterized protein OS=Bos taurus OX=9913 GN=DIAPH1 PE=1 SV=1	2	2	2	2	1.3	134.73	1206	2.4134	90093000
F1N153;G3MZE5	F1N153;G3MZE5	Uncharacterized protein	THOC2	tr|F1N153|F1N153_BOVIN Uncharacterized protein OS=Bos taurus OX=9913 GN=THOC2 PE=4 SV=3;tr|G3MZE5|G3MZE5_BOVIN Uncharacterized protein OS=Bos taurus OX=9913 GN=LOC100299503 PE=4 SV=2	2	3	3	3	1.8	182.75	1593	4.2226	24866000000
F1N169;A0A3Q1M057;A0A3Q1LMA3;Q8WMQ6;Q95LH5;Q9TSA8	F1N169;A0A3Q1M057;A0A3Q1LMA3	Filamin A	FLNA	tr|F1N169|F1N169_BOVIN Filamin A OS=Bos taurus OX=9913 GN=FLNA PE=1 SV=3;tr|A0A3Q1M057|A0A3Q1M057_BOVIN Filamin A OS=Bos taurus OX=9913 GN=FLNA PE=1 SV=1;tr|A0A3Q1LMA3|A0A3Q1LMA3_BOVIN Filamin A OS=Bos taurus OX=9913 GN=FLNA PE=1 SV=1	6	60	50	50	27.4	280.92	2647	225.66	20681000000
F1N1C2;A0A3Q1MCE8;Q3T0C7;A0A3Q1LQQ1;A0A3Q1MR92	F1N1C2;A0A3Q1MCE8;Q3T0C7;A0A3Q1LQQ1;A0A3Q1MR92	Stathmin		tr|F1N1C2|F1N1C2_BOVIN Stathmin OS=Bos taurus OX=9913 PE=3 SV=2;tr|A0A3Q1MCE8|A0A3Q1MCE8_BOVIN Stathmin OS=Bos taurus OX=9913 GN=STMN1 PE=1 SV=1;sp|Q3T0C7|STMN1_BOVIN Stathmin OS=Bos taurus OX=9913 GN=STMN1 PE=2 SV=3;tr|A0A3Q1LQQ1|A0A3Q1LQQ1_BOVIN Stathmin	5	4	4	3	18.4	16.011	141	7.83	1638800000
F1N1G7;A0A3Q1MXL6;Q3MHM9;A0A3Q1MNK8;A0A3Q1LQD8;A7E3C1;Q0II58;A7E364	F1N1G7;A0A3Q1MXL6	Kinesin-like protein	KIF5B	tr|F1N1G7|F1N1G7_BOVIN Kinesin-like protein OS=Bos taurus OX=9913 GN=KIF5B PE=1 SV=2;tr|A0A3Q1MXL6|A0A3Q1MXL6_BOVIN Kinesin-like protein OS=Bos taurus OX=9913 GN=KIF5B PE=1 SV=1	8	12	12	9	13.6	109.78	963	23.172	811830000
F1N1I6	F1N1I6	Gelsolin	GSN	tr|F1N1I6|F1N1I6_BOVIN Gelsolin OS=Bos taurus OX=9913 GN=GSN PE=1 SV=2	1	14	1	1	20.9	92.083	846	2.433	146800000
F1N1S2;A0A3Q1MTY6;Q148E3	F1N1S2;A0A3Q1MTY6	Microtubule associated protein 1B	MAP1B	tr|F1N1S2|F1N1S2_BOVIN Microtubule associated protein 1B OS=Bos taurus OX=9913 GN=MAP1B PE=4 SV=3;tr|A0A3Q1MTY6|A0A3Q1MTY6_BOVIN Microtubule associated protein 1B OS=Bos taurus OX=9913 GN=MAP1B PE=4 SV=1	3	3	3	3	1.4	256.02	2337	8.1832	404530000
F1N206	F1N206	Dihydrolipoyl dehydrogenase	DLD	tr|F1N206|F1N206_BOVIN Dihydrolipoyl dehydrogenase OS=Bos taurus OX=9913 GN=DLD PE=1 SV=2	1	12	12	12	26.3	54.187	509	125.16	63951000000
F1N269;Q28824	F1N269;Q28824	Myosin light chain kinase, smooth muscle	MYLK	tr|F1N269|F1N269_BOVIN Myosin light chain kinase, smooth muscle OS=Bos taurus OX=9913 GN=MYLK PE=1 SV=3;sp|Q28824|MYLK_BOVIN Myosin light chain kinase, smooth muscle OS=Bos taurus OX=9913 GN=MYLK PE=1 SV=1	2	5	5	5	4.5	127.98	1168	10.652	710910000
F1N270;A0A3Q1M4W9;Q862J3;Q2KJ66;P39942	F1N270;A0A3Q1M4W9;Q862J3;Q2KJ66;P39942	V-type proton ATPase subunit D	ATP6V1D	tr|F1N270|F1N270_BOVIN V-type proton ATPase subunit D OS=Bos taurus OX=9913 GN=ATP6V1D PE=4 SV=2;tr|A0A3Q1M4W9|A0A3Q1M4W9_BOVIN V-type proton ATPase subunit D OS=Bos taurus OX=9913 GN=ATP6V1D PE=4 SV=1;tr|Q862J3|Q862J3_BOVIN Similar to vacuolar H-ATPase su	5	2	2	2	10.9	21.907	192	5.0865	76750000
F1N2F2;Q32KV0	F1N2F2;Q32KV0	Phosphoglycerate mutase	PGAM2	tr|F1N2F2|F1N2F2_BOVIN Phosphoglycerate mutase OS=Bos taurus OX=9913 GN=PGAM2 PE=3 SV=2;sp|Q32KV0|PGAM2_BOVIN Phosphoglycerate mutase 2 OS=Bos taurus OX=9913 GN=PGAM2 PE=2 SV=1	2	16	16	12	52.2	28.699	253	225.68	1564800000000
F1N2G0	F1N2G0	Myosin heavy chain 6	MYH6	tr|F1N2G0|F1N2G0_BOVIN Myosin heavy chain 6 OS=Bos taurus OX=9913 GN=MYH6 PE=3 SV=3	1	123	1	1	46	223.62	1938	-2	918710000
F1N2I5;A0A3Q1LGS8;Q3T141	F1N2I5;A0A3Q1LGS8	Carboxymethylenebutenolidase homolog	CMBL	tr|F1N2I5|F1N2I5_BOVIN Carboxymethylenebutenolidase homolog OS=Bos taurus OX=9913 GN=CMBL PE=4 SV=1;tr|A0A3Q1LGS8|A0A3Q1LGS8_BOVIN Carboxymethylenebutenolidase homolog OS=Bos taurus OX=9913 GN=CMBL PE=4 SV=1	3	10	10	10	34.3	28.004	245	61.184	63235000000
F1N2K1;A6QPR1	F1N2K1;A6QPR1	Prenylcysteine oxidase 1	PCYOX1	tr|F1N2K1|F1N2K1_BOVIN Prenylcysteine oxidase 1 OS=Bos taurus OX=9913 GN=PCYOX1 PE=1 SV=2;tr|A6QPR1|A6QPR1_BOVIN PCYOX1 protein OS=Bos taurus OX=9913 GN=PCYOX1 PE=2 SV=1	2	6	6	6	12.8	56.775	508	19.139	10755000000
F1N301;A0A3Q1LR67	F1N301;A0A3Q1LR67	Uncharacterized protein	RPL22	tr|F1N301|F1N301_BOVIN Uncharacterized protein OS=Bos taurus OX=9913 GN=RPL22 PE=1 SV=2;tr|A0A3Q1LR67|A0A3Q1LR67_BOVIN Uncharacterized protein OS=Bos taurus OX=9913 GN=RPL22 PE=1 SV=1	2	2	2	2	18.8	14.759	128	7.6141	928570000
F1N327;Q3SZI0	F1N327;Q3SZI0	Mannose-6-phosphate isomerase	MPI	tr|F1N327|F1N327_BOVIN Mannose-6-phosphate isomerase OS=Bos taurus OX=9913 GN=MPI PE=3 SV=2;sp|Q3SZI0|MPI_BOVIN Mannose-6-phosphate isomerase OS=Bos taurus OX=9913 GN=MPI PE=2 SV=3	2	3	3	3	10	45.957	422	21.081	1700300000
F1N339	F1N339	Tyrosine-protein phosphatase non-receptor type	PTPN11	tr|F1N339|F1N339_BOVIN Tyrosine-protein phosphatase non-receptor type OS=Bos taurus OX=9913 GN=PTPN11 PE=3 SV=3	1	2	2	2	4	68.009	593	2.5025	51464000000
F1N385;A0A3Q1M6I1	F1N385;A0A3Q1M6I1	AB hydrolase-1 domain-containing protein	SERHL2	tr|F1N385|F1N385_BOVIN AB hydrolase-1 domain-containing protein OS=Bos taurus OX=9913 GN=SERHL2 PE=4 SV=3;tr|A0A3Q1M6I1|A0A3Q1M6I1_BOVIN AB hydrolase-1 domain-containing protein OS=Bos taurus OX=9913 GN=SERHL2 PE=4 SV=1	2	1	1	1	2.6	35.183	309	-2	374870000
F1N3F6;A8KC83	F1N3F6	Chromodomain helicase DNA binding protein 4	CHD4	tr|F1N3F6|F1N3F6_BOVIN Chromodomain helicase DNA binding protein 4 OS=Bos taurus OX=9913 GN=CHD4 PE=4 SV=3	2	5	5	4	3.9	217.87	1912	16.831	438770000
F1N3I4	F1N3I4	Myoferlin	MYOF	tr|F1N3I4|F1N3I4_BOVIN Myoferlin OS=Bos taurus OX=9913 GN=MYOF PE=1 SV=3	1	1	1	1	0.5	232.72	2045	2.5076	56155000
F1N3P2;A1L548	F1N3P2;A1L548	Ubiquitin carboxyl-terminal hydrolase	USP5	tr|F1N3P2|F1N3P2_BOVIN Ubiquitin carboxyl-terminal hydrolase OS=Bos taurus OX=9913 GN=USP5 PE=1 SV=2;tr|A1L548|A1L548_BOVIN Ubiquitinyl hydrolase 1 (Fragment) OS=Bos taurus OX=9913 GN=USP5 PE=2 SV=1	2	7	7	7	9.7	95.814	858	17.466	3373900000
F1N3R0	F1N3R0	Secernin 2	SCRN2	tr|F1N3R0|F1N3R0_BOVIN Secernin 2 OS=Bos taurus OX=9913 GN=SCRN2 PE=4 SV=2	1	5	5	5	16.5	46.798	425	11.968	697710000
F1N3S2;Q2NKR7	F1N3S2;Q2NKR7	Protein FAM162A	FAM162A	tr|F1N3S2|F1N3S2_BOVIN Protein FAM162A OS=Bos taurus OX=9913 GN=FAM162A PE=4 SV=2;sp|Q2NKR7|F162A_BOVIN Protein FAM162A OS=Bos taurus OX=9913 GN=FAM162A PE=2 SV=1	2	3	3	3	24.8	16.582	145	14.448	3943000000
F1N3S4;A0A3Q1MNL1	F1N3S4;A0A3Q1MNL1	Cullin 4A	CUL4A	tr|F1N3S4|F1N3S4_BOVIN Cullin 4A OS=Bos taurus OX=9913 GN=CUL4A PE=3 SV=3;tr|A0A3Q1MNL1|A0A3Q1MNL1_BOVIN Cullin 4A OS=Bos taurus OX=9913 GN=CUL4A PE=3 SV=1	2	7	7	6	8.8	87.947	761	13.53	902290000
F1N3V8	F1N3V8	Protein phosphatase 1 regulatory inhibitor subunit 1A	PPP1R1A	tr|F1N3V8|F1N3V8_BOVIN Protein phosphatase 1 regulatory inhibitor subunit 1A OS=Bos taurus OX=9913 GN=PPP1R1A PE=4 SV=2	1	2	2	2	17	17.44	159	6.4744	6567000000
F1N401;Q7YQK2;Q7YQK1	F1N401	Collagen alpha-1(XII) chain	COL12A1	tr|F1N401|F1N401_BOVIN Collagen alpha-1(XII) chain OS=Bos taurus OX=9913 GN=COL12A1 PE=4 SV=3	3	31	31	31	12.7	333	3065	149.42	5047800000
F1N404	F1N404	Peptidyl arginine deiminase 6	PADI6	tr|F1N404|F1N404_BOVIN Peptidyl arginine deiminase 6 OS=Bos taurus OX=9913 GN=PADI6 PE=4 SV=3	1	1	1	1	2.3	76.418	683	4.2318	598990000
F1N443;A7YW45;A0A3Q1MYM6	F1N443;A7YW45;A0A3Q1MYM6	Protein arginine N-methyltransferase 5	PRMT5	tr|F1N443|F1N443_BOVIN Protein arginine N-methyltransferase 5 OS=Bos taurus OX=9913 GN=PRMT5 PE=3 SV=1;sp|A7YW45|ANM5_BOVIN Protein arginine N-methyltransferase 5 OS=Bos taurus OX=9913 GN=PRMT5 PE=2 SV=1;tr|A0A3Q1MYM6|A0A3Q1MYM6_BOVIN Protein arginine N-me	3	2	2	2	5	72.644	637	5.4963	260140000
F1N4G3;A6QP69;A0A3Q1M9Y2	F1N4G3;A6QP69;A0A3Q1M9Y2	Taxilin beta	TXLNB	tr|F1N4G3|F1N4G3_BOVIN Taxilin beta OS=Bos taurus OX=9913 GN=TXLNB PE=4 SV=1;tr|A6QP69|A6QP69_BOVIN TXLNB protein OS=Bos taurus OX=9913 GN=TXLNB PE=2 SV=1;tr|A0A3Q1M9Y2|A0A3Q1M9Y2_BOVIN Taxilin beta OS=Bos taurus OX=9913 GN=TXLNB PE=4 SV=1	3	6	6	6	9.6	82.156	738	14.355	1044300000
F1N4V5	F1N4V5	N(alpha)-acetyltransferase 15, NatA auxiliary subunit	NAA15	tr|F1N4V5|F1N4V5_BOVIN N(alpha)-acetyltransferase 15, NatA auxiliary subunit OS=Bos taurus OX=9913 GN=NAA15 PE=4 SV=2	1	3	3	3	4.8	101.15	866	8.6063	473630000
F1N5U0	F1N5U0	Alpha kinase 3	ALPK3	tr|F1N5U0|F1N5U0_BOVIN Alpha kinase 3 OS=Bos taurus OX=9913 GN=ALPK3 PE=4 SV=3	1	13	13	13	11.2	182.93	1726	41.426	1769200000
F1N6C2;A4FV10	F1N6C2;A4FV10	Transmembrane p24 trafficking protein 4	TMED4	tr|F1N6C2|F1N6C2_BOVIN Transmembrane p24 trafficking protein 4 OS=Bos taurus OX=9913 GN=TMED4 PE=3 SV=2;tr|A4FV10|A4FV10_BOVIN TMED4 protein (Fragment) OS=Bos taurus OX=9913 GN=TMED4 PE=2 SV=1	2	2	1	1	13	24.999	216	2.7352	188330000
F1N6D5;A4FUD3;A0A3Q1MII4	F1N6D5;A4FUD3;A0A3Q1MII4	116 kDa U5 small nuclear ribonucleoprotein component	EFTUD2	tr|F1N6D5|F1N6D5_BOVIN 116 kDa U5 small nuclear ribonucleoprotein component OS=Bos taurus OX=9913 GN=EFTUD2 PE=4 SV=1;sp|A4FUD3|U5S1_BOVIN 116 kDa U5 small nuclear ribonucleoprotein component OS=Bos taurus OX=9913 GN=EFTUD2 PE=2 SV=1;tr|A0A3Q1MII4|A0A3Q1MI	3	7	6	6	9.5	109.44	972	31.837	1209600000
F1N6P6;A0A3Q1LNT8;A0A3Q1MU61	F1N6P6;A0A3Q1LNT8;A0A3Q1MU61	Echinoderm microtubule associated protein like 1	EML1	tr|F1N6P6|F1N6P6_BOVIN Echinoderm microtubule associated protein like 1 OS=Bos taurus OX=9913 GN=EML1 PE=4 SV=3;tr|A0A3Q1LNT8|A0A3Q1LNT8_BOVIN Echinoderm microtubule associated protein like 1 OS=Bos taurus OX=9913 GN=EML1 PE=4 SV=1;tr|A0A3Q1MU61|A0A3Q1MU61	3	6	6	6	7.8	88.116	803	43.205	1566000000
F1N6Q0;A7E312;A8NJX6	F1N6Q0;A7E312;A8NJX6	DnaJ heat shock protein family (Hsp40) member A4	DNAJA4	tr|F1N6Q0|F1N6Q0_BOVIN DnaJ heat shock protein family (Hsp40) member A4 OS=Bos taurus OX=9913 GN=DNAJA4 PE=3 SV=3;tr|A7E312|A7E312_BOVIN DNAJA4 protein OS=Bos taurus OX=9913 GN=DNAJA4 PE=2 SV=1;tr|A8NJX6|A8NJX6_BOVIN DNAJA4 protein OS=Bos taurus OX=9913 GN	3	2	2	2	3.5	61.337	549	5.7223	37783000
F1N6Q2;A0A3Q1N513;A0A3Q1MZN6	F1N6Q2;A0A3Q1N513;A0A3Q1MZN6	Actin binding LIM protein family member 2	ABLIM2	tr|F1N6Q2|F1N6Q2_BOVIN Actin binding LIM protein family member 2 OS=Bos taurus OX=9913 GN=ABLIM2 PE=4 SV=2;tr|A0A3Q1N513|A0A3Q1N513_BOVIN Actin binding LIM protein family member 2 OS=Bos taurus OX=9913 GN=ABLIM2 PE=4 SV=1;tr|A0A3Q1MZN6|A0A3Q1MZN6_BOVIN Act	3	7	7	7	14.5	65.705	599	17.594	1546800000
F1N6V9;Q58D35;Q148K8;P08165	F1N6V9;Q58D35;Q148K8;P08165	NADPH:adrenodoxin oxidoreductase, mitochondrial	FDXR	tr|F1N6V9|F1N6V9_BOVIN NADPH:adrenodoxin oxidoreductase, mitochondrial OS=Bos taurus OX=9913 GN=FDXR PE=3 SV=3;tr|Q58D35|Q58D35_BOVIN NADPH:adrenodoxin oxidoreductase, mitochondrial OS=Bos taurus OX=9913 GN=FDXR PE=2 SV=1;tr|Q148K8|Q148K8_BOVIN NADPH:adren	4	1	1	1	2.6	50.191	454	17.987	412910000
F1N719;Q0V8L5;Q0V8M3	F1N719;Q0V8L5;Q0V8M3	Serine/threonine-protein phosphatase	PPP5C	tr|F1N719|F1N719_BOVIN Serine/threonine-protein phosphatase OS=Bos taurus OX=9913 GN=PPP5C PE=3 SV=1;tr|Q0V8L5|Q0V8L5_BOVIN Serine/threonine-protein phosphatase (Fragment) OS=Bos taurus OX=9913 GN=PPP5C PE=2 SV=1;tr|Q0V8M3|Q0V8M3_BOVIN Serine/threonine-pro	3	8	8	8	20.4	56.881	499	37.172	2021000000
F1N775;A0A3Q1LVZ9;A0A3Q1LKJ5;Q8MJU2;Q28863;Q8MJU3;Q9BDE6;Q32PE7;A0A3Q1NNF3;A0A3Q1M4U8;Q58CW7;Q24K01;REV__E1BJ35;A0A3Q1LN34;A0A3Q1MRR8;REV__F1MNF9;REV__A7Z032;REV__A0A3Q1LUN1;REV__A0A3Q1NK54;REV__A0A3Q1N4A4;REV__A0A3Q1MSD7;REV__A0A3Q1LSA5	F1N775;A0A3Q1LVZ9;A0A3Q1LKJ5	Myosin heavy chain 8	MYH8	tr|F1N775|F1N775_BOVIN Myosin heavy chain 8 OS=Bos taurus OX=9913 GN=MYH8 PE=3 SV=3;tr|A0A3Q1LVZ9|A0A3Q1LVZ9_BOVIN Myosin heavy chain 8 OS=Bos taurus OX=9913 GN=MYH8 PE=3 SV=1;tr|A0A3Q1LKJ5|A0A3Q1LKJ5_BOVIN Myosin heavy chain 8 OS=Bos taurus OX=9913 GN=MYH	22	131	7	5	48.4	222.72	1937	93.084	673420000000
F1N7B5;A0A3Q1MXH0	F1N7B5;A0A3Q1MXH0	Cullin 5	CUL5	tr|F1N7B5|F1N7B5_BOVIN Cullin 5 OS=Bos taurus OX=9913 GN=CUL5 PE=3 SV=3;tr|A0A3Q1MXH0|A0A3Q1MXH0_BOVIN Cullin 5 OS=Bos taurus OX=9913 GN=CUL5 PE=3 SV=1	2	13	13	9	16.8	88.003	755	39.248	3575300000
F1N7F3;E0AE18;A0A3Q1M731;A0A3Q1MHB0	F1N7F3;E0AE18;A0A3Q1M731;A0A3Q1MHB0	Receptor protein-tyrosine kinase	EGFR	tr|F1N7F3|F1N7F3_BOVIN Receptor protein-tyrosine kinase OS=Bos taurus OX=9913 GN=EGFR PE=3 SV=3;tr|E0AE18|E0AE18_BOVIN Receptor protein-tyrosine kinase OS=Bos taurus OX=9913 GN=EGFR PE=2 SV=1;tr|A0A3Q1M731|A0A3Q1M731_BOVIN Receptor protein-tyrosine kinase	4	2	2	2	2.3	130.86	1179	2.6019	168550000
F1N7K8;A0A3Q1LN22;Q07536	F1N7K8;A0A3Q1LN22;Q07536	Methylmalonate-semialdehyde dehydrogenase [acylating], mitochondrial	ALDH6A1	tr|F1N7K8|F1N7K8_BOVIN Methylmalonate-semialdehyde dehydrogenase [acylating], mitochondrial OS=Bos taurus OX=9913 GN=ALDH6A1 PE=4 SV=2;tr|A0A3Q1LN22|A0A3Q1LN22_BOVIN Methylmalonate-semialdehyde dehydrogenase [acylating], mitochondrial OS=Bos taurus OX=9913	3	11	11	11	20.3	56.792	521	21.467	3016900000
F1N7U2	F1N7U2	NPL4 homolog, ubiquitin recognition factor	NPLOC4	tr|F1N7U2|F1N7U2_BOVIN NPL4 homolog, ubiquitin recognition factor OS=Bos taurus OX=9913 GN=NPLOC4 PE=4 SV=2	1	7	7	7	12.8	68.039	608	46.191	797370000
F2Z4F0;Q3MHY9;A0A3Q1MF86;G3N132;A4IFE3	F2Z4F0;Q3MHY9;A0A3Q1MF86	ARP1 actin related protein 1 homolog A	ACTR1A	tr|F2Z4F0|F2Z4F0_BOVIN ARP1 actin related protein 1 homolog A OS=Bos taurus OX=9913 GN=ACTR1A PE=1 SV=1;tr|Q3MHY9|Q3MHY9_BOVIN ACTR1A protein (Fragment) OS=Bos taurus OX=9913 GN=ACTR1A PE=2 SV=1;tr|A0A3Q1MF86|A0A3Q1MF86_BOVIN ARP1 actin related protein 1 h	5	7	7	6	27.9	42.613	376	34.842	1029400000
F2Z4F5	F2Z4F5	Dipeptidyl peptidase 3	DPP3	tr|F2Z4F5|F2Z4F5_BOVIN Dipeptidyl peptidase 3 OS=Bos taurus OX=9913 GN=DPP3 PE=1 SV=2	1	9	9	1	13	83.801	749	29.829	4974900000
F2Z4I4;A4IFH6	F2Z4I4;A4IFH6	Cardiac phospholamban	PLN	tr|F2Z4I4|F2Z4I4_BOVIN Cardiac phospholamban OS=Bos taurus OX=9913 GN=PLN PE=3 SV=1;sp|A4IFH6|PPLA_BOVIN Cardiac phospholamban OS=Bos taurus OX=9913 GN=PLN PE=1 SV=1	2	1	1	1	21.2	6.0804	52	2.7018	12389000000
F6PRB5;A0A3Q1LS67;Q3T172;Q5EBY8	F6PRB5;A0A3Q1LS67;Q3T172;Q5EBY8	Enoyl-CoA hydratase 1	ECH1	tr|F6PRB5|F6PRB5_BOVIN Enoyl-CoA hydratase 1 OS=Bos taurus OX=9913 GN=ECH1 PE=1 SV=2;tr|A0A3Q1LS67|A0A3Q1LS67_BOVIN Enoyl-CoA hydratase 1 OS=Bos taurus OX=9913 GN=ECH1 PE=1 SV=1;tr|Q3T172|Q3T172_BOVIN ECH1 protein (Fragment) OS=Bos taurus OX=9913 GN=ECH1 P	4	5	5	5	17.4	35.262	322	11.855	1708400000
F6PS38;A5D7Q4;A0A3Q1M1B2;A0A3Q1LIJ0	F6PS38;A5D7Q4;A0A3Q1M1B2;A0A3Q1LIJ0	Y-box binding protein 3	YBX3	tr|F6PS38|F6PS38_BOVIN Y-box binding protein 3 OS=Bos taurus OX=9913 GN=YBX3 PE=1 SV=1;tr|A5D7Q4|A5D7Q4_BOVIN CSDA protein OS=Bos taurus OX=9913 GN=CSDA PE=2 SV=1;tr|A0A3Q1M1B2|A0A3Q1M1B2_BOVIN Y-box binding protein 3 OS=Bos taurus OX=9913 GN=YBX3 PE=1 SV=	4	4	3	3	17.2	39.447	372	17.06	3316500000
F6PWM7;Q3ZBX5;A0A3Q1MI13	F6PWM7;Q3ZBX5;A0A3Q1MI13	Aminoacyl tRNA synthetase complex interacting multifunctional protein 1	AIMP1	tr|F6PWM7|F6PWM7_BOVIN Aminoacyl tRNA synthetase complex interacting multifunctional protein 1 OS=Bos taurus OX=9913 GN=AIMP1 PE=1 SV=1;tr|Q3ZBX5|Q3ZBX5_BOVIN Small inducible cytokine subfamily E, member 1 (Endothelial monocyte-activating) OS=Bos taurus OX	3	5	5	4	20.1	34.335	313	10.876	220910000
F6PXE3;Q17QZ6	F6PXE3;Q17QZ6	Caveolae associated protein 2	CAVIN2	tr|F6PXE3|F6PXE3_BOVIN Caveolae associated protein 2 OS=Bos taurus OX=9913 GN=CAVIN2 PE=1 SV=1;tr|Q17QZ6|Q17QZ6_BOVIN SDPR protein (Fragment) OS=Bos taurus OX=9913 GN=SDPR PE=2 SV=1	2	4	4	4	10.3	45.236	408	8.374	297430000
F6PYH3;Q3SWY7	F6PYH3;Q3SWY7	Splicing factor 3a subunit 3	SF3A3	tr|F6PYH3|F6PYH3_BOVIN Splicing factor 3a subunit 3 OS=Bos taurus OX=9913 GN=SF3A3 PE=4 SV=1;tr|Q3SWY7|Q3SWY7_BOVIN Splicing factor 3a subunit 3 OS=Bos taurus OX=9913 GN=SF3A3 PE=2 SV=1	2	3	3	3	6.2	58.504	499	10.117	115390000
F6QE33;Q0V8P6;Q0V889;A7Z040	F6QE33;Q0V8P6;Q0V889	COP9 signalosome subunit 7A	COPS7A	tr|F6QE33|F6QE33_BOVIN COP9 signalosome subunit 7A OS=Bos taurus OX=9913 GN=COPS7A PE=4 SV=1;tr|Q0V8P6|Q0V8P6_BOVIN COP9 complex subunit 7a (Fragment) OS=Bos taurus OX=9913 GN=COPS7A PE=2 SV=1;tr|Q0V889|Q0V889_BOVIN COP9 complex subunit 7a (Fragment) OS=Bo	4	4	4	4	14.2	30.299	275	9.8129	630010000
F6QEU6;A6QQ11	F6QEU6;A6QQ11	Phosphoglucomutase 2	PGM2	tr|F6QEU6|F6QEU6_BOVIN Phosphoglucomutase 2 OS=Bos taurus OX=9913 GN=PGM2 PE=1 SV=1;tr|A6QQ11|A6QQ11_BOVIN PGM2 protein (Fragment) OS=Bos taurus OX=9913 GN=PGM2 PE=2 SV=1	2	3	3	3	6.1	67.392	602	6.4197	178840000
F6QH94;A6QNL5;A0A3Q1MRD2;Q0V8C4	F6QH94;A6QNL5;A0A3Q1MRD2	Protein disulfide isomerase family A member 6	PDIA6	tr|F6QH94|F6QH94_BOVIN Protein disulfide isomerase family A member 6 OS=Bos taurus OX=9913 GN=PDIA6 PE=1 SV=1;tr|A6QNL5|A6QNL5_BOVIN PDIA6 protein (Fragment) OS=Bos taurus OX=9913 GN=PDIA6 PE=2 SV=1;tr|A0A3Q1MRD2|A0A3Q1MRD2_BOVIN Uncharacterized protein OS	4	8	8	8	21.8	48.141	440	53.686	6112900000
F6QHI8;A4FV23	F6QHI8;A4FV23	Uncharacterized protein	DDX21	tr|F6QHI8|F6QHI8_BOVIN Uncharacterized protein OS=Bos taurus OX=9913 GN=DDX21 PE=1 SV=1;tr|A4FV23|A4FV23_BOVIN DDX21 protein OS=Bos taurus OX=9913 GN=DDX21 PE=2 SV=1	2	2	2	2	2.4	86.902	781	3.3878	84079000
F6QIC1;A5PJM2;F8SWQ8	F6QIC1;A5PJM2;F8SWQ8	Troponin I2, fast skeletal type	TNNI2	tr|F6QIC1|F6QIC1_BOVIN Troponin I2, fast skeletal type OS=Bos taurus OX=9913 GN=TNNI2 PE=4 SV=1;tr|A5PJM2|A5PJM2_BOVIN TNNI2 protein (Fragment) OS=Bos taurus OX=9913 GN=TNNI2 PE=2 SV=1;tr|F8SWQ8|F8SWQ8_BOVIN Fast skeletal troponin I OS=Bos taurus OX=9913 P	3	10	10	10	47.2	20.97	178	323.31	1281400000000
F6QJE8;A5D7P3;P43033	F6QJE8;A5D7P3;P43033	Platelet-activating factor acetylhydrolase IB subunit alpha	PAFAH1B1	tr|F6QJE8|F6QJE8_BOVIN Platelet-activating factor acetylhydrolase IB subunit alpha OS=Bos taurus OX=9913 GN=PAFAH1B1 PE=3 SV=1;tr|A5D7P3|A5D7P3_BOVIN Platelet-activating factor acetylhydrolase IB subunit alpha OS=Bos taurus OX=9913 GN=PAFAH1B1 PE=2 SV=1;sp	3	9	9	9	29.8	46.71	410	56.422	2756000000
F6QQ60	F6QQ60	Tropomyosin 4	TPM4	tr|F6QQ60|F6QQ60_BOVIN Tropomyosin 4 OS=Bos taurus OX=9913 GN=TPM4 PE=1 SV=1	1	23	6	2	58.1	28.521	248	12.942	4159500000
F6QTA8;A5PK55;A0A3Q1LWL5;A0A3Q1LMM6	F6QTA8;A5PK55;A0A3Q1LWL5;A0A3Q1LMM6	Parvin alpha	PARVA	tr|F6QTA8|F6QTA8_BOVIN Parvin alpha OS=Bos taurus OX=9913 GN=PARVA PE=4 SV=2;tr|A5PK55|A5PK55_BOVIN PARVA protein OS=Bos taurus OX=9913 GN=PARVA PE=2 SV=1;tr|A0A3Q1LWL5|A0A3Q1LWL5_BOVIN Parvin alpha OS=Bos taurus OX=9913 GN=PARVA PE=4 SV=1;tr|A0A3Q1LMM6|A0	4	1	1	1	3.9	40.839	358	3.9697	93020000
F6QV99;Z4YH78	F6QV99;Z4YH78	ATPase family AAA domain-containing protein 1	ATAD1	sp|F6QV99|ATAD1_BOVIN ATPase family AAA domain-containing protein 1 OS=Bos taurus OX=9913 GN=ATAD1 PE=2 SV=2;tr|Z4YH78|Z4YH78_BOVIN ATPase family AAA domain-containing protein 1 OS=Bos taurus OX=9913 GN=ATAD1 PE=3 SV=1	2	1	1	1	5.5	40.774	361	8.8392	0
F6R1R5;Q08DA2	F6R1R5;Q08DA2	GMP reductase	GMPR	tr|F6R1R5|F6R1R5_BOVIN GMP reductase OS=Bos taurus OX=9913 GN=GMPR PE=3 SV=1;tr|Q08DA2|Q08DA2_BOVIN GMP reductase OS=Bos taurus OX=9913 GN=GMPR PE=2 SV=1	2	3	2	2	10	36.664	340	6.267	745510000
F6R9I4;A0A3Q1LV21;Q2KJ23;E1BNG8;A0A3Q1M026;A0A3Q1NGS3;A0A3Q1NHQ0;A0A3Q1N5F9;A0A3Q1M808;A0A3Q1ML09;A0A3Q1MU19;A0A3Q1LYI3;A0A3Q1LRI6;A0A3S5ZP74;A4FUG5;A0A3S5ZPG0;A0A3Q1MHL4;A5D783;A0A3Q1LZX1;A0A3Q1ML18	F6R9I4;A0A3Q1LV21;Q2KJ23;E1BNG8;A0A3Q1M026;A0A3Q1NGS3;A0A3Q1NHQ0;A0A3Q1N5F9;A0A3Q1M808;A0A3Q1ML09;A0A3Q1MU19	Bridging integrator 1	BIN1	tr|F6R9I4|F6R9I4_BOVIN Bridging integrator 1 OS=Bos taurus OX=9913 GN=BIN1 PE=4 SV=1;tr|A0A3Q1LV21|A0A3Q1LV21_BOVIN Bridging integrator 1 OS=Bos taurus OX=9913 GN=BIN1 PE=4 SV=1;tr|Q2KJ23|Q2KJ23_BOVIN Bridging integrator 1 OS=Bos taurus OX=9913 GN=BIN1 PE=	20	23	23	23	36.4	62.799	571	323.31	217080000000
F6RB08;A5PJN3	F6RB08;A5PJN3	Kinesin motor domain-containing protein		tr|F6RB08|F6RB08_BOVIN Kinesin motor domain-containing protein OS=Bos taurus OX=9913 PE=3 SV=1;tr|A5PJN3|A5PJN3_BOVIN KIF17 protein OS=Bos taurus OX=9913 GN=KIF17 PE=2 SV=1	2	1	1	1	2.6	29.817	267	-2	89679000
F6RBJ1;Q0VD11;A0A3Q1MVD3;A0A3Q1MAH3	F6RBJ1;Q0VD11;A0A3Q1MVD3;A0A3Q1MAH3	Lunapark, ER junction formation factor	LNPK	tr|F6RBJ1|F6RBJ1_BOVIN Lunapark, ER junction formation factor OS=Bos taurus OX=9913 GN=LNPK PE=4 SV=2;tr|Q0VD11|Q0VD11_BOVIN KIAA1715 OS=Bos taurus OX=9913 GN=LNPK PE=2 SV=1;tr|A0A3Q1MVD3|A0A3Q1MVD3_BOVIN Lunapark, ER junction formation factor OS=Bos tauru	4	2	2	2	4.5	42.86	381	3.1521	130800000
F6RFE5;Q5E949;A0A3Q1MFU7;A0A3Q1MR38;F1MEB9	F6RFE5;Q5E949;A0A3Q1MFU7;A0A3Q1MR38	Protein arginine methyltransferase 1	PRMT1	tr|F6RFE5|F6RFE5_BOVIN Protein arginine methyltransferase 1 OS=Bos taurus OX=9913 GN=PRMT1 PE=3 SV=1;tr|Q5E949|Q5E949_BOVIN HMT1 hnRNP methyltransferase-like 2 isoform 3 OS=Bos taurus OX=9913 GN=HRMT1L2 PE=2 SV=1;tr|A0A3Q1MFU7|A0A3Q1MFU7_BOVIN Protein argi	5	5	5	5	17.3	39.473	342	18.358	1908800000
F6RR68;A5D7K5;E1BAP6	F6RR68;A5D7K5;E1BAP6	NAD(P)(+)--arginine ADP-ribosyltransferase	ART1	tr|F6RR68|F6RR68_BOVIN NAD(P)(+)--arginine ADP-ribosyltransferase OS=Bos taurus OX=9913 GN=ART1 PE=3 SV=2;tr|A5D7K5|A5D7K5_BOVIN NAD(P)(+)--arginine ADP-ribosyltransferase OS=Bos taurus OX=9913 GN=LOC539042 PE=2 SV=1;tr|E1BAP6|E1BAP6_BOVIN NAD(P)(+)--argin	3	2	2	2	4.9	36.075	326	3.4923	2401100000
F6S1Q0;A6H7D3;A1XEA5;A1XEB2	F6S1Q0;A6H7D3	Keratin 18	KRT18	tr|F6S1Q0|F6S1Q0_BOVIN Keratin 18 OS=Bos taurus OX=9913 GN=KRT18 PE=1 SV=1;tr|A6H7D3|A6H7D3_BOVIN KRT18 protein (Fragment) OS=Bos taurus OX=9913 GN=KRT18 PE=2 SV=1	4	4	4	3	8.2	47.964	429	8.3892	4935100000
G1K1Q2;O62768	G1K1Q2;O62768	Thioredoxin reductase 1, cytoplasmic	TXNRD1	tr|G1K1Q2|G1K1Q2_BOVIN Thioredoxin reductase 1, cytoplasmic OS=Bos taurus OX=9913 GN=TXNRD1 PE=3 SV=2;sp|O62768|TRXR1_BOVIN Thioredoxin reductase 1, cytoplasmic OS=Bos taurus OX=9913 GN=TXNRD1 PE=2 SV=3	2	3	3	3	6	54.563	497	4.6336	170090000
G1K1R3;A0JNC0	G1K1R3;A0JNC0	Tropomodulin-1	TMOD1	tr|G1K1R3|G1K1R3_BOVIN Tropomodulin-1 OS=Bos taurus OX=9913 GN=TMOD1 PE=4 SV=2;sp|A0JNC0|TMOD1_BOVIN Tropomodulin-1 OS=Bos taurus OX=9913 GN=TMOD1 PE=2 SV=1	2	15	15	14	41.6	40.33	358	108.52	13401000000
G3MWG4	G3MWG4	Isoleucyl-tRNA synthetase 2, mitochondrial	IARS2	tr|G3MWG4|G3MWG4_BOVIN Isoleucyl-tRNA synthetase 2, mitochondrial OS=Bos taurus OX=9913 GN=IARS2 PE=3 SV=2	1	1	1	1	1	113.61	1012	2.7123	138260000
G3MWH1;A0A3Q1MQD7;Q3SYU8	G3MWH1;A0A3Q1MQD7;Q3SYU8	TPD52 like 2	TPD52L2	tr|G3MWH1|G3MWH1_BOVIN TPD52 like 2 OS=Bos taurus OX=9913 GN=TPD52L2 PE=4 SV=1;tr|A0A3Q1MQD7|A0A3Q1MQD7_BOVIN TPD52 like 2 OS=Bos taurus OX=9913 GN=TPD52L2 PE=4 SV=1;tr|Q3SYU8|Q3SYU8_BOVIN TPD52 like 2 OS=Bos taurus OX=9913 GN=TPD52L2 PE=2 SV=1	3	3	3	3	13.5	24.912	229	5.4686	1043600000
G3MWJ8;G5E631;C0L633;D3IVZ3;D3IVZ2;A0A3Q1MR08;K0FH98;K0FD10;Q5W5U4;F1MYC6	G3MWJ8;G5E631;C0L633;D3IVZ3;D3IVZ2	DEAD-box helicase 3 X-linked	DDX3X	tr|G3MWJ8|G3MWJ8_BOVIN DEAD-box helicase 3 X-linked OS=Bos taurus OX=9913 GN=DDX3X PE=1 SV=1;tr|G5E631|G5E631_BOVIN DEAD-box helicase 3 X-linked OS=Bos taurus OX=9913 GN=DDX3X PE=1 SV=1;tr|C0L633|C0L633_BOVIN Ddx3y (Fragment) OS=Bos taurus OX=9913 PE=2 SV=	10	11	11	11	20.9	70.27	635	33.803	3424300000
G3MWU2	G3MWU2	SUN domain-containing protein	SUN1	tr|G3MWU2|G3MWU2_BOVIN SUN domain-containing protein OS=Bos taurus OX=9913 GN=SUN1 PE=4 SV=2	1	3	3	3	2.8	97.285	885	5.3885	127580000
G3MWV5	G3MWV5	H15 domain-containing protein	HIST1H1E	tr|G3MWV5|G3MWV5_BOVIN H15 domain-containing protein OS=Bos taurus OX=9913 GN=HIST1H1E PE=3 SV=2	1	12	4	2	42	21.919	219	16.426	22296000000
G3MX30;F1N5F0	G3MX30;F1N5F0	Ovochymase 1	OVCH1	tr|G3MX30|G3MX30_BOVIN Ovochymase 1 OS=Bos taurus OX=9913 GN=OVCH1 PE=3 SV=2;tr|F1N5F0|F1N5F0_BOVIN Ovochymase 1 OS=Bos taurus OX=9913 GN=OVCH1 PE=3 SV=3	2	3	3	3	3.4	98.974	889	4.7207	24528000000
G3MX61;A6QP52;A0A3Q1MGZ3;A1A4R5;Q08DZ4;A0A3S5ZPQ3;A0A3Q1NGF0;A0A3Q1MVI3	G3MX61;A6QP52;A0A3Q1MGZ3;A1A4R5;Q08DZ4;A0A3S5ZPQ3;A0A3Q1NGF0;A0A3Q1MVI3	Smoothelin	SMTN	tr|G3MX61|G3MX61_BOVIN Smoothelin OS=Bos taurus OX=9913 GN=SMTN PE=4 SV=1;tr|A6QP52|A6QP52_BOVIN SMTN protein OS=Bos taurus OX=9913 GN=SMTN PE=2 SV=1;tr|A0A3Q1MGZ3|A0A3Q1MGZ3_BOVIN Smoothelin OS=Bos taurus OX=9913 GN=SMTN PE=4 SV=1;tr|A1A4R5|A1A4R5_BOVIN S	8	3	3	3	8	56.111	513	6.6303	735220000
G3MXD1;P13272	G3MXD1;P13272	Cytochrome b-c1 complex subunit Rieske, mitochondrial	UQCRFS1	tr|G3MXD1|G3MXD1_BOVIN Cytochrome b-c1 complex subunit Rieske, mitochondrial OS=Bos taurus OX=9913 GN=UQCRFS1 PE=4 SV=1;sp|P13272|UCRI_BOVIN Cytochrome b-c1 complex subunit Rieske, mitochondrial OS=Bos taurus OX=9913 GN=UQCRFS1 PE=1 SV=3	2	7	7	7	20.3	29.92	271	55.057	25872000000
G3MXG3;F1MAY4;A0A3Q1LRJ9;A6QQ99	G3MXG3;F1MAY4;A0A3Q1LRJ9;A6QQ99	Coiled-coil domain containing 88A	CCDC88A	tr|G3MXG3|G3MXG3_BOVIN Coiled-coil domain containing 88A OS=Bos taurus OX=9913 GN=CCDC88A PE=4 SV=2;tr|F1MAY4|F1MAY4_BOVIN Coiled-coil domain containing 88A OS=Bos taurus OX=9913 GN=CCDC88A PE=4 SV=3;tr|A0A3Q1LRJ9|A0A3Q1LRJ9_BOVIN Coiled-coil domain contai	4	2	2	2	0.7	212.28	1841	2.4244	258290000000
G3MXS3	G3MXS3	DUF4585 domain-containing protein	C6H4orf54	tr|G3MXS3|G3MXS3_BOVIN DUF4585 domain-containing protein OS=Bos taurus OX=9913 GN=C6H4orf54 PE=4 SV=1	1	8	8	8	5	189.56	1791	19.302	894460000
G3MXV0;Q17QA3	G3MXV0;Q17QA3	Peptidylprolyl isomerase	FKBP5	tr|G3MXV0|G3MXV0_BOVIN Peptidylprolyl isomerase OS=Bos taurus OX=9913 GN=FKBP5 PE=4 SV=1;tr|Q17QA3|Q17QA3_BOVIN Peptidylprolyl isomerase (Fragment) OS=Bos taurus OX=9913 GN=FKBP5 PE=2 SV=1	2	2	2	2	4.2	51.12	457	4.2047	148730000
G3MY01;F1MYQ8;A0A3Q1M177;Q17QD7;F1MMH3;A0A3Q1MTQ0;REV__A0A3Q1MUY6;REV__A6QPA6	G3MY01;F1MYQ8	Uncharacterized protein	LOC516355	tr|G3MY01|G3MY01_BOVIN Uncharacterized protein OS=Bos taurus OX=9913 GN=LOC516355 PE=4 SV=2;tr|F1MYQ8|F1MYQ8_BOVIN Uncharacterized protein OS=Bos taurus OX=9913 GN=LOC516355 PE=4 SV=3	8	5	5	4	14.9	44.11	370	11.904	1223000000
G3MY14;A0A3Q1MHS1;A0A3Q1MUC0;F6RJ91	G3MY14;A0A3Q1MHS1;A0A3Q1MUC0;F6RJ91	Phosphoribosyl pyrophosphate synthetase 2	PRPS2	tr|G3MY14|G3MY14_BOVIN Phosphoribosyl pyrophosphate synthetase 2 OS=Bos taurus OX=9913 GN=PRPS2 PE=4 SV=2;tr|A0A3Q1MHS1|A0A3Q1MHS1_BOVIN Phosphoribosyl pyrophosphate synthetase 2 OS=Bos taurus OX=9913 GN=PRPS2 PE=3 SV=1;tr|A0A3Q1MUC0|A0A3Q1MUC0_BOVIN Phosp	4	3	1	1	9.2	34.442	316	2.3781	0
G3MY21;P26201	G3MY21;P26201	Platelet glycoprotein 4	CD36	tr|G3MY21|G3MY21_BOVIN Platelet glycoprotein 4 OS=Bos taurus OX=9913 GN=CD36 PE=1 SV=2;sp|P26201|CD36_BOVIN Platelet glycoprotein 4 OS=Bos taurus OX=9913 GN=CD36 PE=1 SV=5	2	1	1	1	2.8	47.75	427	6.7988	170070000
G3MY56	G3MY56	Protein phosphatase 1 regulatory subunit 27	PPP1R27	tr|G3MY56|G3MY56_BOVIN Protein phosphatase 1 regulatory subunit 27 OS=Bos taurus OX=9913 GN=PPP1R27 PE=4 SV=2	1	4	4	4	18	26.962	239	8.0167	1756500000
G3MY77	G3MY77	Magnesium transporter 1	MAGT1	tr|G3MY77|G3MY77_BOVIN Magnesium transporter 1 OS=Bos taurus OX=9913 GN=MAGT1 PE=4 SV=2	1	1	1	1	4.2	38.033	335	3.9648	48234000
G3MYE4;A2VDU0	G3MYE4;A2VDU0	Uncharacterized protein	TRIP10	tr|G3MYE4|G3MYE4_BOVIN Uncharacterized protein OS=Bos taurus OX=9913 GN=TRIP10 PE=4 SV=2;tr|A2VDU0|A2VDU0_BOVIN Thyroid hormone receptor interactor 10 OS=Bos taurus OX=9913 GN=TRIP10 PE=2 SV=1	2	6	6	6	9.7	62.901	547	9.4418	786920000
G3MYM3;Q2KIA2	G3MYM3;Q2KIA2	Uncharacterized protein		tr|G3MYM3|G3MYM3_BOVIN Uncharacterized protein OS=Bos taurus OX=9913 PE=4 SV=2;sp|Q2KIA2|TR112_BOVIN Multifunctional methyltransferase subunit TRM112-like protein OS=Bos taurus OX=9913 GN=TRMT112 PE=2 SV=1	2	1	1	1	12.1	13.228	116	2.5064	132800000
G3MYN5;F8SWQ9	G3MYN5;F8SWQ9	Troponin I1, slow skeletal type	TNNI1	tr|G3MYN5|G3MYN5_BOVIN Troponin I1, slow skeletal type OS=Bos taurus OX=9913 GN=TNNI1 PE=4 SV=2;tr|F8SWQ9|F8SWQ9_BOVIN Slow skeletal troponin I OS=Bos taurus OX=9913 PE=2 SV=1	2	12	12	12	44.4	21.672	187	139.07	616770000000
G3MYQ1;E1BIN0	G3MYQ1;E1BIN0	Formin homology 2 domain containing 1	FHOD1	tr|G3MYQ1|G3MYQ1_BOVIN Formin homology 2 domain containing 1 OS=Bos taurus OX=9913 GN=FHOD1 PE=4 SV=2;tr|E1BIN0|E1BIN0_BOVIN Formin homology 2 domain containing 1 OS=Bos taurus OX=9913 GN=FHOD1 PE=4 SV=3	2	18	18	18	19	127.75	1173	79.549	6076400000
G3MZ86;O18778	G3MZ86;O18778	Uncharacterized protein	LOC100300115	tr|G3MZ86|G3MZ86_BOVIN Uncharacterized protein OS=Bos taurus OX=9913 GN=LOC100300115 PE=4 SV=2;sp|O18778|PAHX_BOVIN Phytanoyl-CoA dioxygenase, peroxisomal OS=Bos taurus OX=9913 GN=PHYH PE=2 SV=2	2	1	1	1	3.6	38.809	333	12.449	346210000
G3MZ95	G3MZ95	Four and a half LIM domains 1	FHL1	tr|G3MZ95|G3MZ95_BOVIN Four and a half LIM domains 1 OS=Bos taurus OX=9913 GN=FHL1 PE=1 SV=2	1	17	6	6	52.6	36.21	329	137.53	334930000000
G3MZA6	G3MZA6	AlbA_2 domain-containing protein	SLFN14	tr|G3MZA6|G3MZA6_BOVIN AlbA_2 domain-containing protein OS=Bos taurus OX=9913 GN=SLFN14 PE=4 SV=2	1	1	1	1	1.9	103.54	910	-2	363660000
G3MZC7;A0A3Q1MF35;G3MXT3	G3MZC7;A0A3Q1MF35;G3MXT3	Pre-mRNA processing factor 40 homolog A	PRPF40A	tr|G3MZC7|G3MZC7_BOVIN Pre-mRNA processing factor 40 homolog A OS=Bos taurus OX=9913 GN=PRPF40A PE=4 SV=2;tr|A0A3Q1MF35|A0A3Q1MF35_BOVIN Pre-mRNA processing factor 40 homolog A OS=Bos taurus OX=9913 GN=PRPF40A PE=4 SV=1;tr|G3MXT3|G3MXT3_BOVIN Pre-mRNA proc	3	1	1	1	1.8	99.858	873	3.1211	25034000
G3MZE2;A0A3Q1M0G8	G3MZE2;A0A3Q1M0G8	Non-specific serine/threonine protein kinase	PAK2	tr|G3MZE2|G3MZE2_BOVIN Non-specific serine/threonine protein kinase OS=Bos taurus OX=9913 GN=PAK2 PE=1 SV=2;tr|A0A3Q1M0G8|A0A3Q1M0G8_BOVIN Non-specific serine/threonine protein kinase OS=Bos taurus OX=9913 GN=PAK2 PE=1 SV=1	2	2	2	2	5.4	53.181	479	6.506	47681000
G3MZH4;F1MF68;A0A3Q1M952	G3MZH4;F1MF68;A0A3Q1M952	AP-1 complex subunit gamma	AP1G1	tr|G3MZH4|G3MZH4_BOVIN AP-1 complex subunit gamma OS=Bos taurus OX=9913 GN=AP1G1 PE=3 SV=2;tr|F1MF68|F1MF68_BOVIN AP-1 complex subunit gamma OS=Bos taurus OX=9913 GN=AP1G1 PE=3 SV=2;tr|A0A3Q1M952|A0A3Q1M952_BOVIN AP-1 complex subunit gamma OS=Bos taurus OX	3	1	1	1	1.4	87.855	786	2.6502	304600000
G3MZI2;A0A3Q1LL63;F1MS62	G3MZI2;A0A3Q1LL63;F1MS62	ACPS domain-containing protein		tr|G3MZI2|G3MZI2_BOVIN ACPS domain-containing protein OS=Bos taurus OX=9913 PE=4 SV=2;tr|A0A3Q1LL63|A0A3Q1LL63_BOVIN ACPS domain-containing protein OS=Bos taurus OX=9913 GN=AASDHPPT PE=4 SV=1;tr|F1MS62|F1MS62_BOVIN ACPS domain-containing protein OS=Bos tau	3	1	1	1	4.5	28.333	243	4.5057	351350000
G3MZK0	G3MZK0	2-aminoethanethiol dioxygenase	ADO	tr|G3MZK0|G3MZK0_BOVIN 2-aminoethanethiol dioxygenase OS=Bos taurus OX=9913 GN=ADO PE=4 SV=2	1	1	1	1	4.7	25.878	233	2.7589	297290000
G3MZU6	G3MZU6	Uncharacterized protein	IGFN1	tr|G3MZU6|G3MZU6_BOVIN Uncharacterized protein OS=Bos taurus OX=9913 GN=IGFN1 PE=4 SV=2	1	119	119	71	59.5	280.68	2728	323.31	392740000000
G3MZW4	G3MZW4	SH3 domain and tetratricopeptide repeats 1	SH3TC1	tr|G3MZW4|G3MZW4_BOVIN SH3 domain and tetratricopeptide repeats 1 OS=Bos taurus OX=9913 GN=SH3TC1 PE=4 SV=2	1	1	1	1	0.7	141.67	1290	-2	177660000
G3N016	G3N016	CRK like proto-oncogene, adaptor protein	CRKL	tr|G3N016|G3N016_BOVIN CRK like proto-oncogene, adaptor protein OS=Bos taurus OX=9913 GN=CRKL PE=4 SV=2	1	3	3	3	12.6	33.244	302	8.2415	431530000
G3N022;Q2HJ82	G3N022	Striated muscle enriched protein kinase	SPEG	tr|G3N022|G3N022_BOVIN Striated muscle enriched protein kinase OS=Bos taurus OX=9913 GN=SPEG PE=4 SV=2	2	27	27	27	10.8	354.96	3280	111.88	5544700000
G3N0F6;A0A3Q1LWR2;REV__Q58DD5;REV__Q59A28	G3N0F6;A0A3Q1LWR2	Uncharacterized protein		tr|G3N0F6|G3N0F6_BOVIN Uncharacterized protein OS=Bos taurus OX=9913 PE=4 SV=2;tr|A0A3Q1LWR2|A0A3Q1LWR2_BOVIN Uncharacterized protein OS=Bos taurus OX=9913 PE=4 SV=1	4	59	59	59	30.4	249.12	2145	296.06	29629000000
G3N0H4;F1MYU1	G3N0H4;F1MYU1	Uncharacterized protein	SMARCC1	tr|G3N0H4|G3N0H4_BOVIN Uncharacterized protein OS=Bos taurus OX=9913 GN=SMARCC1 PE=4 SV=2;tr|F1MYU1|F1MYU1_BOVIN Uncharacterized protein OS=Bos taurus OX=9913 GN=SMARCC1 PE=4 SV=3	2	4	4	2	4.1	111.4	996	9.2013	445290000
G3N0K3;P79103;F1MJH2;Q2XW10;G3N267;A0A3Q1LQD0;E1BGR7	G3N0K3;P79103;F1MJH2;Q2XW10;G3N267;A0A3Q1LQD0;E1BGR7	40S ribosomal protein S4		tr|G3N0K3|G3N0K3_BOVIN 40S ribosomal protein S4 OS=Bos taurus OX=9913 PE=3 SV=1;sp|P79103|RS4_BOVIN 40S ribosomal protein S4 OS=Bos taurus OX=9913 GN=RPS4 PE=2 SV=3;tr|F1MJH2|F1MJH2_BOVIN 40S ribosomal protein S4 OS=Bos taurus OX=9913 PE=3 SV=2;tr|Q2XW10|Q	7	7	7	1	33.2	29.478	262	40.665	5892600000
G3N0T0;Q3SZ18;Q1JP91;A0A3Q1MDR4;Q9GJT9;A0A3Q1LWF4;A0A3Q1MDW7	G3N0T0;Q3SZ18;Q1JP91;A0A3Q1MDR4	Hypoxanthine phosphoribosyltransferase	LOC510369	tr|G3N0T0|G3N0T0_BOVIN Hypoxanthine phosphoribosyltransferase OS=Bos taurus OX=9913 GN=LOC510369 PE=3 SV=1;sp|Q3SZ18|HPRT_BOVIN Hypoxanthine-guanine phosphoribosyltransferase OS=Bos taurus OX=9913 GN=HPRT1 PE=2 SV=3;tr|Q1JP91|Q1JP91_BOVIN Hypoxanthine phos	7	3	3	3	18.3	24.575	218	6.9359	663050000
G3N0V0;A0A3Q1N3I9	G3N0V0;A0A3Q1N3I9	Uncharacterized protein		tr|G3N0V0|G3N0V0_BOVIN Uncharacterized protein OS=Bos taurus OX=9913 PE=1 SV=1;tr|A0A3Q1N3I9|A0A3Q1N3I9_BOVIN Uncharacterized protein OS=Bos taurus OX=9913 PE=1 SV=1	2	10	10	9	37.1	35.951	326	93.836	35134000000
G3N0V2	G3N0V2	Keratin 1	KRT1	tr|G3N0V2|G3N0V2_BOVIN Keratin 1 OS=Bos taurus OX=9913 GN=KRT1 PE=1 SV=2	1	6	5	3	9.7	63.165	606	31.262	6229000000
G3N166	G3N166	Pre-mRNA processing factor 38B	PRPF38B	tr|G3N166|G3N166_BOVIN Pre-mRNA processing factor 38B OS=Bos taurus OX=9913 GN=PRPF38B PE=4 SV=1	1	2	2	2	2.9	64.074	543	2.9773	236430000
G3N1Q0;A0A3Q1NCP7;A0A3Q1LUM9;E1BPP6;A0A3Q1LW25;A0A3Q1LKL3;A0A3Q1LZ54	G3N1Q0;A0A3Q1NCP7;A0A3Q1LUM9;E1BPP6;A0A3Q1LW25;A0A3Q1LKL3	Methylcrotonoyl-CoA carboxylase 2	MCCC2	tr|G3N1Q0|G3N1Q0_BOVIN Methylcrotonoyl-CoA carboxylase 2 OS=Bos taurus OX=9913 GN=MCCC2 PE=4 SV=2;tr|A0A3Q1NCP7|A0A3Q1NCP7_BOVIN Methylcrotonoyl-CoA carboxylase 2 OS=Bos taurus OX=9913 GN=MCCC2 PE=4 SV=1;tr|A0A3Q1LUM9|A0A3Q1LUM9_BOVIN Methylcrotonoyl-CoA c	7	3	3	3	8	56.663	522	9.9284	582160000
G3N2J1;P29172;A0A452DJJ9;A0A452DIT6	G3N2J1;P29172;A0A452DJJ9;A0A452DIT6	Microtubule-associated protein	MAPT	tr|G3N2J1|G3N2J1_BOVIN Microtubule-associated protein OS=Bos taurus OX=9913 GN=MAPT PE=4 SV=1;sp|P29172|TAU_BOVIN Microtubule-associated protein tau OS=Bos taurus OX=9913 GN=MAPT PE=1 SV=3;tr|A0A452DJJ9|A0A452DJJ9_BOVIN Microtubule-associated protein OS=Bo	4	6	6	6	16.6	42.361	403	9.2667	1790300000
G3N2L2;A4IF88	G3N2L2;A4IF88	Reticulocalbin 1	RCN1	tr|G3N2L2|G3N2L2_BOVIN Reticulocalbin 1 OS=Bos taurus OX=9913 GN=RCN1 PE=1 SV=2;tr|A4IF88|A4IF88_BOVIN RCN1 protein OS=Bos taurus OX=9913 GN=RCN1 PE=2 SV=1	2	2	2	2	9.7	38.82	331	78.012	674750000
G3N2N2;REV__A0A3Q1MH18;REV__F1MD64	G3N2N2;REV__A0A3Q1MH18;REV__F1MD64	Suppressor APC domain containing 2	SAPCD2	tr|G3N2N2|G3N2N2_BOVIN Suppressor APC domain containing 2 OS=Bos taurus OX=9913 GN=SAPCD2 PE=4 SV=2;tr|A0A3Q1MH18|A0A3Q1MH18_BOVIN Piezo-type mechanosensitive ion channel component OS=Bos taurus OX=9913 GN=PIEZO1 PE=3 SV=1;tr|F1MD64|F1MD64_BOVIN Piezo-type	3	2	2	2	3.4	47.411	443	2.5359	4052100000
G3N361;Q2KJ42;A0A3Q1MRN8;A0A3Q1LXP0	G3N361;Q2KJ42	Non-POU domain containing octamer binding	NONO	tr|G3N361|G3N361_BOVIN Non-POU domain containing octamer binding OS=Bos taurus OX=9913 GN=NONO PE=4 SV=2;tr|Q2KJ42|Q2KJ42_BOVIN Non-POU domain containing octamer binding OS=Bos taurus OX=9913 GN=NONO PE=2 SV=1	4	8	7	7	17.2	50.337	437	31.952	5392800000
G3N365;Q6IEF4;A7Z065;O97594	G3N365;Q6IEF4;A7Z065;O97594	Structural maintenance of chromosomes protein	SMC3	tr|G3N365|G3N365_BOVIN Structural maintenance of chromosomes protein OS=Bos taurus OX=9913 GN=SMC3 PE=3 SV=2;tr|Q6IEF4|Q6IEF4_BOVIN Structural maintenance of chromosomes protein OS=Bos taurus OX=9913 GN=smc3 PE=2 SV=1;tr|A7Z065|A7Z065_BOVIN Structural main	4	2	2	2	2.4	137.04	1178	7.9615	579440000
G3X6E8;Q0VD07	G3X6E8;Q0VD07	Neuronal membrane glycoprotein M6-a	GPM6A	tr|G3X6E8|G3X6E8_BOVIN Neuronal membrane glycoprotein M6-a OS=Bos taurus OX=9913 GN=GPM6A PE=4 SV=1;sp|Q0VD07|GPM6A_BOVIN Neuronal membrane glycoprotein M6-a OS=Bos taurus OX=9913 GN=GPM6A PE=2 SV=1	2	1	1	1	5.1	30.918	274	2.4087	109560000
G3X6L9;A0A3Q1MKR2;A0A3Q1MSP0	G3X6L9;A0A3Q1MKR2;A0A3Q1MSP0	Glutamyl-prolyl-tRNA synthetase	EPRS	tr|G3X6L9|G3X6L9_BOVIN Glutamyl-prolyl-tRNA synthetase OS=Bos taurus OX=9913 GN=EPRS PE=1 SV=2;tr|A0A3Q1MKR2|A0A3Q1MKR2_BOVIN Glutamyl-prolyl-tRNA synthetase OS=Bos taurus OX=9913 GN=EPRS PE=1 SV=1;tr|A0A3Q1MSP0|A0A3Q1MSP0_BOVIN Glutamyl-prolyl-tRNA synthe	3	9	8	8	6.4	169.93	1511	18.384	1730200000
G3X6N3;Q6LBN7;C7FE01;P24627;B9VPZ5;B3VTM3;Q8MII0;Q2HJF0;E1BI82;A0A3Q1MUV9;A0A3Q1NEQ0;Q95M58;Q6LEB5;Q19KS1	G3X6N3	Serotransferrin	TF	tr|G3X6N3|G3X6N3_BOVIN Serotransferrin OS=Bos taurus OX=9913 GN=TF PE=1 SV=2	14	41	41	2	63.8	77.737	704	323.31	250800000000
G3X6U5;Q58DU7	G3X6U5;Q58DU7	SH3 domain-binding glutamic acid-rich-like protein	SH3BGRL	tr|G3X6U5|G3X6U5_BOVIN SH3 domain-binding glutamic acid-rich-like protein OS=Bos taurus OX=9913 GN=SH3BGRL PE=3 SV=1;sp|Q58DU7|SH3L1_BOVIN SH3 domain-binding glutamic acid-rich-like protein OS=Bos taurus OX=9913 GN=SH3BGRL PE=3 SV=1	2	2	2	2	19.8	11.425	101	3.7343	223460000
G3X6V0;A4FUD9;A0A3Q1LZF0;Q58DB3	G3X6V0;A4FUD9;A0A3Q1LZF0;Q58DB3	DNA helicase	MCM3	tr|G3X6V0|G3X6V0_BOVIN DNA helicase OS=Bos taurus OX=9913 GN=MCM3 PE=3 SV=1;sp|A4FUD9|MCM3_BOVIN DNA replication licensing factor MCM3 OS=Bos taurus OX=9913 GN=MCM3 PE=2 SV=1;tr|A0A3Q1LZF0|A0A3Q1LZF0_BOVIN DNA helicase OS=Bos taurus OX=9913 GN=MCM3 PE=3 SV	4	3	3	3	4.6	90.875	808	28.375	80929000
G3X6Z3;Q3SZF8	G3X6Z3;Q3SZF8	Small nuclear ribonucleoprotein Sm D2	SNRPD2	tr|G3X6Z3|G3X6Z3_BOVIN Small nuclear ribonucleoprotein Sm D2 OS=Bos taurus OX=9913 GN=SNRPD2 PE=3 SV=1;sp|Q3SZF8|SMD2_BOVIN Small nuclear ribonucleoprotein Sm D2 OS=Bos taurus OX=9913 GN=SNRPD2 PE=3 SV=1	2	5	5	5	40.2	13.396	117	16.335	2162800000
G3X778	G3X778	Phosphorylase b kinase regulatory subunit	PHKA1	tr|G3X778|G3X778_BOVIN Phosphorylase b kinase regulatory subunit OS=Bos taurus OX=9913 GN=PHKA1 PE=3 SV=2	1	25	25	25	25	112.71	1007	234.47	62310000000
G3X7C0;O97593	G3X7C0;O97593	Structural maintenance of chromosomes protein	SMC1A	tr|G3X7C0|G3X7C0_BOVIN Structural maintenance of chromosomes protein OS=Bos taurus OX=9913 GN=SMC1A PE=3 SV=1;sp|O97593|SMC1A_BOVIN Structural maintenance of chromosomes protein 1A OS=Bos taurus OX=9913 GN=SMC1A PE=1 SV=1	2	4	4	4	2.6	143.19	1232	5.1618	4277300000
G3X7S3;A6QP01	G3X7S3;A6QP01	Selenoprotein T	SELENOT	tr|G3X7S3|G3X7S3_BOVIN Selenoprotein T OS=Bos taurus OX=9913 GN=SELENOT PE=3 SV=1;sp|A6QP01|SELT_BOVIN Thioredoxin reductase-like selenoprotein T OS=Bos taurus OX=9913 GN=SELENOT PE=2 SV=2	2	1	1	1	6.7	22.255	195	2.3924	0
G3X807;P62803;A0A3Q1MEZ8;E1B7N2;E1B9M9;A0A3Q1LMV7;G3MYX0	G3X807;P62803;A0A3Q1MEZ8;E1B7N2;E1B9M9;A0A3Q1LMV7;G3MYX0	Histone H4		tr|G3X807|G3X807_BOVIN Histone H4 OS=Bos taurus OX=9913 PE=3 SV=1;sp|P62803|H4_BOVIN Histone H4 OS=Bos taurus OX=9913 PE=1 SV=2;tr|A0A3Q1MEZ8|A0A3Q1MEZ8_BOVIN Histone H4 OS=Bos taurus OX=9913 GN=LOC112445458 PE=3 SV=1;tr|E1B7N2|E1B7N2_BOVIN Histone H4 OS=B	7	6	1	1	52	10.949	98	-2	690550000
G5E507;Q76LV1;Q865A1;G3N2V5;Q3SZD6;A0A3Q1LTQ4;Q7M2S2	G5E507;Q76LV1	Heat shock protein HSP 90-beta	HSP90AB1	tr|G5E507|G5E507_BOVIN Heat shock protein HSP 90-beta OS=Bos taurus OX=9913 GN=HSP90AB1 PE=1 SV=2;sp|Q76LV1|HS90B_BOVIN Heat shock protein HSP 90-beta OS=Bos taurus OX=9913 GN=HSP90AB1 PE=2 SV=3	7	33	20	19	45.6	81.722	712	323.31	41591000000
G5E513;G5E5T5	G5E513;G5E5T5	Uncharacterized protein		tr|G5E513|G5E513_BOVIN Uncharacterized protein OS=Bos taurus OX=9913 PE=1 SV=2;tr|G5E5T5|G5E5T5_BOVIN Uncharacterized protein OS=Bos taurus OX=9913 PE=1 SV=2	2	4	4	1	10.5	48.106	439	11.687	2143900000
G5E571;Q2TBU3	G5E571;Q2TBU3	Golgi SNAP receptor complex member 1	GOSR1	tr|G5E571|G5E571_BOVIN Golgi SNAP receptor complex member 1 OS=Bos taurus OX=9913 GN=GOSR1 PE=3 SV=1;sp|Q2TBU3|GOSR1_BOVIN Golgi SNAP receptor complex member 1 OS=Bos taurus OX=9913 GN=GOSR1 PE=2 SV=1	2	1	1	1	4.9	27.919	244	2.4457	111530000
G5E589;Q2TBX6	G5E589;Q2TBX6	Proteasome subunit beta	PSMB1	tr|G5E589|G5E589_BOVIN Proteasome subunit beta OS=Bos taurus OX=9913 GN=PSMB1 PE=3 SV=1;sp|Q2TBX6|PSB1_BOVIN Proteasome subunit beta type-1 OS=Bos taurus OX=9913 GN=PSMB1 PE=1 SV=1	2	10	10	10	43.6	26.318	241	55.268	10708000000
G5E5B8;E1BL01	G5E5B8	Junctophilin	JPH1	tr|G5E5B8|G5E5B8_BOVIN Junctophilin OS=Bos taurus OX=9913 GN=JPH1 PE=3 SV=1	2	20	20	20	26.7	71.548	658	63.017	15067000000
G5E5C3;Q2YDE4	G5E5C3;Q2YDE4	Proteasome subunit alpha type	PSMA6	tr|G5E5C3|G5E5C3_BOVIN Proteasome subunit alpha type OS=Bos taurus OX=9913 GN=PSMA6 PE=1 SV=1;sp|Q2YDE4|PSA6_BOVIN Proteasome subunit alpha type-6 OS=Bos taurus OX=9913 GN=PSMA6 PE=1 SV=1	2	11	11	11	49.8	27.284	245	113.77	11571000000
G5E5C8;Q2TBL6;Q58DR3	G5E5C8;Q2TBL6	Transaldolase	TALDO1	tr|G5E5C8|G5E5C8_BOVIN Transaldolase OS=Bos taurus OX=9913 GN=TALDO1 PE=1 SV=1;sp|Q2TBL6|TALDO_BOVIN Transaldolase OS=Bos taurus OX=9913 GN=TALDO1 PE=2 SV=1	3	7	7	7	20.2	37.681	337	18.458	2962700000
G5E5N5;Q3MHW9	G5E5N5;Q3MHW9	NADH-cytochrome b5 reductase	CYB5R1	tr|G5E5N5|G5E5N5_BOVIN NADH-cytochrome b5 reductase OS=Bos taurus OX=9913 GN=CYB5R1 PE=3 SV=1;sp|Q3MHW9|NB5R1_BOVIN NADH-cytochrome b5 reductase 1 OS=Bos taurus OX=9913 GN=CYB5R1 PE=2 SV=1	2	6	6	6	20.5	33.678	303	19.912	5030900000
G5E5X7	G5E5X7	Pannexin	PANX2	tr|G5E5X7|G5E5X7_BOVIN Pannexin OS=Bos taurus OX=9913 GN=PANX2 PE=3 SV=2	1	1	1	1	1.5	72.011	656	2.6874	284210000
G5E628;Q0VCS3;F1N1A3;Q95M59	G5E628;Q0VCS3;F1N1A3;Q95M59	Ubiquilin 2	UBQLN2	tr|G5E628|G5E628_BOVIN Ubiquilin 2 OS=Bos taurus OX=9913 GN=UBQLN2 PE=4 SV=2;tr|Q0VCS3|Q0VCS3_BOVIN UBQLN1 protein OS=Bos taurus OX=9913 GN=UBQLN1 PE=2 SV=1;tr|F1N1A3|F1N1A3_BOVIN Ubiquilin 1 OS=Bos taurus OX=9913 GN=UBQLN1 PE=4 SV=1;tr|Q95M59|Q95M59_BOVIN	4	2	2	2	6.6	60.527	564	9.0642	648070000
G5E630;B7TCH8;C0KTK9	G5E630;B7TCH8;C0KTK9	USP9X	USP9X	tr|G5E630|G5E630_BOVIN USP9X OS=Bos taurus OX=9913 GN=USP9X PE=3 SV=1;tr|B7TCH8|B7TCH8_BOVIN Y-linked ubiquitin-specific protease 9 (Fragment) OS=Bos taurus OX=9913 GN=USP9Y PE=4 SV=1;tr|C0KTK9|C0KTK9_BOVIN Usp9y OS=Bos taurus OX=9913 PE=2 SV=1	3	8	8	8	3.5	290.3	2554	24.152	1620400000
G5E675;Q0VCK5;A0A3Q1LIW3;A0A3Q1N8C9;A0A3Q1MS92;E1BMW2;A0A3Q1LVF9;Q1JPJ7	G5E675;Q0VCK5;A0A3Q1LIW3;A0A3Q1N8C9;A0A3Q1MS92;E1BMW2;A0A3Q1LVF9	AP-2 complex subunit alpha	AP2A2	tr|G5E675|G5E675_BOVIN AP-2 complex subunit alpha OS=Bos taurus OX=9913 GN=AP2A2 PE=3 SV=2;sp|Q0VCK5|AP2A2_BOVIN AP-2 complex subunit alpha-2 OS=Bos taurus OX=9913 GN=AP2A2 PE=1 SV=1;tr|A0A3Q1LIW3|A0A3Q1LIW3_BOVIN AP-2 complex subunit alpha OS=Bos taurus O	8	4	4	4	5.6	103.72	935	13.835	358310000
G5E6N7;A0A3Q1LTV2	G5E6N7;A0A3Q1LTV2	Chromobox 1	CBX1	tr|G5E6N7|G5E6N7_BOVIN Chromobox 1 OS=Bos taurus OX=9913 GN=CBX1 PE=4 SV=1;tr|A0A3Q1LTV2|A0A3Q1LTV2_BOVIN Uncharacterized protein OS=Bos taurus OX=9913 PE=4 SV=1	2	1	1	1	6.5	21.418	185	3.232	176760000
G8JKV5	G8JKV5	60S ribosomal protein L14	RPL14	tr|G8JKV5|G8JKV5_BOVIN 60S ribosomal protein L14 OS=Bos taurus OX=9913 GN=RPL14 PE=4 SV=1	1	2	2	1	10.8	23.365	213	17.686	1609300000
G8JKV6;Q5E964	G8JKV6;Q5E964	26S proteasome non-ATPase regulatory subunit 13	PSMD13	tr|G8JKV6|G8JKV6_BOVIN 26S proteasome non-ATPase regulatory subunit 13 OS=Bos taurus OX=9913 GN=PSMD13 PE=4 SV=1;sp|Q5E964|PSD13_BOVIN 26S proteasome non-ATPase regulatory subunit 13 OS=Bos taurus OX=9913 GN=PSMD13 PE=2 SV=1	2	5	5	5	15.7	39.423	345	12.12	1889600000
G8JKW7;A0A3Q1MGP2	G8JKW7;A0A3Q1MGP2	Serpin A3-7	SERPINA3-7	tr|G8JKW7|G8JKW7_BOVIN Serpin A3-7 OS=Bos taurus OX=9913 GN=SERPINA3-7 PE=3 SV=2;tr|A0A3Q1MGP2|A0A3Q1MGP2_BOVIN SERPIN domain-containing protein OS=Bos taurus OX=9913 GN=LOC112445741 PE=3 SV=1	2	8	3	0	18.6	46.575	415	5.8081	1133200000
G8JKX8;P35605	G8JKX8;P35605	Coatomer subunit beta	COPB2	tr|G8JKX8|G8JKX8_BOVIN Coatomer subunit beta OS=Bos taurus OX=9913 GN=COPB2 PE=1 SV=2;sp|P35605|COPB2_BOVIN Coatomer subunit beta OS=Bos taurus OX=9913 GN=COPB2 PE=1 SV=3	2	8	8	8	13.3	101.38	898	60.701	1994900000
G8JKY0;Q5E958;A0A3Q1LPB5;A1XED8;Q862P8	G8JKY0;Q5E958;A0A3Q1LPB5;A1XED8;Q862P8	40S ribosomal protein S8	RPS8	tr|G8JKY0|G8JKY0_BOVIN 40S ribosomal protein S8 OS=Bos taurus OX=9913 GN=RPS8 PE=1 SV=1;sp|Q5E958|RS8_BOVIN 40S ribosomal protein S8 OS=Bos taurus OX=9913 GN=RPS8 PE=2 SV=3;tr|A0A3Q1LPB5|A0A3Q1LPB5_BOVIN 40S ribosomal protein S8 OS=Bos taurus OX=9913 GN=RP	5	7	7	7	38.6	24.074	207	35.438	7909300000
G8JKZ8;O97680	G8JKZ8;O97680	Thioredoxin	TXN	tr|G8JKZ8|G8JKZ8_BOVIN Thioredoxin OS=Bos taurus OX=9913 GN=TXN PE=1 SV=1;sp|O97680|THIO_BOVIN Thioredoxin OS=Bos taurus OX=9913 GN=TXN PE=3 SV=3	2	4	4	4	43.3	10.868	97	67.933	38169000000
G8JL06;A5D7N2;A0A3Q1MBN5	G8JL06;A5D7N2;A0A3Q1MBN5	Histone H2B	HIST1H2BJ	tr|G8JL06|G8JL06_BOVIN Histone H2B OS=Bos taurus OX=9913 GN=HIST1H2BJ PE=3 SV=2;tr|A5D7N2|A5D7N2_BOVIN Histone H2B OS=Bos taurus OX=9913 GN=HIST2H2BE PE=2 SV=1;tr|A0A3Q1MBN5|A0A3Q1MBN5_BOVIN Histone H2B OS=Bos taurus OX=9913 PE=3 SV=1	3	9	1	0	50.8	13.874	126	2.3111	1062300000
I6L9J7;E1BL12	I6L9J7;E1BL12	PREB protein	PREB	tr|I6L9J7|I6L9J7_BOVIN PREB protein OS=Bos taurus OX=9913 GN=PREB PE=2 SV=1;tr|E1BL12|E1BL12_BOVIN Prolactin regulatory element binding OS=Bos taurus OX=9913 GN=PREB PE=4 SV=1	2	2	2	2	16	23.129	213	6.1984	289010000
J9ZXG5;F1N1A9;P80746;A0A3Q1MXS2;Q8MKD4;A7YY42	J9ZXG5;F1N1A9;P80746;A0A3Q1MXS2;Q8MKD4;A7YY42	Integrin alpha V subunit		tr|J9ZXG5|J9ZXG5_BOVIN Integrin alpha V subunit OS=Bos taurus OX=9913 PE=2 SV=1;tr|F1N1A9|F1N1A9_BOVIN Integrin alpha-V OS=Bos taurus OX=9913 GN=ITGAV PE=3 SV=3;sp|P80746|ITAV_BOVIN Integrin alpha-V OS=Bos taurus OX=9913 GN=ITGAV PE=1 SV=3;tr|A0A3Q1MXS2|A0	6	2	2	2	2.9	115.69	1047	3.6964	267570000
K8FK38	K8FK38	Heat Shock Protein 70 (Fragment)	HSP70	tr|K8FK38|K8FK38_BOVIN Heat Shock Protein 70 (Fragment) OS=Bos taurus OX=9913 GN=HSP70 PE=3 SV=1	1	27	1	1	49.7	69.42	634	8.17	1084100000
L7R5X3;A5D989;A0A3Q1M9K4;A0A452DIM3;L7R4Y6	L7R5X3;A5D989;A0A3Q1M9K4;A0A452DIM3;L7R4Y6	Eukaryotic translation elongation factor 1 delta transcript variant 1	eef1d	tr|L7R5X3|L7R5X3_BOVIN Eukaryotic translation elongation factor 1 delta transcript variant 1 OS=Bos taurus OX=9913 GN=eef1d PE=2 SV=1;sp|A5D989|EF1D_BOVIN Elongation factor 1-delta OS=Bos taurus OX=9913 GN=EEF1D PE=2 SV=2;tr|A0A3Q1M9K4|A0A3Q1M9K4_BOVIN Elo	5	9	9	8	44.6	31.141	280	109.02	5533700000
M0QVZ6;A5D7M6;Q5XQN5	M0QVZ6;A5D7M6;Q5XQN5	Keratin, type II cytoskeletal 5	KRT5	tr|M0QVZ6|M0QVZ6_BOVIN Keratin, type II cytoskeletal 5 OS=Bos taurus OX=9913 GN=KRT5 PE=3 SV=2;tr|A5D7M6|A5D7M6_BOVIN KRT5 protein OS=Bos taurus OX=9913 GN=KRT5 PE=2 SV=1;sp|Q5XQN5|K2C5_BOVIN Keratin, type II cytoskeletal 5 OS=Bos taurus OX=9913 GN=KRT5 PE	3	9	7	3	10.4	62.623	594	35.049	5082800000
M5FHS4;A5D7D4;F6Q087;A7YWL9;A0A3Q1MH45	M5FHS4;A5D7D4;F6Q087;A7YWL9;A0A3Q1MH45	G1 to S phase transition 1	GSPT1	tr|M5FHS4|M5FHS4_BOVIN G1 to S phase transition 1 OS=Bos taurus OX=9913 GN=GSPT1 PE=4 SV=1;tr|A5D7D4|A5D7D4_BOVIN GSPT1 protein OS=Bos taurus OX=9913 GN=GSPT1 PE=2 SV=1;tr|F6Q087|F6Q087_BOVIN G1 to S phase transition 1 OS=Bos taurus OX=9913 GN=GSPT1 PE=4 S	5	6	6	6	8.9	66.015	605	10.485	515820000
M5FK76;F1N556	M5FK76;F1N556	MATH (Meprin-associated Traf homology) domain containing family member (Math-33)-like	USP7	tr|M5FK76|M5FK76_BOVIN MATH (Meprin-associated Traf homology) domain containing family member (Math-33)-like OS=Bos taurus OX=9913 GN=USP7 PE=3 SV=1;tr|F1N556|F1N556_BOVIN Ubiquitin specific peptidase 7 OS=Bos taurus OX=9913 GN=USP7 PE=3 SV=3	2	3	3	3	3.8	123.13	1055	7.3667	293090000
O02675;A0A3Q1MFI5;A0A3Q1MQ68;E1BER6	O02675;A0A3Q1MFI5;A0A3Q1MQ68	Dihydropyrimidinase-related protein 2	DPYSL2	sp|O02675|DPYL2_BOVIN Dihydropyrimidinase-related protein 2 OS=Bos taurus OX=9913 GN=DPYSL2 PE=1 SV=1;tr|A0A3Q1MFI5|A0A3Q1MFI5_BOVIN Dihydropyrimidinase-related protein 2 OS=Bos taurus OX=9913 GN=DPYSL2 PE=1 SV=1;tr|A0A3Q1MQ68|A0A3Q1MQ68_BOVIN Dihydropyrim	4	13	13	11	33.7	62.277	572	38.134	4098300000
O02691	O02691	3-hydroxyacyl-CoA dehydrogenase type-2	HSD17B10	sp|O02691|HCD2_BOVIN 3-hydroxyacyl-CoA dehydrogenase type-2 OS=Bos taurus OX=9913 GN=HSD17B10 PE=1 SV=3	1	5	5	5	26.1	27.14	261	28.964	3064100000
O02739;A0A3Q1MJK1;A0A3Q1NAJ0;F1N0T3;Q862S0;A6QQ02;A0A3Q1LKH6;G3X7H8;Q862F5	O02739;A0A3Q1MJK1	Serpin B6	SERPINB6	sp|O02739|SPB6_BOVIN Serpin B6 OS=Bos taurus OX=9913 GN=SERPINB6 PE=2 SV=1;tr|A0A3Q1MJK1|A0A3Q1MJK1_BOVIN Serpin B6 OS=Bos taurus OX=9913 GN=SERPINB6 PE=3 SV=1	9	7	7	7	23.8	42.56	378	26.728	2348600000
O18738;A0A3Q1LQU4;F1N7D7;A0A3Q1MDA4	O18738;A0A3Q1LQU4;F1N7D7;A0A3Q1MDA4	Dystroglycan	DAG1	sp|O18738|DAG1_BOVIN Dystroglycan OS=Bos taurus OX=9913 GN=DAG1 PE=1 SV=1;tr|A0A3Q1LQU4|A0A3Q1LQU4_BOVIN Dystroglycan OS=Bos taurus OX=9913 GN=DAG1 PE=4 SV=1;tr|F1N7D7|F1N7D7_BOVIN Dystroglycan OS=Bos taurus OX=9913 GN=DAG1 PE=4 SV=2;tr|A0A3Q1MDA4|A0A3Q1MD	4	6	6	6	7.4	97.32	895	26.679	1437500000
O18789;M5FJW2;A0A452DIA7;A0A3Q1MAT9;A0A3Q1NLL5;A0A3Q1M656;Q862M9;Q862E0;A0A3Q1MBL4	O18789;M5FJW2;A0A452DIA7;A0A3Q1MAT9;A0A3Q1NLL5;A0A3Q1M656	40S ribosomal protein S2	RPS2	sp|O18789|RS2_BOVIN 40S ribosomal protein S2 OS=Bos taurus OX=9913 GN=RPS2 PE=2 SV=2;tr|M5FJW2|M5FJW2_BOVIN 40S ribosomal protein S2 OS=Bos taurus OX=9913 GN=RPS2 PE=3 SV=1;tr|A0A452DIA7|A0A452DIA7_BOVIN 40S ribosomal protein S2 OS=Bos taurus OX=9913 GN=RP	9	6	6	3	20.5	31.235	293	15.864	4519000000
O46375;A0A3Q1MRM2	O46375;A0A3Q1MRM2	Transthyretin	TTR	sp|O46375|TTHY_BOVIN Transthyretin OS=Bos taurus OX=9913 GN=TTR PE=1 SV=1;tr|A0A3Q1MRM2|A0A3Q1MRM2_BOVIN Transthyretin OS=Bos taurus OX=9913 GN=TTR PE=3 SV=1	2	6	6	6	31.3	15.727	147	88.859	17802000000
O46504;F1N4M3;A7E3P3	O46504;F1N4M3	Pyruvate dehydrogenase phosphatase regulatory subunit, mitochondrial	PDPR	sp|O46504|PDPR_BOVIN Pyruvate dehydrogenase phosphatase regulatory subunit, mitochondrial OS=Bos taurus OX=9913 GN=PDPR PE=1 SV=1;tr|F1N4M3|F1N4M3_BOVIN Pyruvate dehydrogenase phosphatase regulatory subunit, mitochondrial OS=Bos taurus OX=9913 GN=PDPR PE=4	3	3	3	3	3.8	98.856	878	6.1171	501560000
O46629;A0A3Q1MH46;A5D9E7	O46629;A0A3Q1MH46;A5D9E7	Trifunctional enzyme subunit beta, mitochondrial	HADHB	sp|O46629|ECHB_BOVIN Trifunctional enzyme subunit beta, mitochondrial OS=Bos taurus OX=9913 GN=HADHB PE=2 SV=1;tr|A0A3Q1MH46|A0A3Q1MH46_BOVIN Trifunctional enzyme subunit beta, mitochondrial OS=Bos taurus OX=9913 GN=HADHB PE=1 SV=1;tr|A5D9E7|A5D9E7_BOVIN M	3	15	15	15	41.3	51.345	475	99.383	11094000000
O62654;Q862F7	O62654	Desmin	DES	sp|O62654|DESM_BOVIN Desmin OS=Bos taurus OX=9913 GN=DES PE=2 SV=3	2	37	37	32	75.3	53.531	470	323.31	1122500000000
O62830	O62830	Protein phosphatase 1B	PPM1B	sp|O62830|PPM1B_BOVIN Protein phosphatase 1B OS=Bos taurus OX=9913 GN=PPM1B PE=2 SV=2	1	4	4	4	11.8	53.43	484	13.766	601300000
O77784;Q9BGH9;Q9TVD2	O77784	Isocitrate dehydrogenase [NAD] subunit beta, mitochondrial	IDH3B	sp|O77784|IDH3B_BOVIN Isocitrate dehydrogenase [NAD] subunit beta, mitochondrial OS=Bos taurus OX=9913 GN=IDH3B PE=2 SV=2	3	6	6	6	19.2	42.497	385	78.43	2302100000
O77788;F1MDZ2	O77788;F1MDZ2	Neurofilament medium polypeptide	NEFM	sp|O77788|NFM_BOVIN Neurofilament medium polypeptide OS=Bos taurus OX=9913 GN=NEFM PE=1 SV=3;tr|F1MDZ2|F1MDZ2_BOVIN Neurofilament medium polypeptide OS=Bos taurus OX=9913 GN=NEFM PE=3 SV=3	2	5	4	4	6.4	103.21	926	8.3018	330010000
O77834;A0A3Q1LKU1	O77834;A0A3Q1LKU1	Peroxiredoxin-6	PRDX6	sp|O77834|PRDX6_BOVIN Peroxiredoxin-6 OS=Bos taurus OX=9913 GN=PRDX6 PE=1 SV=3;tr|A0A3Q1LKU1|A0A3Q1LKU1_BOVIN Thioredoxin domain-containing protein OS=Bos taurus OX=9913 PE=4 SV=1	2	11	11	11	55.8	25.067	224	146.17	97470000000
O97725;A0A3Q1M8N8;A0A452DIK0	O97725;A0A3Q1M8N8;A0A452DIK0	NADH dehydrogenase [ubiquinone] 1 alpha subcomplex subunit 12	NDUFA12	sp|O97725|NDUAC_BOVIN NADH dehydrogenase [ubiquinone] 1 alpha subcomplex subunit 12 OS=Bos taurus OX=9913 GN=NDUFA12 PE=1 SV=1;tr|A0A3Q1M8N8|A0A3Q1M8N8_BOVIN NADH dehydrogenase [ubiquinone] 1 alpha subcomplex subunit 12 OS=Bos taurus OX=9913 GN=LOC10190617	3	4	4	4	37.9	17.089	145	17.644	1874800000
O97764	O97764	Zeta-crystallin	CRYZ	sp|O97764|QOR_BOVIN Zeta-crystallin OS=Bos taurus OX=9913 GN=CRYZ PE=2 SV=2	1	11	11	11	40	35.382	330	81.054	23615000000
P00125;Q7YRA7	P00125;Q7YRA7	Cytochrome c1, heme protein, mitochondrial	CYC1	sp|P00125|CY1_BOVIN Cytochrome c1, heme protein, mitochondrial OS=Bos taurus OX=9913 GN=CYC1 PE=1 SV=2;tr|Q7YRA7|Q7YRA7_BOVIN Cytochrome c-1 (Fragment) OS=Bos taurus OX=9913 GN=CYC1 PE=4 SV=1	2	10	10	10	31.4	35.296	325	105.99	21796000000
P00126;A0A452DIC1	P00126;A0A452DIC1	Cytochrome b-c1 complex subunit 6, mitochondrial	UQCRH	sp|P00126|QCR6_BOVIN Cytochrome b-c1 complex subunit 6, mitochondrial OS=Bos taurus OX=9913 GN=UQCRH PE=1 SV=2;tr|A0A452DIC1|A0A452DIC1_BOVIN Cytochrome b-c1 complex subunit 6, mitochondrial OS=Bos taurus OX=9913 GN=UQCRH PE=4 SV=1	2	6	6	6	74.7	10.624	91	105.48	36934000000
P00129;A0A3Q1LTJ5	P00129	Cytochrome b-c1 complex subunit 7	UQCRB	sp|P00129|QCR7_BOVIN Cytochrome b-c1 complex subunit 7 OS=Bos taurus OX=9913 GN=UQCRB PE=1 SV=3	2	6	6	6	43.2	13.476	111	33.649	20452000000
P00130	P00130	Cytochrome b-c1 complex subunit 9	UQCR10	sp|P00130|QCR9_BOVIN Cytochrome b-c1 complex subunit 9 OS=Bos taurus OX=9913 GN=UQCR10 PE=1 SV=3	1	3	3	3	50	7.4575	64	45.669	20503000000
P00171;A0A452DIG0	P00171;A0A452DIG0	Cytochrome b5	CYB5A	sp|P00171|CYB5_BOVIN Cytochrome b5 OS=Bos taurus OX=9913 GN=CYB5A PE=1 SV=3;tr|A0A452DIG0|A0A452DIG0_BOVIN Cytochrome b5 OS=Bos taurus OX=9913 GN=CYB5A PE=1 SV=1	2	4	4	4	41	15.329	134	20.22	5102400000
P00423;A0A3Q1M380	P00423;A0A3Q1M380	Cytochrome c oxidase subunit 4 isoform 1, mitochondrial	COX4I1	sp|P00423|COX41_BOVIN Cytochrome c oxidase subunit 4 isoform 1, mitochondrial OS=Bos taurus OX=9913 GN=COX4I1 PE=1 SV=1;tr|A0A3Q1M380|A0A3Q1M380_BOVIN Uncharacterized protein OS=Bos taurus OX=9913 PE=4 SV=1	2	9	9	9	50.9	19.571	169	123.93	81633000000
P00426	P00426	Cytochrome c oxidase subunit 5A, mitochondrial	COX5A	sp|P00426|COX5A_BOVIN Cytochrome c oxidase subunit 5A, mitochondrial OS=Bos taurus OX=9913 GN=COX5A PE=1 SV=2	1	3	3	3	20.4	16.735	152	15.072	14574000000
P00428;A0A3Q1MBD7;G3N0G3	P00428;A0A3Q1MBD7	Cytochrome c oxidase subunit 5B, mitochondrial	COX5B	sp|P00428|COX5B_BOVIN Cytochrome c oxidase subunit 5B, mitochondrial OS=Bos taurus OX=9913 GN=COX5B PE=1 SV=2;tr|A0A3Q1MBD7|A0A3Q1MBD7_BOVIN Cytochrome c oxidase subunit 5B, mitochondrial OS=Bos taurus OX=9913 GN=COX5B PE=4 SV=1	3	7	7	7	41.9	13.834	129	34.553	59959000000
P00429;A0A3Q1N4F8;A0A3Q1MB49;F1N2E5;E1BAV7;A0A3Q1MHP6	P00429;A0A3Q1N4F8;A0A3Q1MB49;F1N2E5;E1BAV7	Cytochrome c oxidase subunit 6B1	COX6B1	sp|P00429|CX6B1_BOVIN Cytochrome c oxidase subunit 6B1 OS=Bos taurus OX=9913 GN=COX6B1 PE=1 SV=2;tr|A0A3Q1N4F8|A0A3Q1N4F8_BOVIN Cytochrome c oxidase subunit 6B1 OS=Bos taurus OX=9913 GN=COX6B1 PE=4 SV=1;tr|A0A3Q1MB49|A0A3Q1MB49_BOVIN Cytochrome c oxidase s	6	5	5	4	55.8	10.156	86	17.885	23634000000
P00430;A0A452DKH9;A0A452DJH8	P00430;A0A452DKH9;A0A452DJH8	Cytochrome c oxidase subunit 7C, mitochondrial	COX7C	sp|P00430|COX7C_BOVIN Cytochrome c oxidase subunit 7C, mitochondrial OS=Bos taurus OX=9913 GN=COX7C PE=1 SV=3;tr|A0A452DKH9|A0A452DKH9_BOVIN Uncharacterized protein OS=Bos taurus OX=9913 GN=LOC101903567 PE=4 SV=1;tr|A0A452DJH8|A0A452DJH8_BOVIN Cytochrome c	3	2	2	2	28.6	7.3306	63	5.7207	23986000000
P00432;A0A3Q1LKF1;A0A3Q1MQP3;A0A411D3E8	P00432;A0A3Q1LKF1;A0A3Q1MQP3	Catalase	CAT	sp|P00432|CATA_BOVIN Catalase OS=Bos taurus OX=9913 GN=CAT PE=1 SV=3;tr|A0A3Q1LKF1|A0A3Q1LKF1_BOVIN Catalase OS=Bos taurus OX=9913 GN=CAT PE=1 SV=1;tr|A0A3Q1MQP3|A0A3Q1MQP3_BOVIN Catalase OS=Bos taurus OX=9913 GN=CAT PE=1 SV=1	4	8	8	8	17.3	59.915	527	32.444	1061500000
P00435	P00435	Glutathione peroxidase 1	GPX1	sp|P00435|GPX1_BOVIN Glutathione peroxidase 1 OS=Bos taurus OX=9913 GN=GPX1 PE=1 SV=3	1	5	5	5	27.8	22.659	205	30.87	1889900000
P00442;Q861T4;Q9TS96;F1MNQ4;A4URH1;A0A411D3F5	P00442;Q861T4;Q9TS96;F1MNQ4;A4URH1	Superoxide dismutase [Cu-Zn]	SOD1	sp|P00442|SODC_BOVIN Superoxide dismutase [Cu-Zn] OS=Bos taurus OX=9913 GN=SOD1 PE=1 SV=2;tr|Q861T4|Q861T4_BOVIN Similar to superoxide dismutase (Fragment) OS=Bos taurus OX=9913 PE=2 SV=1;tr|Q9TS96|Q9TS96_BOVIN Thymus HYPOCHOLESTEROLEMIC factor (TPHF) (Sup	6	8	8	8	38.8	15.682	152	38.435	114040000000
P00514;A0A3Q1MBY4;Q17QF5;A0A3Q1MCI6	P00514;A0A3Q1MBY4	cAMP-dependent protein kinase type I-alpha regulatory subunit	PRKAR1A	sp|P00514|KAP0_BOVIN cAMP-dependent protein kinase type I-alpha regulatory subunit OS=Bos taurus OX=9913 GN=PRKAR1A PE=1 SV=2;tr|A0A3Q1MBY4|A0A3Q1MBY4_BOVIN cAMP-dependent protein kinase type I-alpha regulatory subunit OS=Bos taurus OX=9913 GN=PRKAR1A PE=4	4	11	11	11	29.7	42.892	380	88.528	13594000000
P00515	P00515	cAMP-dependent protein kinase type II-alpha regulatory subunit	PRKAR2A	sp|P00515|KAP2_BOVIN cAMP-dependent protein kinase type II-alpha regulatory subunit OS=Bos taurus OX=9913 GN=PRKAR2A PE=1 SV=2	1	5	5	5	15	45.093	401	28.339	6798400000
P00570;A0A3Q1N2Q9;A0A3Q1M363;A0A452DIS4;A4IFD0;A0A3Q1MKM8	P00570;A0A3Q1N2Q9	Adenylate kinase isoenzyme 1	AK1	sp|P00570|KAD1_BOVIN Adenylate kinase isoenzyme 1 OS=Bos taurus OX=9913 GN=AK1 PE=1 SV=2;tr|A0A3Q1N2Q9|A0A3Q1N2Q9_BOVIN Adenylate kinase isoenzyme 1 OS=Bos taurus OX=9913 GN=AK1 PE=1 SV=1	6	17	17	17	74.7	21.664	194	282.64	497020000000
P00586;A0A452DJ91	P00586;A0A452DJ91	Thiosulfate sulfurtransferase	TST	sp|P00586|THTR_BOVIN Thiosulfate sulfurtransferase OS=Bos taurus OX=9913 GN=TST PE=1 SV=3;tr|A0A452DJ91|A0A452DJ91_BOVIN Sulfurtransferase OS=Bos taurus OX=9913 GN=TST PE=4 SV=1	2	2	2	2	8.8	33.295	297	5.89	166790000
P00727	P00727	Cytosol aminopeptidase	LAP3	sp|P00727|AMPL_BOVIN Cytosol aminopeptidase OS=Bos taurus OX=9913 GN=LAP3 PE=1 SV=3	1	16	16	16	37.2	56.289	519	123.9	16973000000
P00735;A0A452DI66	P00735;A0A452DI66	Prothrombin	F2	sp|P00735|THRB_BOVIN Prothrombin OS=Bos taurus OX=9913 GN=F2 PE=1 SV=2;tr|A0A452DI66|A0A452DI66_BOVIN Prothrombin OS=Bos taurus OX=9913 GN=F2 PE=3 SV=1	2	3	3	3	6.4	70.505	625	5.844	194300000
P00829;A0A452DII8;Q0QEM9	P00829;A0A452DII8;Q0QEM9	ATP synthase subunit beta, mitochondrial	ATP5F1B	sp|P00829|ATPB_BOVIN ATP synthase subunit beta, mitochondrial OS=Bos taurus OX=9913 GN=ATP5F1B PE=1 SV=2;tr|A0A452DII8|A0A452DII8_BOVIN ATP synthase subunit beta OS=Bos taurus OX=9913 GN=ATP5F1B PE=3 SV=1;tr|Q0QEM9|Q0QEM9_BOVIN ATP synthase subunit beta (F	3	19	19	19	55.1	56.283	528	323.31	291160000000
P00921;F1N0H3;A0A3Q1MM44	P00921;F1N0H3;A0A3Q1MM44	Carbonic anhydrase 2	CA2	sp|P00921|CAH2_BOVIN Carbonic anhydrase 2 OS=Bos taurus OX=9913 GN=CA2 PE=1 SV=3;tr|F1N0H3|F1N0H3_BOVIN Carbonic anhydrase 2 OS=Bos taurus OX=9913 GN=CA2 PE=1 SV=3;tr|A0A3Q1MM44|A0A3Q1MM44_BOVIN Carbonic anhydrase 2 OS=Bos taurus OX=9913 GN=CA2 PE=1 SV=1	3	6	6	6	26.5	29.113	260	127.65	6463700000
P00974;P00975;P04815;A0A3Q1MBE1;A0A3Q1M0F4	P00974;P00975;P04815;A0A3Q1MBE1;A0A3Q1M0F4	Pancreatic trypsin inhibitor		sp|P00974|BPT1_BOVIN Pancreatic trypsin inhibitor OS=Bos taurus OX=9913 PE=1 SV=2;sp|P00975|IBPS_BOVIN Serum basic protease inhibitor OS=Bos taurus OX=9913 PE=1 SV=1;sp|P04815|BPT2_BOVIN Spleen trypsin inhibitor I OS=Bos taurus OX=9913 PE=1 SV=2;tr|A0A3Q1M	5	2	2	2	20	10.903	100	6.5887	816640000
P00978;F1MMK9;A0A3Q1MGB8	P00978;F1MMK9;A0A3Q1MGB8	Protein AMBP	AMBP	sp|P00978|AMBP_BOVIN Protein AMBP OS=Bos taurus OX=9913 GN=AMBP PE=1 SV=2;tr|F1MMK9|F1MMK9_BOVIN Kinesin family member 12 OS=Bos taurus OX=9913 GN=KIF12 PE=4 SV=3;tr|A0A3Q1MGB8|A0A3Q1MGB8_BOVIN Kinesin family member 12 OS=Bos taurus OX=9913 GN=KIF12 PE=4 S	3	2	2	2	4.8	39.234	352	4.3091	998920000
P01044	P01044	Kininogen-1	KNG1	sp|P01044|KNG1_BOVIN Kininogen-1 OS=Bos taurus OX=9913 GN=KNG1 PE=1 SV=1	1	11	1	0	18.4	68.889	621	4.0323	103230000
P01045	P01045	Kininogen-2	KNG2	sp|P01045|KNG2_BOVIN Kininogen-2 OS=Bos taurus OX=9913 GN=KNG2 PE=1 SV=1	1	12	12	1	19.4	68.709	619	27.777	2241200000
P01096	P01096	ATPase inhibitor, mitochondrial	ATP5IF1	sp|P01096|ATIF1_BOVIN ATPase inhibitor, mitochondrial OS=Bos taurus OX=9913 GN=ATP5IF1 PE=1 SV=2	1	5	5	5	26.6	12.301	109	12.417	14997000000
P01252	P01252	Prothymosin alpha	PTMA	sp|P01252|PTMA_BOVIN Prothymosin alpha OS=Bos taurus OX=9913 GN=PTMA PE=1 SV=2	1	3	3	3	26.4	12.072	110	13.325	242440000
P01966;A0A1K0FUD3;A0A452DIQ5;F1MMI1;E1BAP8	P01966;A0A1K0FUD3;A0A452DIQ5	Hemoglobin subunit alpha	HBA	sp|P01966|HBA_BOVIN Hemoglobin subunit alpha OS=Bos taurus OX=9913 GN=HBA PE=1 SV=2;tr|A0A1K0FUD3|A0A1K0FUD3_BOVIN Globin C1 OS=Bos taurus OX=9913 GN=GLNC1 PE=3 SV=1;tr|A0A452DIQ5|A0A452DIQ5_BOVIN GLOBIN domain-containing protein OS=Bos taurus OX=9913 GN=H	5	8	8	8	66.9	15.184	142	87.903	280610000000
P02070;D4QBB4	P02070;D4QBB4	Hemoglobin subunit beta	HBB	sp|P02070|HBB_BOVIN Hemoglobin subunit beta OS=Bos taurus OX=9913 GN=HBB PE=1 SV=1;tr|D4QBB4|D4QBB4_BOVIN Globin A1 OS=Bos taurus OX=9913 GN=HBB PE=3 SV=1	2	13	13	2	76.6	15.954	145	267.38	411760000000
P02081;G3N1Y3;P06643;P06642;E1BEL8;E1B976	P02081;G3N1Y3	Hemoglobin fetal subunit beta		sp|P02081|HBBF_BOVIN Hemoglobin fetal subunit beta OS=Bos taurus OX=9913 PE=1 SV=1;tr|G3N1Y3|G3N1Y3_BOVIN GLOBIN domain-containing protein OS=Bos taurus OX=9913 GN=LOC107131172 PE=3 SV=2	6	3	1	1	15.2	15.859	145	2.6542	19785000000
P02192;A0A1K0FUF3;Q865L4;REV__Q3MHI8	P02192;A0A1K0FUF3	Myoglobin	MB	sp|P02192|MYG_BOVIN Myoglobin OS=Bos taurus OX=9913 GN=MB PE=1 SV=3;tr|A0A1K0FUF3|A0A1K0FUF3_BOVIN Myoglobin OS=Bos taurus OX=9913 GN=GLNG PE=3 SV=1	4	14	14	13	64.9	17.077	154	130.83	4172300000000
P02253;A0A452DIF5;G3N131	P02253;A0A452DIF5	Histone H1.2	HIST1H1C	sp|P02253|H12_BOVIN Histone H1.2 OS=Bos taurus OX=9913 GN=HIST1H1C PE=1 SV=2;tr|A0A452DIF5|A0A452DIF5_BOVIN Histone H1.2 OS=Bos taurus OX=9913 GN=HIST1H1C PE=3 SV=1	3	12	2	2	43.2	21.355	213	4.1658	115790000
P02313;Q9TRT1;A0A3Q1LU18;G3MY00;A0A3Q1MHL0;Q3ZBV4	P02313;Q9TRT1;A0A3Q1LU18;G3MY00;A0A3Q1MHL0;Q3ZBV4	Non-histone chromosomal protein HMG-17	HMGN2	sp|P02313|HMGN2_BOVIN Non-histone chromosomal protein HMG-17 OS=Bos taurus OX=9913 GN=HMGN2 PE=1 SV=2;tr|Q9TRT1|Q9TRT1_BOVIN Tumor invasion-inhibiting factor 2, IIF-2 OS=Bos taurus OX=9913 PE=1 SV=1;tr|A0A3Q1LU18|A0A3Q1LU18_BOVIN Uncharacterized protein OS	6	2	2	2	18.9	9.3795	90	2.5878	1769600000
P02316;A0A452DI53	P02316;A0A452DI53	Non-histone chromosomal protein HMG-14	HMGN1	sp|P02316|HMGN1_BOVIN Non-histone chromosomal protein HMG-14 OS=Bos taurus OX=9913 GN=HMGN1 PE=1 SV=2;tr|A0A452DI53|A0A452DI53_BOVIN Non-histone chromosomal protein HMG-14 OS=Bos taurus OX=9913 GN=HMGN1 PE=4 SV=1	2	2	2	2	18.8	10.831	101	3.0822	52271000
P02453;Q95ND9	P02453	Collagen alpha-1(I) chain	COL1A1	sp|P02453|CO1A1_BOVIN Collagen alpha-1(I) chain OS=Bos taurus OX=9913 GN=COL1A1 PE=1 SV=3	2	34	34	32	28	138.94	1463	323.31	1414200000000
P02459	P02459	Collagen alpha-1(II) chain	COL2A1	sp|P02459|CO2A1_BOVIN Collagen alpha-1(II) chain OS=Bos taurus OX=9913 GN=COL2A1 PE=1 SV=4	1	3	1	1	2.4	141.83	1487	-2	17412000
P02465;A0A3Q1NA44;A0A3Q1LZN8	P02465;A0A3Q1NA44;A0A3Q1LZN8	Collagen alpha-2(I) chain	COL1A2	sp|P02465|CO1A2_BOVIN Collagen alpha-2(I) chain OS=Bos taurus OX=9913 GN=COL1A2 PE=1 SV=2;tr|A0A3Q1NA44|A0A3Q1NA44_BOVIN Collagen alpha-2(I) chain OS=Bos taurus OX=9913 GN=COL1A2 PE=1 SV=1;tr|A0A3Q1LZN8|A0A3Q1LZN8_BOVIN Collagen alpha-2(I) chain OS=Bos tau	3	26	26	26	21	129.06	1364	269.56	854810000000
P02548	P02548	Neurofilament light polypeptide	NEFL	sp|P02548|NFL_BOVIN Neurofilament light polypeptide OS=Bos taurus OX=9913 GN=NEFL PE=1 SV=3	1	5	4	4	7.6	62.645	555	6.211	387070000
P02584;E1BHJ0	P02584;E1BHJ0	Profilin-1	PFN1	sp|P02584|PROF1_BOVIN Profilin-1 OS=Bos taurus OX=9913 GN=PFN1 PE=1 SV=2;tr|E1BHJ0|E1BHJ0_BOVIN Profilin OS=Bos taurus OX=9913 PE=3 SV=2	2	6	6	6	47.9	15.057	140	27.431	27539000000
P02639	P02639	Protein S100-A1	S100A1	sp|P02639|S10A1_BOVIN Protein S100-A1 OS=Bos taurus OX=9913 GN=S100A1 PE=1 SV=2	1	1	1	1	16	10.518	94	34.615	3571000000
P02672;A5PJE3;F6QND5;A0A3Q1LVV7	P02672;A5PJE3;F6QND5;A0A3Q1LVV7	Fibrinogen alpha chain	FGA	sp|P02672|FIBA_BOVIN Fibrinogen alpha chain OS=Bos taurus OX=9913 GN=FGA PE=1 SV=5;tr|A5PJE3|A5PJE3_BOVIN Fibrinogen alpha chain OS=Bos taurus OX=9913 GN=FGA PE=2 SV=1;tr|F6QND5|F6QND5_BOVIN Fibrinogen alpha chain OS=Bos taurus OX=9913 GN=FGA PE=4 SV=1;tr|	4	19	19	19	33.3	67.011	615	272.05	19223000000
P02676;F1MAV0;A0A3Q1MG04;A6QPX7	P02676;F1MAV0;A0A3Q1MG04;A6QPX7	Fibrinogen beta chain	FGB	sp|P02676|FIBB_BOVIN Fibrinogen beta chain OS=Bos taurus OX=9913 GN=FGB PE=1 SV=2;tr|F1MAV0|F1MAV0_BOVIN Fibrinogen beta chain OS=Bos taurus OX=9913 GN=FGB PE=4 SV=3;tr|A0A3Q1MG04|A0A3Q1MG04_BOVIN Fibrinogen beta chain OS=Bos taurus OX=9913 GN=FGB PE=4 SV=	4	18	18	18	47.4	53.339	468	116.66	14495000000
P02687;F6QBP1;A0A3Q1MAL4;A0A3Q1MRJ3;Q3SZ92;A0A3Q1M4L2	P02687;F6QBP1;A0A3Q1MAL4;A0A3Q1MRJ3;Q3SZ92;A0A3Q1M4L2	Myelin basic protein	MBP	sp|P02687|MBP_BOVIN Myelin basic protein OS=Bos taurus OX=9913 GN=MBP PE=1 SV=1;tr|F6QBP1|F6QBP1_BOVIN Myelin basic protein OS=Bos taurus OX=9913 GN=MBP PE=4 SV=2;tr|A0A3Q1MAL4|A0A3Q1MAL4_BOVIN Myelin basic protein OS=Bos taurus OX=9913 GN=MBP PE=4 SV=1;tr	6	5	5	5	24.9	18.323	169	8.4515	9792100000
P02721;A0A452DJ42	P02721;A0A452DJ42	ATP synthase-coupling factor 6, mitochondrial	ATP5PF	sp|P02721|ATP5J_BOVIN ATP synthase-coupling factor 6, mitochondrial OS=Bos taurus OX=9913 GN=ATP5PF PE=1 SV=2;tr|A0A452DJ42|A0A452DJ42_BOVIN ATP synthase-coupling factor 6, mitochondrial OS=Bos taurus OX=9913 GN=ATP5PF PE=1 SV=1	2	7	7	7	50.9	12.532	108	89.812	16868000000
P02722;Q3ZC05;A0A3Q1ME66	P02722;Q3ZC05	ADP/ATP translocase 1	SLC25A4	sp|P02722|ADT1_BOVIN ADP/ATP translocase 1 OS=Bos taurus OX=9913 GN=SLC25A4 PE=1 SV=3;tr|Q3ZC05|Q3ZC05_BOVIN Solute carrier family 25 (Mitochondrial carrier; adenine nucleotide translocator), member 4 OS=Bos taurus OX=9913 GN=SLC25A4 PE=2 SV=2	3	16	16	8	46	32.967	298	267.05	266770000000
P03972;F1MZL1	P03972;F1MZL1	Muellerian-inhibiting factor	AMH	sp|P03972|MIS_BOVIN Muellerian-inhibiting factor OS=Bos taurus OX=9913 GN=AMH PE=1 SV=1;tr|F1MZL1|F1MZL1_BOVIN Muellerian-inhibiting factor OS=Bos taurus OX=9913 GN=AMH PE=3 SV=2	2	1	1	1	1.6	60.623	575	2.3518	37993000
P04038;A0A3Q1LXK7;A0A3Q1N0B5;A0A3Q1M1C3	P04038;A0A3Q1LXK7;A0A3Q1N0B5	Cytochrome c oxidase subunit 6C	COX6C	sp|P04038|COX6C_BOVIN Cytochrome c oxidase subunit 6C OS=Bos taurus OX=9913 GN=COX6C PE=1 SV=2;tr|A0A3Q1LXK7|A0A3Q1LXK7_BOVIN COX6C domain-containing protein OS=Bos taurus OX=9913 PE=4 SV=1;tr|A0A3Q1N0B5|A0A3Q1N0B5_BOVIN COX6C domain-containing protein OS=	4	5	5	4	51.4	8.6101	74	8.2364	34645000000
P04272	P04272	Annexin A2	ANXA2	sp|P04272|ANXA2_BOVIN Annexin A2 OS=Bos taurus OX=9913 GN=ANXA2 PE=1 SV=2	1	24	24	24	64	38.612	339	273.47	112850000000
P04394	P04394	NADH dehydrogenase [ubiquinone] flavoprotein 2, mitochondrial	NDUFV2	sp|P04394|NDUV2_BOVIN NADH dehydrogenase [ubiquinone] flavoprotein 2, mitochondrial OS=Bos taurus OX=9913 GN=NDUFV2 PE=1 SV=3	1	7	7	7	28.1	27.307	249	33.874	6607000000
P05131;A0A3Q1LUR5;A0A452DJ97;A0A3Q1LVC4;A6QNX4;A0A3Q1M8C0;E1BEN2;A0A452DJE2	P05131;A0A3Q1LUR5;A0A452DJ97;A0A3Q1LVC4;A6QNX4;A0A3Q1M8C0;E1BEN2;A0A452DJE2	cAMP-dependent protein kinase catalytic subunit beta	PRKACB	sp|P05131|KAPCB_BOVIN cAMP-dependent protein kinase catalytic subunit beta OS=Bos taurus OX=9913 GN=PRKACB PE=1 SV=2;tr|A0A3Q1LUR5|A0A3Q1LUR5_BOVIN cAMP-dependent protein kinase catalytic subunit beta OS=Bos taurus OX=9913 GN=PRKACB PE=3 SV=1;tr|A0A452DJ97	8	6	6	2	14.8	40.593	351	11.986	9490700000
P05307;A6H7J6;F6Q9Q9;A0A3Q1LPQ0;G9BHW9	P05307;A6H7J6;F6Q9Q9;A0A3Q1LPQ0	Protein disulfide-isomerase	P4HB	sp|P05307|PDIA1_BOVIN Protein disulfide-isomerase OS=Bos taurus OX=9913 GN=P4HB PE=1 SV=1;tr|A6H7J6|A6H7J6_BOVIN Protein disulfide-isomerase OS=Bos taurus OX=9913 GN=P4HB PE=2 SV=1;tr|F6Q9Q9|F6Q9Q9_BOVIN Protein disulfide-isomerase OS=Bos taurus OX=9913 GN	5	19	19	19	41.8	57.265	510	104.86	49380000000
P05630	P05630	ATP synthase subunit delta, mitochondrial	ATP5F1D	sp|P05630|ATPD_BOVIN ATP synthase subunit delta, mitochondrial OS=Bos taurus OX=9913 GN=ATP5F1D PE=1 SV=2	1	2	2	2	13.7	17.612	168	8.8244	31262000000
P05631	P05631	ATP synthase subunit gamma, mitochondrial	ATP5F1C	sp|P05631|ATPG_BOVIN ATP synthase subunit gamma, mitochondrial OS=Bos taurus OX=9913 GN=ATP5F1C PE=1 SV=3	1	7	7	7	24.5	33.072	298	19.082	11730000000
P05632;A0A3Q1LN99	P05632	ATP synthase subunit epsilon, mitochondrial	ATP5F1E	sp|P05632|ATP5E_BOVIN ATP synthase subunit epsilon, mitochondrial OS=Bos taurus OX=9913 GN=ATP5F1E PE=1 SV=4	2	4	4	4	58.8	5.7828	51	6.3316	12965000000
P05786;F1MU12	P05786;F1MU12	Keratin, type II cytoskeletal 8	KRT8	sp|P05786|K2C8_BOVIN Keratin, type II cytoskeletal 8 OS=Bos taurus OX=9913 GN=KRT8 PE=2 SV=3;tr|F1MU12|F1MU12_BOVIN Keratin, type II cytoskeletal 8 OS=Bos taurus OX=9913 GN=KRT8 PE=3 SV=2	2	12	10	7	20.7	53.627	478	26.332	3049200000
P05980;P52897;G3X7D7;G3X704;F1MNC0;Q3ZCA6;Q2TBN0;M0QW25;M0QW21;M0QW04;E1BG58;E1BP71;P52898;F1MK69;D0VDT4;M0QVY9;Q8HZ63;M0QW14;F1MT58	P05980;P52897;G3X7D7;G3X704;F1MNC0;Q3ZCA6;Q2TBN0;M0QW25;M0QW21;M0QW04;E1BG58;E1BP71	Prostaglandin F synthase 1		sp|P05980|PGFS1_BOVIN Prostaglandin F synthase 1 OS=Bos taurus OX=9913 PE=1 SV=3;sp|P52897|PGFS2_BOVIN Prostaglandin F synthase 2 OS=Bos taurus OX=9913 PE=2 SV=1;tr|G3X7D7|G3X7D7_BOVIN Aldo_ket_red domain-containing protein OS=Bos taurus OX=9913 GN=LOC5380	19	5	5	5	18.3	36.72	323	14.644	3922900000
P06394;A6QNZ7	P06394;A6QNZ7	Keratin, type I cytoskeletal 10	KRT10	sp|P06394|K1C10_BOVIN Keratin, type I cytoskeletal 10 OS=Bos taurus OX=9913 GN=KRT10 PE=3 SV=1;tr|A6QNZ7|A6QNZ7_BOVIN Keratin 10 (Epidermolytic hyperkeratosis; keratosis palmaris et plantaris) OS=Bos taurus OX=9913 GN=KRT10 PE=2 SV=1	2	8	8	4	12.5	54.848	526	18.501	7095500000
P06623	P06623	2,3-cyclic-nucleotide 3-phosphodiesterase	CNP	sp|P06623|CN37_BOVIN 2,3-cyclic-nucleotide 3-phosphodiesterase OS=Bos taurus OX=9913 GN=CNP PE=2 SV=2	1	1	1	1	2.8	44.875	400	17.516	843330000
P06868;E1B726;A7E350	P06868;E1B726;A7E350	Plasminogen	PLG	sp|P06868|PLMN_BOVIN Plasminogen OS=Bos taurus OX=9913 GN=PLG PE=1 SV=2;tr|E1B726|E1B726_BOVIN Plasminogen OS=Bos taurus OX=9913 GN=PLG PE=3 SV=2;tr|A7E350|A7E350_BOVIN PLG protein OS=Bos taurus OX=9913 GN=PLG PE=2 SV=1	3	7	7	7	7.5	91.215	812	13.817	2420900000
P07033;Q2KI61	P07033;Q2KI61	Acylphosphatase-2	ACYP2	sp|P07033|ACYP2_BOVIN Acylphosphatase-2 OS=Bos taurus OX=9913 GN=ACYP2 PE=1 SV=2;tr|Q2KI61|Q2KI61_BOVIN Acylphosphatase (Fragment) OS=Bos taurus OX=9913 GN=ACYP2 PE=2 SV=1	2	8	8	8	62.6	11.178	99	26.532	36600000000
P07107;A0A3Q1M8I0	P07107;A0A3Q1M8I0	Acyl-CoA-binding protein	DBI	sp|P07107|ACBP_BOVIN Acyl-CoA-binding protein OS=Bos taurus OX=9913 GN=DBI PE=1 SV=2;tr|A0A3Q1M8I0|A0A3Q1M8I0_BOVIN Acyl-CoA-binding protein OS=Bos taurus OX=9913 GN=DBI PE=1 SV=1	2	7	7	7	74.7	10.044	87	57.328	59974000000
P07470;A0A452DIM9	P07470;A0A452DIM9	Cytochrome c oxidase subunit 7A1, mitochondrial	COX7A1	sp|P07470|CX7A1_BOVIN Cytochrome c oxidase subunit 7A1, mitochondrial OS=Bos taurus OX=9913 GN=COX7A1 PE=1 SV=2;tr|A0A452DIM9|A0A452DIM9_BOVIN Cytochrome c oxidase subunit 7A1, mitochondrial OS=Bos taurus OX=9913 GN=COX7A1 PE=4 SV=1	2	2	2	2	28.8	9.0624	80	7.2264	15923000000
P07471	P07471	Cytochrome c oxidase subunit 6A2, mitochondrial	COX6A2	sp|P07471|CX6A2_BOVIN Cytochrome c oxidase subunit 6A2, mitochondrial OS=Bos taurus OX=9913 GN=COX6A2 PE=1 SV=2	1	1	1	1	11.3	10.8	97	7.4289	14065000000
P07857;F1MV74	P07857;F1MV74	Non-specific lipid-transfer protein	SCP2	sp|P07857|NLTP_BOVIN Non-specific lipid-transfer protein OS=Bos taurus OX=9913 GN=SCP2 PE=1 SV=2;tr|F1MV74|F1MV74_BOVIN Non-specific lipid-transfer protein OS=Bos taurus OX=9913 GN=SCP2 PE=3 SV=1	2	3	3	3	5.5	58.577	543	15.686	1181900000
P08166;A0A3Q1M447	P08166	Adenylate kinase 2, mitochondrial	AK2	sp|P08166|KAD2_BOVIN Adenylate kinase 2, mitochondrial OS=Bos taurus OX=9913 GN=AK2 PE=1 SV=2	2	8	8	8	36.5	26.496	241	19.521	3286100000
P08728	P08728	Keratin, type I cytoskeletal 19	KRT19	sp|P08728|K1C19_BOVIN Keratin, type I cytoskeletal 19 OS=Bos taurus OX=9913 GN=KRT19 PE=2 SV=1	1	3	2	2	7	43.884	399	4.9072	209910000
P08760	P08760	GTP:AMP phosphotransferase AK3, mitochondrial	AK3	sp|P08760|KAD3_BOVIN GTP:AMP phosphotransferase AK3, mitochondrial OS=Bos taurus OX=9913 GN=AK3 PE=1 SV=3	1	8	8	8	36.1	25.671	227	16.583	1903200000
P08814;A6QPM9;F1N7I3;A0A3Q1MEU1	P08814;A6QPM9;F1N7I3;A0A3Q1MEU1	Parathymosin	PTMS	sp|P08814|PTMS_BOVIN Parathymosin OS=Bos taurus OX=9913 GN=PTMS PE=1 SV=2;tr|A6QPM9|A6QPM9_BOVIN PTMS protein OS=Bos taurus OX=9913 GN=PTMS PE=2 SV=1;tr|F1N7I3|F1N7I3_BOVIN Parathymosin OS=Bos taurus OX=9913 GN=PTMS PE=4 SV=2;tr|A0A3Q1MEU1|A0A3Q1MEU1_BOVIN	4	1	1	1	10.8	11.457	102	2.9473	934560000
P09867;F1MTY3;A0A3Q1N0D7;A0A3Q1MQM9;M5FMW1;A0A3Q1LR30;A0A3Q1ME36	P09867;F1MTY3;A0A3Q1N0D7;A0A3Q1MQM9;M5FMW1	Heterogeneous nuclear ribonucleoprotein A1	HNRNPA1	sp|P09867|ROA1_BOVIN Heterogeneous nuclear ribonucleoprotein A1 OS=Bos taurus OX=9913 GN=HNRNPA1 PE=1 SV=2;tr|F1MTY3|F1MTY3_BOVIN Uncharacterized protein OS=Bos taurus OX=9913 GN=LOC100848353 PE=4 SV=2;tr|A0A3Q1N0D7|A0A3Q1N0D7_BOVIN Uncharacterized protein	7	12	11	10	47.8	34.196	320	47.957	14718000000
P0CB32	P0CB32	Heat shock 70 kDa protein 1-like	HSPA1L	sp|P0CB32|HS71L_BOVIN Heat shock 70 kDa protein 1-like OS=Bos taurus OX=9913 GN=HSPA1L PE=3 SV=1	1	15	1	0	28.4	70.388	641	-2	111230000
P10096;A0A3Q1M8J9;Q712W6;Q0QES8;Q862P5;Q862S2;Q862K5;Q865L2;O77679;Q2QJG6;A0A4D6BGW0	P10096;A0A3Q1M8J9;Q712W6;Q0QES8	Glyceraldehyde-3-phosphate dehydrogenase	GAPDH	sp|P10096|G3P_BOVIN Glyceraldehyde-3-phosphate dehydrogenase OS=Bos taurus OX=9913 GN=GAPDH PE=1 SV=4;tr|A0A3Q1M8J9|A0A3Q1M8J9_BOVIN Glyceraldehyde-3-phosphate dehydrogenase OS=Bos taurus OX=9913 GN=GAPDH PE=1 SV=1;tr|Q712W6|Q712W6_BOVIN Glyceraldehyde 3-p	11	19	19	14	64	35.868	333	323.31	3430800000000
P10103;E1BMK2	P10103;E1BMK2	High mobility group protein B1	HMGB1	sp|P10103|HMGB1_BOVIN High mobility group protein B1 OS=Bos taurus OX=9913 GN=HMGB1 PE=1 SV=3;tr|E1BMK2|E1BMK2_BOVIN Uncharacterized protein OS=Bos taurus OX=9913 PE=4 SV=2	2	5	5	5	21.4	24.908	215	36.175	4591700000
P10462	P10462	Protein S100-A2	S100A2	sp|P10462|S10A2_BOVIN Protein S100-A2 OS=Bos taurus OX=9913 GN=S100A2 PE=1 SV=1	1	5	5	5	27.8	10.893	97	7.01	4130100000
P10522	P10522	Myelin protein P0	MPZ	sp|P10522|MYP0_BOVIN Myelin protein P0 OS=Bos taurus OX=9913 GN=MPZ PE=1 SV=2	1	2	2	2	8.1	27.451	248	3.7367	981990000
P10575;G8JKV3;E1B773	P10575;G8JKV3;E1B773	Glutaredoxin-1	GLRX	sp|P10575|GLRX1_BOVIN Glutaredoxin-1 OS=Bos taurus OX=9913 GN=GLRX PE=1 SV=3;tr|G8JKV3|G8JKV3_BOVIN Glutaredoxin domain-containing protein OS=Bos taurus OX=9913 PE=4 SV=1;tr|E1B773|E1B773_BOVIN Glutaredoxin domain-containing protein OS=Bos taurus OX=9913 P	3	4	4	4	37.7	11.783	106	43.359	5545200000
P10790;C0LSL0;Q58DW1;Q6VTH7;A0A0A0YT41;A0A0U1WLT2;Q09139;A0A3Q1M9G9	P10790;C0LSL0;Q58DW1	Fatty acid-binding protein, heart	FABP3	sp|P10790|FABPH_BOVIN Fatty acid-binding protein, heart OS=Bos taurus OX=9913 GN=FABP3 PE=1 SV=2;tr|C0LSL0|C0LSL0_BOVIN Heart fatty acid-binding protein OS=Bos taurus OX=9913 GN=H-FABP PE=2 SV=1;tr|Q58DW1|Q58DW1_BOVIN Fatty acid binding protein 3 OS=Bos ta	8	10	10	9	58.6	14.779	133	245.09	72671000000
P10881	P10881	Lupus La protein homolog	SSB	sp|P10881|LA_BOVIN Lupus La protein homolog OS=Bos taurus OX=9913 GN=SSB PE=2 SV=2	1	5	5	5	13.1	46.533	404	9.1029	809590000
P11017	P11017	Guanine nucleotide-binding protein G(I)/G(S)/G(T) subunit beta-2	GNB2	sp|P11017|GBB2_BOVIN Guanine nucleotide-binding protein G(I)/G(S)/G(T) subunit beta-2 OS=Bos taurus OX=9913 GN=GNB2 PE=2 SV=3	1	7	3	3	27.4	37.331	340	69.6	300290000
P11023;E1BNX1	P11023;E1BNX1	Ras-related protein Rab-3A	RAB3A	sp|P11023|RAB3A_BOVIN Ras-related protein Rab-3A OS=Bos taurus OX=9913 GN=RAB3A PE=1 SV=3;tr|E1BNX1|E1BNX1_BOVIN Ras-related protein Rab-3A OS=Bos taurus OX=9913 GN=RAB3A PE=4 SV=2	2	1	1	1	7.3	24.954	220	11.025	566970000
P11024	P11024	NAD(P) transhydrogenase, mitochondrial	NNT	sp|P11024|NNTM_BOVIN NAD(P) transhydrogenase, mitochondrial OS=Bos taurus OX=9913 GN=NNT PE=1 SV=3	1	33	33	33	32.8	113.85	1086	321.02	79654000000
P11064;A0A3Q1MR31;Q3SZ94	P11064;A0A3Q1MR31;Q3SZ94	Low molecular weight phosphotyrosine protein phosphatase	ACP1	sp|P11064|PPAC_BOVIN Low molecular weight phosphotyrosine protein phosphatase OS=Bos taurus OX=9913 GN=ACP1 PE=1 SV=3;tr|A0A3Q1MR31|A0A3Q1MR31_BOVIN LMWPc domain-containing protein OS=Bos taurus OX=9913 PE=4 SV=1;tr|Q3SZ94|Q3SZ94_BOVIN ACP1 protein OS=Bos	3	2	2	1	20.9	18.054	158	3.4183	630080000
P11116;Q862G9;Q862F2	P11116;Q862G9	Galectin-1	LGALS1	sp|P11116|LEG1_BOVIN Galectin-1 OS=Bos taurus OX=9913 GN=LGALS1 PE=1 SV=2;tr|Q862G9|Q862G9_BOVIN Galectin (Fragment) OS=Bos taurus OX=9913 PE=2 SV=1	3	9	9	9	71.9	14.744	135	173.64	225610000000
P11966;A0A3Q1MTX8	P11966;A0A3Q1MTX8	Pyruvate dehydrogenase E1 component subunit beta, mitochondrial	PDHB	sp|P11966|ODPB_BOVIN Pyruvate dehydrogenase E1 component subunit beta, mitochondrial OS=Bos taurus OX=9913 GN=PDHB PE=1 SV=2;tr|A0A3Q1MTX8|A0A3Q1MTX8_BOVIN Pyruvate dehydrogenase E1 component subunit beta OS=Bos taurus OX=9913 GN=PDHB PE=1 SV=1	2	10	10	10	34.5	39.126	359	161.42	42662000000
P12234;A6QQ54	P12234	Phosphate carrier protein, mitochondrial	SLC25A3	sp|P12234|MPCP_BOVIN Phosphate carrier protein, mitochondrial OS=Bos taurus OX=9913 GN=SLC25A3 PE=1 SV=1	2	7	7	7	16.6	40.139	362	24.154	16589000000
P12344;Q862R2;Q862Q8	P12344	Aspartate aminotransferase, mitochondrial	GOT2	sp|P12344|AATM_BOVIN Aspartate aminotransferase, mitochondrial OS=Bos taurus OX=9913 GN=GOT2 PE=1 SV=2	3	20	20	20	40.9	47.513	430	163.01	144360000000
P12378	P12378	UDP-glucose 6-dehydrogenase	UGDH	sp|P12378|UGDH_BOVIN UDP-glucose 6-dehydrogenase OS=Bos taurus OX=9913 GN=UGDH PE=1 SV=2	1	2	2	2	5.5	55.136	494	16.076	0
P12763;B0JYN6	P12763;B0JYN6	Alpha-2-HS-glycoprotein	AHSG	sp|P12763|FETUA_BOVIN Alpha-2-HS-glycoprotein OS=Bos taurus OX=9913 GN=AHSG PE=1 SV=2;tr|B0JYN6|B0JYN6_BOVIN Alpha-2-HS-glycoprotein OS=Bos taurus OX=9913 GN=AHSG PE=2 SV=1	2	7	7	7	26.7	38.418	359	54.072	10591000000
P13183;A0A3Q1MQN6;A0A3Q1LKB8;A0A0N4STN2	P13183;A0A3Q1MQN6;A0A3Q1LKB8;A0A0N4STN2	Cytochrome c oxidase subunit 7B, mitochondrial	COX7B	sp|P13183|COX7B_BOVIN Cytochrome c oxidase subunit 7B, mitochondrial OS=Bos taurus OX=9913 GN=COX7B PE=1 SV=3;tr|A0A3Q1MQN6|A0A3Q1MQN6_BOVIN Uncharacterized protein OS=Bos taurus OX=9913 PE=4 SV=1;tr|A0A3Q1LKB8|A0A3Q1LKB8_BOVIN Uncharacterized protein OS=B	4	2	2	2	10	9.0653	80	3.0365	10605000000
P13214;A0A3Q1MHG7;Q7M2V3;A1L514;Q9TRL6;Q9TRM1	P13214;A0A3Q1MHG7	Annexin A4	ANXA4	sp|P13214|ANXA4_BOVIN Annexin A4 OS=Bos taurus OX=9913 GN=ANXA4 PE=1 SV=2;tr|A0A3Q1MHG7|A0A3Q1MHG7_BOVIN Annexin OS=Bos taurus OX=9913 GN=ANXA4 PE=1 SV=1	6	12	12	12	39.5	35.888	319	122.56	11011000000
P13271;A0A452DJA3	P13271;A0A452DJA3	Cytochrome b-c1 complex subunit 8	UQCRQ	sp|P13271|QCR8_BOVIN Cytochrome b-c1 complex subunit 8 OS=Bos taurus OX=9913 GN=UQCRQ PE=1 SV=3;tr|A0A452DJA3|A0A452DJA3_BOVIN Cytochrome b-c1 complex subunit 8 OS=Bos taurus OX=9913 GN=UQCRQ PE=4 SV=1	2	2	2	2	12.2	9.7201	82	5.7032	2889900000
P13605	P13605	Fibromodulin	FMOD	sp|P13605|FMOD_BOVIN Fibromodulin OS=Bos taurus OX=9913 GN=FMOD PE=1 SV=2	1	4	4	4	12.8	43.037	376	21.015	4294400000
P13620;Q1JP98	P13620;Q1JP98	ATP synthase subunit d, mitochondrial	ATP5PD	sp|P13620|ATP5H_BOVIN ATP synthase subunit d, mitochondrial OS=Bos taurus OX=9913 GN=ATP5PD PE=1 SV=2;tr|Q1JP98|Q1JP98_BOVIN ATP synthase, H+ transporting, mitochondrial F0 complex, subunit d isoform a (Fragment) OS=Bos taurus OX=9913 GN=ATP5H PE=2 SV=1	2	8	8	8	47.8	18.692	161	34.359	51760000000
P13696;A0A3Q1LX99	P13696	Phosphatidylethanolamine-binding protein 1	PEBP1	sp|P13696|PEBP1_BOVIN Phosphatidylethanolamine-binding protein 1 OS=Bos taurus OX=9913 GN=PEBP1 PE=1 SV=2	2	11	11	11	75.9	20.985	187	256.74	207570000000
P14568;A0A3Q1MM52;W5VMT5	P14568;A0A3Q1MM52	Argininosuccinate synthase	ASS1	sp|P14568|ASSY_BOVIN Argininosuccinate synthase OS=Bos taurus OX=9913 GN=ASS1 PE=2 SV=1;tr|A0A3Q1MM52|A0A3Q1MM52_BOVIN Argininosuccinate synthase OS=Bos taurus OX=9913 GN=ASS1 PE=1 SV=1	3	3	3	3	5.3	46.417	412	3.9291	477120000
P14790	P14790	ATP synthase subunit ATP5MPL, mitochondrial	ATP5MPL	sp|P14790|ATP68_BOVIN ATP synthase subunit ATP5MPL, mitochondrial OS=Bos taurus OX=9913 GN=ATP5MPL PE=1 SV=1	1	1	1	1	18.3	6.834	60	3.4849	2310200000
P15103;A0A3Q1M403	P15103;A0A3Q1M403	Glutamine synthetase	GLUL	sp|P15103|GLNA_BOVIN Glutamine synthetase OS=Bos taurus OX=9913 GN=GLUL PE=2 SV=4;tr|A0A3Q1M403|A0A3Q1M403_BOVIN Gln-synt_C domain-containing protein OS=Bos taurus OX=9913 PE=3 SV=1	2	6	6	6	11	42.031	373	9.9713	832150000
P15246;G3MZZ6;A0A452DIC6	P15246;G3MZZ6;A0A452DIC6	Protein-L-isoaspartate(D-aspartate) O-methyltransferase	PCMT1	sp|P15246|PIMT_BOVIN Protein-L-isoaspartate(D-aspartate) O-methyltransferase OS=Bos taurus OX=9913 GN=PCMT1 PE=1 SV=2;tr|G3MZZ6|G3MZZ6_BOVIN Protein-L-isoaspartate O-methyltransferase OS=Bos taurus OX=9913 GN=PCMT1 PE=3 SV=2;tr|A0A452DIC6|A0A452DIC6_BOVIN	3	6	6	6	31.7	24.565	227	57.795	27304000000
P15690	P15690	NADH-ubiquinone oxidoreductase 75 kDa subunit, mitochondrial	NDUFS1	sp|P15690|NDUS1_BOVIN NADH-ubiquinone oxidoreductase 75 kDa subunit, mitochondrial OS=Bos taurus OX=9913 GN=NDUFS1 PE=1 SV=1	1	18	18	18	32.2	79.441	727	172.55	19373000000
P16116;A0A493UA87;A0A3Q1M9Q1;A0A3Q1MBL5;Q862S5	P16116;A0A493UA87;A0A3Q1M9Q1;A0A3Q1MBL5	Aldo-keto reductase family 1 member B1	AKR1B1	sp|P16116|ALDR_BOVIN Aldo-keto reductase family 1 member B1 OS=Bos taurus OX=9913 GN=AKR1B1 PE=1 SV=2;tr|A0A493UA87|A0A493UA87_BOVIN Aldo-keto reductase family 1 member B1 OS=Bos taurus OX=9913 GN=AKR1B1 PE=4 SV=1;tr|A0A3Q1M9Q1|A0A3Q1M9Q1_BOVIN Aldo_ket_re	5	14	14	14	52.7	35.919	315	102.98	21679000000
P17248	P17248	Tryptophan--tRNA ligase, cytoplasmic	WARS	sp|P17248|SYWC_BOVIN Tryptophan--tRNA ligase, cytoplasmic OS=Bos taurus OX=9913 GN=WARS PE=1 SV=3	1	2	2	2	3.2	53.811	476	4.2266	750240000
P17690;A0A140T843;A0A3Q1LXP4	P17690;A0A140T843;A0A3Q1LXP4	Beta-2-glycoprotein 1	APOH	sp|P17690|APOH_BOVIN Beta-2-glycoprotein 1 OS=Bos taurus OX=9913 GN=APOH PE=1 SV=4;tr|A0A140T843|A0A140T843_BOVIN Beta-2-glycoprotein 1 OS=Bos taurus OX=9913 GN=APOH PE=4 SV=1;tr|A0A3Q1LXP4|A0A3Q1LXP4_BOVIN Beta-2-glycoprotein 1 OS=Bos taurus OX=9913 GN=AP	3	4	4	4	16.5	38.252	345	16.34	2448100000
P17694;A0A3Q1LWC1	P17694;A0A3Q1LWC1	NADH dehydrogenase [ubiquinone] iron-sulfur protein 2, mitochondrial	NDUFS2	sp|P17694|NDUS2_BOVIN NADH dehydrogenase [ubiquinone] iron-sulfur protein 2, mitochondrial OS=Bos taurus OX=9913 GN=NDUFS2 PE=1 SV=2;tr|A0A3Q1LWC1|A0A3Q1LWC1_BOVIN NADH dehydrogenase [ubiquinone] iron-sulfur protein 2, mitochondrial OS=Bos taurus OX=9913 G	2	7	7	7	22.7	52.555	463	40.147	3818600000
P18203;A0A3Q1MNC1;Q3ZCG6;A0A3Q1MRN5;A0A3Q1MWV0;Q2NKS8;P68107;A0A3Q1M4A4;A0A3Q1LPH1	P18203;A0A3Q1MNC1;Q3ZCG6;A0A3Q1MRN5;A0A3Q1MWV0;Q2NKS8	Peptidyl-prolyl cis-trans isomerase FKBP1A	FKBP1A	sp|P18203|FKB1A_BOVIN Peptidyl-prolyl cis-trans isomerase FKBP1A OS=Bos taurus OX=9913 GN=FKBP1A PE=1 SV=2;tr|A0A3Q1MNC1|A0A3Q1MNC1_BOVIN Peptidylprolyl isomerase OS=Bos taurus OX=9913 GN=FKBP1A PE=1 SV=1;tr|Q3ZCG6|Q3ZCG6_BOVIN Peptidylprolyl isomerase (Fr	9	4	4	4	45.4	11.909	108	26.526	18779000000
P19120;A0A3Q1LMS5;A0A3Q1M8L6;A8KC76;Q861V2;A0A3Q1N469	P19120;A0A3Q1LMS5;A0A3Q1M8L6;A8KC76	Heat shock cognate 71 kDa protein	HSPA8	sp|P19120|HSP7C_BOVIN Heat shock cognate 71 kDa protein OS=Bos taurus OX=9913 GN=HSPA8 PE=1 SV=2;tr|A0A3Q1LMS5|A0A3Q1LMS5_BOVIN Heat shock cognate 71 kDa protein OS=Bos taurus OX=9913 GN=HSPA8 PE=1 SV=1;tr|A0A3Q1M8L6|A0A3Q1M8L6_BOVIN Heat shock cognate 71	6	30	30	19	50.3	71.24	650	323.31	454890000000
P19427;A0A3Q1MTJ6	P19427	Dermatopontin	DPT	sp|P19427|DERM_BOVIN Dermatopontin OS=Bos taurus OX=9913 GN=DPT PE=1 SV=3	2	3	3	3	14.9	24.012	201	9.2555	24035000000
P19483;F1MLB8;A0A3Q1LZQ9	P19483;F1MLB8	ATP synthase subunit alpha, mitochondrial	ATP5F1A	sp|P19483|ATPA_BOVIN ATP synthase subunit alpha, mitochondrial OS=Bos taurus OX=9913 GN=ATP5F1A PE=1 SV=1;tr|F1MLB8|F1MLB8_BOVIN ATP synthase subunit alpha OS=Bos taurus OX=9913 GN=ATP5F1A PE=1 SV=1	3	24	24	24	45	59.719	553	323.31	407450000000
P19803;Q58DT6;G3MW01;A0A452DJ82;Q7M2Q9	P19803;Q58DT6;G3MW01;A0A452DJ82;Q7M2Q9	Rho GDP-dissociation inhibitor 1	ARHGDIA	sp|P19803|GDIR1_BOVIN Rho GDP-dissociation inhibitor 1 OS=Bos taurus OX=9913 GN=ARHGDIA PE=1 SV=3;tr|Q58DT6|Q58DT6_BOVIN Rho GDP dissociation inhibitor (GDI) alpha OS=Bos taurus OX=9913 GN=ARHGDIA PE=2 SV=1;tr|G3MW01|G3MW01_BOVIN Rho GDP-dissociation inhib	5	7	7	7	48	23.421	204	181.82	23719000000
P19858;A0A3Q1LY19;Q2KJG0;F1MK19;E1BNS9	P19858;A0A3Q1LY19	L-lactate dehydrogenase A chain	LDHA	sp|P19858|LDHA_BOVIN L-lactate dehydrogenase A chain OS=Bos taurus OX=9913 GN=LDHA PE=2 SV=2;tr|A0A3Q1LY19|A0A3Q1LY19_BOVIN L-lactate dehydrogenase OS=Bos taurus OX=9913 PE=3 SV=1	5	19	19	15	49.1	36.597	332	323.31	2515200000000
P20000;A0A3Q1LRC1;G3X6U1;P52476;G5E5P4	P20000	Aldehyde dehydrogenase, mitochondrial	ALDH2	sp|P20000|ALDH2_BOVIN Aldehyde dehydrogenase, mitochondrial OS=Bos taurus OX=9913 GN=ALDH2 PE=1 SV=2	5	14	14	13	32.7	56.652	520	259.36	40031000000
P20072;A0A3Q1NIT1;A0A3Q1LUS2;A0A3Q1M4F5	P20072;A0A3Q1NIT1;A0A3Q1LUS2;A0A3Q1M4F5	Annexin A7	ANXA7	sp|P20072|ANXA7_BOVIN Annexin A7 OS=Bos taurus OX=9913 GN=ANXA7 PE=1 SV=2;tr|A0A3Q1NIT1|A0A3Q1NIT1_BOVIN Annexin OS=Bos taurus OX=9913 GN=ANXA7 PE=1 SV=1;tr|A0A3Q1LUS2|A0A3Q1LUS2_BOVIN Annexin OS=Bos taurus OX=9913 GN=ANXA7 PE=1 SV=1;tr|A0A3Q1M4F5|A0A3Q1M4	4	12	12	12	27.4	49.94	463	69.278	9711900000
P21793;D7NPV3;D7NPV5;D7NPV0	P21793	Decorin	DCN	sp|P21793|PGS2_BOVIN Decorin OS=Bos taurus OX=9913 GN=DCN PE=1 SV=2	4	12	12	12	32.2	39.879	360	89.242	122960000000
P21809	P21809	Biglycan	BGN	sp|P21809|PGS1_BOVIN Biglycan OS=Bos taurus OX=9913 GN=BGN PE=1 SV=3	1	7	7	7	23.8	41.59	369	46.537	4271400000
P21856	P21856	Rab GDP dissociation inhibitor alpha	GDI1	sp|P21856|GDIA_BOVIN Rab GDP dissociation inhibitor alpha OS=Bos taurus OX=9913 GN=GDI1 PE=1 SV=1	1	7	3	3	16.8	50.565	447	4.364	260810000
P22292;A5D954	P22292;A5D954	Mitochondrial 2-oxoglutarate/malate carrier protein	SLC25A11	sp|P22292|M2OM_BOVIN Mitochondrial 2-oxoglutarate/malate carrier protein OS=Bos taurus OX=9913 GN=SLC25A11 PE=1 SV=3;tr|A5D954|A5D954_BOVIN Solute carrier family 25 (Mitochondrial carrier; oxoglutarate carrier), member 11 (Fragment) OS=Bos taurus OX=9913 G	2	9	9	9	31.8	34.171	314	73.347	10309000000
P22439;A0A3Q1LKL1;A0A3Q1N235	P22439;A0A3Q1LKL1;A0A3Q1N235	Pyruvate dehydrogenase protein X component	PDHX	sp|P22439|ODPX_BOVIN Pyruvate dehydrogenase protein X component OS=Bos taurus OX=9913 GN=PDHX PE=1 SV=3;tr|A0A3Q1LKL1|A0A3Q1LKL1_BOVIN Dihydrolipoamide acetyltransferase component of pyruvate dehydrogenase complex OS=Bos taurus OX=9913 GN=PDHX PE=1 SV=1;tr	3	12	12	12	30.1	53.885	501	52.41	11377000000
P23004;A0A3Q1M7H9;A0A3Q1MCJ8;Q861V4	P23004;A0A3Q1M7H9;A0A3Q1MCJ8	Cytochrome b-c1 complex subunit 2, mitochondrial	UQCRC2	sp|P23004|QCR2_BOVIN Cytochrome b-c1 complex subunit 2, mitochondrial OS=Bos taurus OX=9913 GN=UQCRC2 PE=1 SV=2;tr|A0A3Q1M7H9|A0A3Q1M7H9_BOVIN Uncharacterized protein OS=Bos taurus OX=9913 PE=3 SV=1;tr|A0A3Q1MCJ8|A0A3Q1MCJ8_BOVIN Uncharacterized protein OS	4	16	16	16	42.4	48.148	453	147.39	41240000000
P23196;A0A140T846	P23196;A0A140T846	DNA-(apurinic or apyrimidinic site) lyase	APEX1	sp|P23196|APEX1_BOVIN DNA-(apurinic or apyrimidinic site) lyase OS=Bos taurus OX=9913 GN=APEX1 PE=1 SV=2;tr|A0A140T846|A0A140T846_BOVIN DNA-(apurinic or apyrimidinic site) lyase OS=Bos taurus OX=9913 GN=APEX1 PE=3 SV=1	2	5	5	5	22.3	35.569	318	14.48	834820000
P23709;F1MS25	P23709;F1MS25	NADH dehydrogenase [ubiquinone] iron-sulfur protein 3, mitochondrial	NDUFS3	sp|P23709|NDUS3_BOVIN NADH dehydrogenase [ubiquinone] iron-sulfur protein 3, mitochondrial OS=Bos taurus OX=9913 GN=NDUFS3 PE=1 SV=1;tr|F1MS25|F1MS25_BOVIN NADH dehydrogenase [ubiquinone] iron-sulfur protein 3, mitochondrial OS=Bos taurus OX=9913 GN=NDUFS3	2	9	9	9	40.2	30.284	266	83.568	16323000000
P23934;A8YXY4	P23934;A8YXY4	NADH dehydrogenase [ubiquinone] iron-sulfur protein 6, mitochondrial	NDUFS6	sp|P23934|NDUS6_BOVIN NADH dehydrogenase [ubiquinone] iron-sulfur protein 6, mitochondrial OS=Bos taurus OX=9913 GN=NDUFS6 PE=1 SV=2;tr|A8YXY4|A8YXY4_BOVIN NADH dehydrogenase [ubiquinone] iron-sulfur protein 6, mitochondrial OS=Bos taurus OX=9913 GN=NDUFS6	2	6	6	6	46.8	13.413	124	66.814	2896200000
P23935	P23935	NADH dehydrogenase [ubiquinone] 1 alpha subcomplex subunit 5	NDUFA5	sp|P23935|NDUA5_BOVIN NADH dehydrogenase [ubiquinone] 1 alpha subcomplex subunit 5 OS=Bos taurus OX=9913 GN=NDUFA5 PE=1 SV=3	1	3	3	3	22.4	13.315	116	6.9295	3131600000
P25417;P35478;A6QPZ0;A0A140T831	P25417;P35478;A6QPZ0;A0A140T831	Cystatin-B	CSTB	sp|P25417|CYTB_BOVIN Cystatin-B OS=Bos taurus OX=9913 GN=CSTB PE=1 SV=1;sp|P35478|CYTX_BOVIN Stefin-C OS=Bos taurus OX=9913 PE=1 SV=1;tr|A6QPZ0|A6QPZ0_BOVIN CSTB protein OS=Bos taurus OX=9913 GN=CSTB PE=2 SV=1;tr|A0A140T831|A0A140T831_BOVIN Cystatin-B OS=B	4	1	1	1	12.2	11.139	98	4.7175	1013000000
P25708;A0A3Q1MG52	P25708;A0A3Q1MG52	NADH dehydrogenase [ubiquinone] flavoprotein 1, mitochondrial	NDUFV1	sp|P25708|NDUV1_BOVIN NADH dehydrogenase [ubiquinone] flavoprotein 1, mitochondrial OS=Bos taurus OX=9913 GN=NDUFV1 PE=1 SV=2;tr|A0A3Q1MG52|A0A3Q1MG52_BOVIN NADH dehydrogenase [ubiquinone] flavoprotein 1, mitochondrial OS=Bos taurus OX=9913 GN=NDUFV1 PE=3	2	10	10	10	22.6	50.651	464	29.693	10825000000
P25712;A0A452DJX3	P25712;A0A452DJX3	NADH dehydrogenase [ubiquinone] flavoprotein 3, mitochondrial	NDUFV3	sp|P25712|NDUV3_BOVIN NADH dehydrogenase [ubiquinone] flavoprotein 3, mitochondrial OS=Bos taurus OX=9913 GN=NDUFV3 PE=1 SV=1;tr|A0A452DJX3|A0A452DJX3_BOVIN NADH dehydrogenase [ubiquinone] flavoprotein 3, mitochondrial OS=Bos taurus OX=9913 GN=NDUFV3 PE=4	2	2	1	1	22.9	11.856	109	8.1787	707670000
P26779;F1MXP8;A1L555;A0A3Q1MI01;A0A140T8C6	P26779;F1MXP8;A1L555;A0A3Q1MI01;A0A140T8C6	Prosaposin	PSAP	sp|P26779|SAP_BOVIN Prosaposin OS=Bos taurus OX=9913 GN=PSAP PE=1 SV=3;tr|F1MXP8|F1MXP8_BOVIN Prosaposin OS=Bos taurus OX=9913 GN=PSAP PE=4 SV=3;tr|A1L555|A1L555_BOVIN Prosaposin OS=Bos taurus OX=9913 GN=PSAP PE=2 SV=1;tr|A0A3Q1MI01|A0A3Q1MI01_BOVIN Prosap	5	3	3	3	5.7	58.051	525	8.5083	815990000
P26882;Q862E6	P26882	Peptidyl-prolyl cis-trans isomerase D	PPID	sp|P26882|PPID_BOVIN Peptidyl-prolyl cis-trans isomerase D OS=Bos taurus OX=9913 GN=PPID PE=1 SV=6	2	7	7	6	14.1	40.62	370	11.917	1088200000
P26884	P26884	Peptidyl-prolyl cis-trans isomerase FKBP3	FKBP3	sp|P26884|FKBP3_BOVIN Peptidyl-prolyl cis-trans isomerase FKBP3 OS=Bos taurus OX=9913 GN=FKBP3 PE=1 SV=2	1	7	7	7	30.8	25.191	224	26.764	8924100000
P27214;F1MUN7;F1MD66;A3KN40;F1N2Q7	P27214;F1MUN7;F1MD66	Annexin A11	ANXA11	sp|P27214|ANX11_BOVIN Annexin A11 OS=Bos taurus OX=9913 GN=ANXA11 PE=1 SV=1;tr|F1MUN7|F1MUN7_BOVIN Annexin OS=Bos taurus OX=9913 GN=ANXA11 PE=3 SV=3;tr|F1MD66|F1MD66_BOVIN Annexin OS=Bos taurus OX=9913 GN=ANXA11 PE=3 SV=3	5	14	14	13	31.6	54.018	503	143.51	17425000000
P27595;F1MZV1;A0A3S5ZPF0;Q5W5U3;A0A3Q1M0F0	P27595	Hexokinase-1	HK1	sp|P27595|HXK1_BOVIN Hexokinase-1 OS=Bos taurus OX=9913 GN=HK1 PE=2 SV=1	5	3	3	2	4.1	103.06	918	5.8116	178240000
P28800	P28800	Alpha-2-antiplasmin	SERPINF2	sp|P28800|A2AP_BOVIN Alpha-2-antiplasmin OS=Bos taurus OX=9913 GN=SERPINF2 PE=1 SV=2	1	2	2	2	3.7	54.71	492	2.7713	139860000
P28801;A0A3Q1LMV5;A0A452DHY4	P28801;A0A3Q1LMV5	Glutathione S-transferase P	GSTP1	sp|P28801|GSTP1_BOVIN Glutathione S-transferase P OS=Bos taurus OX=9913 GN=GSTP1 PE=1 SV=2;tr|A0A3Q1LMV5|A0A3Q1LMV5_BOVIN Glutathione S-transferase P OS=Bos taurus OX=9913 GN=GSTP1 PE=3 SV=1	3	7	7	7	45.7	23.613	210	270.56	69581000000
P29105;Q4PL64;P61602	P29105;Q4PL64	Hippocalcin-like protein 1	HPCAL1	sp|P29105|HPCL1_BOVIN Hippocalcin-like protein 1 OS=Bos taurus OX=9913 GN=HPCAL1 PE=1 SV=4;sp|Q4PL64|HPCA_BOVIN Neuron-specific calcium-binding protein hippocalcin OS=Bos taurus OX=9913 GN=HPCA PE=2 SV=3	3	3	3	3	15	22.285	193	5.0066	510920000
P31322;F6Q9S4;B0JYK4;REV__A0A3Q1MD55;REV__E1BE66	P31322;F6Q9S4;B0JYK4;REV__A0A3Q1MD55;REV__E1BE66	cAMP-dependent protein kinase type II-beta regulatory subunit	PRKAR2B	sp|P31322|KAP3_BOVIN cAMP-dependent protein kinase type II-beta regulatory subunit OS=Bos taurus OX=9913 GN=PRKAR2B PE=2 SV=2;tr|F6Q9S4|F6Q9S4_BOVIN cAMP-dependent protein kinase type II-beta regulatory subunit OS=Bos taurus OX=9913 GN=PRKAR2B PE=4 SV=1;tr	5	2	2	2	4.1	46.335	418	3.4316	75364000
P31404;A0A452DJG1	P31404;A0A452DJG1	V-type proton ATPase catalytic subunit A	ATP6V1A	sp|P31404|VATA_BOVIN V-type proton ATPase catalytic subunit A OS=Bos taurus OX=9913 GN=ATP6V1A PE=2 SV=2;tr|A0A452DJG1|A0A452DJG1_BOVIN V-type proton ATPase catalytic subunit A OS=Bos taurus OX=9913 GN=ATP6V1A PE=1 SV=1	2	7	7	7	13.9	68.343	617	33.207	702270000
P31408;A6QP02;A0A3Q1LT17;P31407;F1N688	P31408;A6QP02;A0A3Q1LT17;P31407;F1N688	V-type proton ATPase subunit B, brain isoform	ATP6V1B2	sp|P31408|VATB2_BOVIN V-type proton ATPase subunit B, brain isoform OS=Bos taurus OX=9913 GN=ATP6V1B2 PE=1 SV=3;tr|A6QP02|A6QP02_BOVIN Vacuolar proton pump subunit B OS=Bos taurus OX=9913 GN=ATP6V1B1 PE=2 SV=1;tr|A0A3Q1LT17|A0A3Q1LT17_BOVIN Vacuolar proton	5	5	5	5	11.4	56.576	511	16.354	736840000
P31976;A0A3Q1LVC7	P31976;A0A3Q1LVC7	Ezrin	EZR	sp|P31976|EZRI_BOVIN Ezrin OS=Bos taurus OX=9913 GN=EZR PE=1 SV=2;tr|A0A3Q1LVC7|A0A3Q1LVC7_BOVIN Ezrin OS=Bos taurus OX=9913 GN=EZR PE=1 SV=1	2	12	6	6	16.5	68.759	581	12.408	3183900000
P33097	P33097	Aspartate aminotransferase, cytoplasmic	GOT1	sp|P33097|AATC_BOVIN Aspartate aminotransferase, cytoplasmic OS=Bos taurus OX=9913 GN=GOT1 PE=1 SV=3	1	19	19	19	48.2	46.398	413	323.31	111640000000
P33672;B0JYN8	P33672;B0JYN8	Proteasome subunit beta type-3	PSMB3	sp|P33672|PSB3_BOVIN Proteasome subunit beta type-3 OS=Bos taurus OX=9913 GN=PSMB3 PE=1 SV=3;tr|B0JYN8|B0JYN8_BOVIN Proteasome subunit beta OS=Bos taurus OX=9913 GN=PSMB3 PE=2 SV=1	2	5	5	5	30.2	22.993	205	23.599	1498100000
P34955	P34955	Alpha-1-antiproteinase	SERPINA1	sp|P34955|A1AT_BOVIN Alpha-1-antiproteinase OS=Bos taurus OX=9913 GN=SERPINA1 PE=1 SV=1	1	10	10	10	21.2	46.103	416	98.811	7511300000
P35466	P35466	Protein S100-A4	S100A4	sp|P35466|S10A4_BOVIN Protein S100-A4 OS=Bos taurus OX=9913 GN=S100A4 PE=1 SV=2	1	2	2	2	15.8	11.807	101	3.523	2115300000
P35526;F1MIH4;A0A3Q1MD28;A0A3Q1MRM9	P35526;F1MIH4;A0A3Q1MD28;A0A3Q1MRM9	Chloride intracellular channel protein 5	CLIC5	sp|P35526|CLIC5_BOVIN Chloride intracellular channel protein 5 OS=Bos taurus OX=9913 GN=CLIC5 PE=2 SV=1;tr|F1MIH4|F1MIH4_BOVIN Chloride intracellular channel protein OS=Bos taurus OX=9913 GN=CLIC5 PE=3 SV=1;tr|A0A3Q1MD28|A0A3Q1MD28_BOVIN Chloride intracell	4	2	2	2	7.1	48.958	437	27.787	1176900000
P35604	P35604	Coatomer subunit zeta-1	COPZ1	sp|P35604|COPZ1_BOVIN Coatomer subunit zeta-1 OS=Bos taurus OX=9913 GN=COPZ1 PE=1 SV=2	1	1	1	1	6.2	20.228	177	2.5557	114000000
P35705	P35705	Thioredoxin-dependent peroxide reductase, mitochondrial	PRDX3	sp|P35705|PRDX3_BOVIN Thioredoxin-dependent peroxide reductase, mitochondrial OS=Bos taurus OX=9913 GN=PRDX3 PE=1 SV=2	1	5	5	5	19.5	28.195	257	41.407	15714000000
P35722	P35722	Neurogranin	NRGN	sp|P35722|NEUG_BOVIN Neurogranin OS=Bos taurus OX=9913 GN=NRGN PE=1 SV=3	1	1	1	1	19.2	7.5493	78	3.5468	1284000000
P35816;F1MG92	P35816;F1MG92	[Pyruvate dehydrogenase [acetyl-transferring]]-phosphatase 1, mitochondrial	PDP1	sp|P35816|PDP1_BOVIN [Pyruvate dehydrogenase [acetyl-transferring]]-phosphatase 1, mitochondrial OS=Bos taurus OX=9913 GN=PDP1 PE=1 SV=1;tr|F1MG92|F1MG92_BOVIN [Pyruvate dehydrogenase [acetyl-transferring]]-phosphatase 1, mitochondrial OS=Bos taurus OX=991	2	2	2	2	4.5	61.184	538	3.7721	217870000
P37980	P37980	Inorganic pyrophosphatase	PPA1	sp|P37980|IPYR_BOVIN Inorganic pyrophosphatase OS=Bos taurus OX=9913 GN=PPA1 PE=1 SV=2	1	1	1	1	6.6	32.814	289	7.9548	131980000
P38409;E1BA29;A0A452DJG2	P38409;E1BA29;A0A452DJG2	Guanine nucleotide-binding protein subunit alpha-11	GNA11	sp|P38409|GNA11_BOVIN Guanine nucleotide-binding protein subunit alpha-11 OS=Bos taurus OX=9913 GN=GNA11 PE=2 SV=2;tr|E1BA29|E1BA29_BOVIN G protein subunit alpha q OS=Bos taurus OX=9913 GN=GNAQ PE=4 SV=1;tr|A0A452DJG2|A0A452DJG2_BOVIN Guanine nucleotide-bi	3	1	1	1	3.1	42.07	359	2.6219	77361000
P38447;A0A452DIJ1	P38447;A0A452DIJ1	Endonuclease G, mitochondrial	ENDOG	sp|P38447|NUCG_BOVIN Endonuclease G, mitochondrial OS=Bos taurus OX=9913 GN=ENDOG PE=1 SV=1;tr|A0A452DIJ1|A0A452DIJ1_BOVIN Endonuclease G, mitochondrial OS=Bos taurus OX=9913 GN=ENDOG PE=4 SV=1	2	1	1	1	3.3	32.261	299	3.3805	615460000
P38657;A5D7E8	P38657;A5D7E8	Protein disulfide-isomerase A3	PDIA3	sp|P38657|PDIA3_BOVIN Protein disulfide-isomerase A3 OS=Bos taurus OX=9913 GN=PDIA3 PE=2 SV=1;tr|A5D7E8|A5D7E8_BOVIN Protein disulfide-isomerase OS=Bos taurus OX=9913 GN=PDIA3 PE=2 SV=1	2	16	16	16	38.8	56.929	505	103.25	12111000000
P39872;A0A3Q1LRW8;Q862D2;F1N578;B1H0W8	P39872;A0A3Q1LRW8;Q862D2;F1N578;B1H0W8	60S ribosomal protein L3	RPL3	sp|P39872|RL3_BOVIN 60S ribosomal protein L3 OS=Bos taurus OX=9913 GN=RPL3 PE=2 SV=2;tr|A0A3Q1LRW8|A0A3Q1LRW8_BOVIN 60S ribosomal protein L3 OS=Bos taurus OX=9913 GN=RPL3 PE=1 SV=1;tr|Q862D2|Q862D2_BOVIN Similar to ribosomal protein L3 (Fragment) OS=Bos ta	5	2	2	2	5	46.023	403	4.7245	1464700000
P41500	P41500	Acylphosphatase-1	ACYP1	sp|P41500|ACYP1_BOVIN Acylphosphatase-1 OS=Bos taurus OX=9913 GN=ACYP1 PE=1 SV=2	1	2	2	2	16.8	11.432	101	2.9695	138190000
P41541	P41541	General vesicular transport factor p115	USO1	sp|P41541|USO1_BOVIN General vesicular transport factor p115 OS=Bos taurus OX=9913 GN=USO1 PE=1 SV=1	1	10	10	10	13.9	107.51	961	21.626	918300000
P41976;E1BHL1	P41976;E1BHL1	Superoxide dismutase [Mn], mitochondrial	SOD2	sp|P41976|SODM_BOVIN Superoxide dismutase [Mn], mitochondrial OS=Bos taurus OX=9913 GN=SOD2 PE=2 SV=1;tr|E1BHL1|E1BHL1_BOVIN Superoxide dismutase [Mn], mitochondrial OS=Bos taurus OX=9913 GN=SOD2 PE=4 SV=3	2	4	4	4	19.8	24.638	222	42.361	17904000000
P42028;A0A452DIK3	P42028;A0A452DIK3	NADH dehydrogenase [ubiquinone] iron-sulfur protein 8, mitochondrial	NDUFS8	sp|P42028|NDUS8_BOVIN NADH dehydrogenase [ubiquinone] iron-sulfur protein 8, mitochondrial OS=Bos taurus OX=9913 GN=NDUFS8 PE=1 SV=1;tr|A0A452DIK3|A0A452DIK3_BOVIN NADH dehydrogenase [ubiquinone] iron-sulfur protein 8, mitochondrial OS=Bos taurus OX=9913 G	2	3	3	3	17	23.896	212	10.164	2323600000
P42029	P42029	NADH dehydrogenase [ubiquinone] 1 alpha subcomplex subunit 8	NDUFA8	sp|P42029|NDUA8_BOVIN NADH dehydrogenase [ubiquinone] 1 alpha subcomplex subunit 8 OS=Bos taurus OX=9913 GN=NDUFA8 PE=1 SV=2	1	8	8	8	45.3	20.091	172	44.525	14073000000
P42899;A1XEE1;E1BCL5;F1MH76	P42899	60S acidic ribosomal protein P2	RPLP2	sp|P42899|RLA2_BOVIN 60S acidic ribosomal protein P2 OS=Bos taurus OX=9913 GN=RPLP2 PE=3 SV=1	4	7	7	6	75.7	11.702	115	65.648	11932000000
P45879;A0A3Q1MS21;F1MIN1;A0A3Q1MJQ7	P45879;A0A3Q1MS21;F1MIN1;A0A3Q1MJQ7	Voltage-dependent anion-selective channel protein 1	VDAC1	sp|P45879|VDAC1_BOVIN Voltage-dependent anion-selective channel protein 1 OS=Bos taurus OX=9913 GN=VDAC1 PE=1 SV=3;tr|A0A3Q1MS21|A0A3Q1MS21_BOVIN Voltage-dependent anion-selective channel protein 1 OS=Bos taurus OX=9913 GN=VDAC1 PE=1 SV=1;tr|F1MIN1|F1MIN1_	4	14	14	14	61.5	30.74	283	323.31	139730000000
P46193;I6YIV1;F1N650	P46193;I6YIV1;F1N650	Annexin A1	ANXA1	sp|P46193|ANXA1_BOVIN Annexin A1 OS=Bos taurus OX=9913 GN=ANXA1 PE=1 SV=2;tr|I6YIV1|I6YIV1_BOVIN Annexin OS=Bos taurus OX=9913 PE=2 SV=1;tr|F1N650|F1N650_BOVIN Annexin OS=Bos taurus OX=9913 GN=ANXA1 PE=3 SV=1	3	7	6	6	24.3	38.951	346	28.959	2144800000
P46196;F1MI27	P46196;F1MI27	Mitogen-activated protein kinase 1	MAPK1	sp|P46196|MK01_BOVIN Mitogen-activated protein kinase 1 OS=Bos taurus OX=9913 GN=MAPK1 PE=2 SV=3;tr|F1MI27|F1MI27_BOVIN Mitogen-activated protein kinase OS=Bos taurus OX=9913 GN=MAPK1 PE=4 SV=2	2	5	5	5	16.9	41.375	360	20.973	1463100000
P47865	P47865	Aquaporin-1	AQP1	sp|P47865|AQP1_BOVIN Aquaporin-1 OS=Bos taurus OX=9913 GN=AQP1 PE=1 SV=3	1	1	1	1	7.4	28.8	271	25.251	252710000
P48018;A0A3Q1LR55;A0A452DI49;Q9BDY5;G5E6N8	P48018;A0A3Q1LR55;A0A452DI49;Q9BDY5;G5E6N8	Synaptotagmin-1	SYT1	sp|P48018|SYT1_BOVIN Synaptotagmin-1 OS=Bos taurus OX=9913 GN=SYT1 PE=1 SV=1;tr|A0A3Q1LR55|A0A3Q1LR55_BOVIN Synaptotagmin-1 OS=Bos taurus OX=9913 GN=SYT1 PE=4 SV=1;tr|A0A452DI49|A0A452DI49_BOVIN Synaptotagmin-1 OS=Bos taurus OX=9913 GN=SYT1 PE=4 SV=1;tr|Q9	5	2	2	2	5.5	47.623	422	6.9849	425070000
P48035;F1MHQ4	P48035;F1MHQ4	Fatty acid-binding protein, adipocyte	FABP4	sp|P48035|FABP4_BOVIN Fatty acid-binding protein, adipocyte OS=Bos taurus OX=9913 GN=FABP4 PE=2 SV=2;tr|F1MHQ4|F1MHQ4_BOVIN Fatty acid-binding protein, adipocyte OS=Bos taurus OX=9913 GN=FABP4 PE=3 SV=2	2	4	3	3	35.6	14.678	132	12.404	363030000
P48427;A0A3Q1M6V1	P48427	Tubulin-specific chaperone A	TBCA	sp|P48427|TBCA_BOVIN Tubulin-specific chaperone A OS=Bos taurus OX=9913 GN=TBCA PE=1 SV=3	2	3	3	3	23.1	12.707	108	4.4266	226920000
P48452;A0A3Q1M4S3;A0A3Q1MTH2;A0A3Q1MWP5;A5D7T5;A9ZTJ8;A9ZTJ7	P48452;A0A3Q1M4S3;A0A3Q1MTH2	Serine/threonine-protein phosphatase 2B catalytic subunit alpha isoform	PPP3CA	sp|P48452|PP2BA_BOVIN Serine/threonine-protein phosphatase 2B catalytic subunit alpha isoform OS=Bos taurus OX=9913 GN=PPP3CA PE=1 SV=1;tr|A0A3Q1M4S3|A0A3Q1M4S3_BOVIN Serine/threonine-protein phosphatase OS=Bos taurus OX=9913 GN=PPP3CA PE=3 SV=1;tr|A0A3Q1M	7	12	12	9	25.5	58.671	521	63.408	11669000000
P48616;Q862F9;A6QQJ3	P48616	Vimentin	VIM	sp|P48616|VIME_BOVIN Vimentin OS=Bos taurus OX=9913 GN=VIM PE=1 SV=3	3	34	29	28	73.6	53.727	466	323.31	82491000000
P48644;E1BMG9;A7YY67	P48644	Retinal dehydrogenase 1	ALDH1A1	sp|P48644|AL1A1_BOVIN Retinal dehydrogenase 1 OS=Bos taurus OX=9913 GN=ALDH1A1 PE=1 SV=3	3	17	17	14	45.1	54.805	501	89.133	16311000000
P49410	P49410	Elongation factor Tu, mitochondrial	TUFM	sp|P49410|EFTU_BOVIN Elongation factor Tu, mitochondrial OS=Bos taurus OX=9913 GN=TUFM PE=1 SV=1	1	17	17	17	44	49.398	452	95.301	14257000000
P51176;A0A3Q1MI90	P51176;A0A3Q1MI90	Protein-glutamine gamma-glutamyltransferase 2	TGM2	sp|P51176|TGM2_BOVIN Protein-glutamine gamma-glutamyltransferase 2 OS=Bos taurus OX=9913 GN=TGM2 PE=1 SV=1;tr|A0A3Q1MI90|A0A3Q1MI90_BOVIN Protein-glutamine gamma-glutamyltransferase 2 OS=Bos taurus OX=9913 GN=TGM2 PE=4 SV=1	2	11	11	1	18.6	77.111	687	48.971	3529200000
P51186;A6QP82;F6PWC4;Q9XSJ1;F1MYC8;A0A3Q1M7D8;Q9GLD1	P51186;A6QP82;F6PWC4;Q9XSJ1;F1MYC8;A0A3Q1M7D8	Calpain-3	CAPN3	sp|P51186|CAN3_BOVIN Calpain-3 OS=Bos taurus OX=9913 GN=CAPN3 PE=2 SV=2;tr|A6QP82|A6QP82_BOVIN Calpain 3, (P94) OS=Bos taurus OX=9913 GN=CAPN3 PE=2 SV=1;tr|F6PWC4|F6PWC4_BOVIN Calpain-3 OS=Bos taurus OX=9913 GN=CAPN3 PE=3 SV=1;tr|Q9XSJ1|Q9XSJ1_BOVIN Lens-s	7	19	19	19	30.2	94.602	822	132.16	8862200000
P52175;P52174;A1A4N9;G1K1A3;Q56JV4	P52175;P52174;A1A4N9;G1K1A3;Q56JV4	Nucleoside diphosphate kinase A 2	NME1-2	sp|P52175|NDKA2_BOVIN Nucleoside diphosphate kinase A 2 OS=Bos taurus OX=9913 GN=NME1-2 PE=1 SV=3;sp|P52174|NDKA1_BOVIN Nucleoside diphosphate kinase A 1 OS=Bos taurus OX=9913 GN=NME1-1 PE=1 SV=3;tr|A1A4N9|A1A4N9_BOVIN Nucleoside diphosphate kinase OS=Bos	5	3	1	1	28.3	17.298	152	6.6642	2357200000
P52193;A5D7J6	P52193;A5D7J6	Calreticulin	CALR	sp|P52193|CALR_BOVIN Calreticulin OS=Bos taurus OX=9913 GN=CALR PE=1 SV=2;tr|A5D7J6|A5D7J6_BOVIN CALR protein OS=Bos taurus OX=9913 GN=CALR PE=2 SV=1	2	16	16	16	49.2	48.038	417	99.789	26408000000
P52556;A0A3Q1NNJ3	P52556;A0A3Q1NNJ3	Flavin reductase (NADPH)	BLVRB	sp|P52556|BLVRB_BOVIN Flavin reductase (NADPH) OS=Bos taurus OX=9913 GN=BLVRB PE=1 SV=2;tr|A0A3Q1NNJ3|A0A3Q1NNJ3_BOVIN Flavin reductase (NADPH) OS=Bos taurus OX=9913 GN=BLVRB PE=1 SV=1	2	7	7	7	43.7	22.132	206	73.002	22878000000
P53619	P53619	Coatomer subunit delta	ARCN1	sp|P53619|COPD_BOVIN Coatomer subunit delta OS=Bos taurus OX=9913 GN=ARCN1 PE=1 SV=1	1	4	4	4	8.8	57.274	511	7.9169	669380000
P53712;A0A452DIS2;A0A140T8D2	P53712;A0A452DIS2;A0A140T8D2	Integrin beta-1	ITGB1	sp|P53712|ITB1_BOVIN Integrin beta-1 OS=Bos taurus OX=9913 GN=ITGB1 PE=1 SV=3;tr|A0A452DIS2|A0A452DIS2_BOVIN Integrin beta OS=Bos taurus OX=9913 GN=ITGB1 PE=3 SV=1;tr|A0A140T8D2|A0A140T8D2_BOVIN Integrin beta OS=Bos taurus OX=9913 GN=ITGB1 PE=3 SV=2	3	4	4	4	4.9	88.093	798	6.3611	436070000
P54149;A0A3Q1N5G3;A0A3Q1M909	P54149;A0A3Q1N5G3;A0A3Q1M909	Mitochondrial peptide methionine sulfoxide reductase	MSRA	sp|P54149|MSRA_BOVIN Mitochondrial peptide methionine sulfoxide reductase OS=Bos taurus OX=9913 GN=MSRA PE=1 SV=2;tr|A0A3Q1N5G3|A0A3Q1N5G3_BOVIN Mitochondrial peptide methionine sulfoxide reductase OS=Bos taurus OX=9913 GN=MSRA PE=1 SV=1;tr|A0A3Q1M909|A0A3	3	12	12	12	63.1	25.818	233	142.79	86143000000
P55052;G3N269	P55052;G3N269	Fatty acid-binding protein 5	FABP5	sp|P55052|FABP5_BOVIN Fatty acid-binding protein 5 OS=Bos taurus OX=9913 GN=FABP5 PE=1 SV=4;tr|G3N269|G3N269_BOVIN Fatty acid-binding protein 5 OS=Bos taurus OX=9913 GN=FABP5 PE=1 SV=1	2	6	6	6	40	15.074	135	43.369	4178600000
P60712;F1MRD0;A0A3Q1NKP5;Q862P9;Q2QJG3	P60712;F1MRD0	Actin, cytoplasmic 1	ACTB	sp|P60712|ACTB_BOVIN Actin, cytoplasmic 1 OS=Bos taurus OX=9913 GN=ACTB PE=1 SV=1;tr|F1MRD0|F1MRD0_BOVIN Actin, cytoplasmic 1 OS=Bos taurus OX=9913 GN=ACTB PE=3 SV=2	5	22	8	1	63.2	41.736	375	308.12	188540000000
P60902	P60902	Protein S100-A10	S100A10	sp|P60902|S10AA_BOVIN Protein S100-A10 OS=Bos taurus OX=9913 GN=S100A10 PE=1 SV=2	1	1	1	1	17.5	11.203	97	13.517	1166800000
P61085	P61085	Ubiquitin-conjugating enzyme E2 K	UBE2K	sp|P61085|UBE2K_BOVIN Ubiquitin-conjugating enzyme E2 K OS=Bos taurus OX=9913 GN=UBE2K PE=1 SV=3	1	4	4	4	20.5	22.406	200	14.135	1187800000
P61157;F1N049;A0A3Q1MXB7;A0A3Q1LNX1;A0A3Q1M6N4;A0A3Q1N7M0;A0A3Q1LPZ0;F1N6J8	P61157;F1N049;A0A3Q1MXB7	Actin-related protein 3	ACTR3	sp|P61157|ARP3_BOVIN Actin-related protein 3 OS=Bos taurus OX=9913 GN=ACTR3 PE=1 SV=3;tr|F1N049|F1N049_BOVIN Actin-related protein 3 OS=Bos taurus OX=9913 GN=ACTR3 PE=1 SV=3;tr|A0A3Q1MXB7|A0A3Q1MXB7_BOVIN Actin-related protein 3 OS=Bos taurus OX=9913 GN=AC	8	4	4	4	12.2	47.371	418	80.336	926330000
P61257;Q862N4;G3MYC1;E1BCF5	P61257;Q862N4;G3MYC1	60S ribosomal protein L26	RPL26	sp|P61257|RL26_BOVIN 60S ribosomal protein L26 OS=Bos taurus OX=9913 GN=RPL26 PE=2 SV=1;tr|Q862N4|Q862N4_BOVIN Similar to ribosomal protein L26 (Fragment) OS=Bos taurus OX=9913 PE=2 SV=1;tr|G3MYC1|G3MYC1_BOVIN KOW domain-containing protein OS=Bos taurus OX	4	5	5	5	28.3	17.258	145	8.0817	2563100000
P61267;A0A3Q1M6X8;A0A3Q1LXU8;P32850;A4FV26;G3X6B7	P61267;A0A3Q1M6X8	Syntaxin-1B	STX1B	sp|P61267|STX1B_BOVIN Syntaxin-1B OS=Bos taurus OX=9913 GN=STX1B PE=1 SV=1;tr|A0A3Q1M6X8|A0A3Q1M6X8_BOVIN Syntaxin-1B OS=Bos taurus OX=9913 GN=STX1B PE=3 SV=1	6	3	3	3	10.8	33.274	288	5.2422	565770000
P61284;G3MZG7;Q862L6;F1MDX5;F1N3R2	P61284;G3MZG7;Q862L6	60S ribosomal protein L12	RPL12	sp|P61284|RL12_BOVIN 60S ribosomal protein L12 OS=Bos taurus OX=9913 GN=RPL12 PE=2 SV=1;tr|G3MZG7|G3MZG7_BOVIN Uncharacterized protein OS=Bos taurus OX=9913 PE=3 SV=1;tr|Q862L6|Q862L6_BOVIN Similar to ribosomal protein L12 (Fragment) OS=Bos taurus OX=9913	5	7	7	7	58.8	17.818	165	59.237	6092600000
P61356	P61356	60S ribosomal protein L27	RPL27	sp|P61356|RL27_BOVIN 60S ribosomal protein L27 OS=Bos taurus OX=9913 GN=RPL27 PE=2 SV=2	1	3	3	3	27.9	15.798	136	10.066	2826800000
P61420;A0A3Q1LUK6	P61420;A0A3Q1LUK6	V-type proton ATPase subunit d 1	ATP6V0D1	sp|P61420|VA0D1_BOVIN V-type proton ATPase subunit d 1 OS=Bos taurus OX=9913 GN=ATP6V0D1 PE=1 SV=1;tr|A0A3Q1LUK6|A0A3Q1LUK6_BOVIN V-type proton ATPase subunit d 1 OS=Bos taurus OX=9913 GN=ATP6V0D1 PE=4 SV=1	2	2	2	2	5.4	40.329	351	5.1138	388030000
P61585;Q1RMJ6;Q7M3H5;Q3ZBW5	P61585;Q1RMJ6	Transforming protein RhoA	RHOA	sp|P61585|RHOA_BOVIN Transforming protein RhoA OS=Bos taurus OX=9913 GN=RHOA PE=1 SV=1;sp|Q1RMJ6|RHOC_BOVIN Rho-related GTP-binding protein RhoC OS=Bos taurus OX=9913 GN=RHOC PE=2 SV=1	4	4	4	4	23.8	21.768	193	32.745	3312300000
P61603;A0A3Q1N8Q5;A0A3Q1MBC6	P61603;A0A3Q1N8Q5	10 kDa heat shock protein, mitochondrial	HSPE1	sp|P61603|CH10_BOVIN 10 kDa heat shock protein, mitochondrial OS=Bos taurus OX=9913 GN=HSPE1 PE=3 SV=2;tr|A0A3Q1N8Q5|A0A3Q1N8Q5_BOVIN 10 kDa heat shock protein, mitochondrial OS=Bos taurus OX=9913 GN=HSPE1 PE=1 SV=1	3	8	8	7	68.6	10.932	102	24.814	11033000000
P61763;Q08DX9;F6R0H3	P61763;Q08DX9;F6R0H3	Syntaxin-binding protein 1	STXBP1	sp|P61763|STXB1_BOVIN Syntaxin-binding protein 1 OS=Bos taurus OX=9913 GN=STXBP1 PE=1 SV=1;tr|Q08DX9|Q08DX9_BOVIN STXBP1 protein OS=Bos taurus OX=9913 GN=STXBP1 PE=2 SV=1;tr|F6R0H3|F6R0H3_BOVIN Syntaxin-binding protein 1 OS=Bos taurus OX=9913 GN=STXBP1 PE=	3	8	8	8	21.9	67.568	594	58.2	831210000
P61955;A0A3Q1M927;G5E5Y5;A0A3Q1M9G8;Q17QV3	P61955;A0A3Q1M927;G5E5Y5	Small ubiquitin-related modifier 2	SUMO2	sp|P61955|SUMO2_BOVIN Small ubiquitin-related modifier 2 OS=Bos taurus OX=9913 GN=SUMO2 PE=3 SV=1;tr|A0A3Q1M927|A0A3Q1M927_BOVIN Small ubiquitin-related modifier OS=Bos taurus OX=9913 PE=3 SV=1;tr|G5E5Y5|G5E5Y5_BOVIN Small ubiquitin-related modifier OS=Bos	5	3	3	3	29.5	10.871	95	13.791	2527000000
P62157;F1N6C0;A0A452DIM7;A0A452DJ55;A0A3Q1M6C6;A0A3Q1LSI9;A0A3Q1MR28;F1MLH6;Q862K4	P62157;F1N6C0;A0A452DIM7;A0A452DJ55;A0A3Q1M6C6;A0A3Q1LSI9;A0A3Q1MR28;F1MLH6	Calmodulin	CALM	sp|P62157|CALM_BOVIN Calmodulin OS=Bos taurus OX=9913 GN=CALM PE=1 SV=2;tr|F1N6C0|F1N6C0_BOVIN Uncharacterized protein OS=Bos taurus OX=9913 GN=CALM2 PE=3 SV=2;tr|A0A452DIM7|A0A452DIM7_BOVIN Uncharacterized protein OS=Bos taurus OX=9913 GN=CALM3 PE=3 SV=1;	9	10	9	9	60.4	16.837	149	139.14	84382000000
P62763;A0A3Q1MET3	P62763;A0A3Q1MET3	Visinin-like protein 1	VSNL1	sp|P62763|VISL1_BOVIN Visinin-like protein 1 OS=Bos taurus OX=9913 GN=VSNL1 PE=1 SV=2;tr|A0A3Q1MET3|A0A3Q1MET3_BOVIN Visinin-like protein 1 OS=Bos taurus OX=9913 GN=VSNL1 PE=4 SV=1	2	1	1	1	7.9	22.142	191	4.2102	211780000
P62833;P61223;A0A3Q1LTK0;A0A3Q1NCE9	P62833;P61223;A0A3Q1LTK0;A0A3Q1NCE9	Ras-related protein Rap-1A	RAP1A	sp|P62833|RAP1A_BOVIN Ras-related protein Rap-1A OS=Bos taurus OX=9913 GN=RAP1A PE=1 SV=1;sp|P61223|RAP1B_BOVIN Ras-related protein Rap-1b OS=Bos taurus OX=9913 GN=RAP1B PE=2 SV=1;tr|A0A3Q1LTK0|A0A3Q1LTK0_BOVIN Uncharacterized protein OS=Bos taurus OX=9913	4	2	2	2	11.4	20.987	184	5.3996	2461500000
P62866;Q56JV7;Q3SZG2;A0A3Q1MG78	P62866;Q56JV7;Q3SZG2;A0A3Q1MG78	40S ribosomal protein S30	FAU	sp|P62866|RS30_BOVIN 40S ribosomal protein S30 OS=Bos taurus OX=9913 GN=FAU PE=3 SV=1;tr|Q56JV7|Q56JV7_BOVIN 40S ribosomal protein S30 OS=Bos taurus OX=9913 PE=2 SV=1;tr|Q3SZG2|Q3SZG2_BOVIN 40S ribosomal protein S30 OS=Bos taurus OX=9913 GN=FAU PE=2 SV=1;t	4	2	2	2	28.8	6.6478	59	3.5367	453880000
P62894	P62894	Cytochrome c	CYCS	sp|P62894|CYC_BOVIN Cytochrome c OS=Bos taurus OX=9913 GN=CYCS PE=1 SV=2	1	6	6	5	43.8	11.703	105	18.841	9276100000
P62958;A0A3Q1MQJ9;A0A452DIE9;A1XEA3;A1XEC4;A1XEC3;A0A3Q1NC15	P62958;A0A3Q1MQJ9;A0A452DIE9;A1XEA3;A1XEC4	Histidine triad nucleotide-binding protein 1	HINT1	sp|P62958|HINT1_BOVIN Histidine triad nucleotide-binding protein 1 OS=Bos taurus OX=9913 GN=HINT1 PE=1 SV=2;tr|A0A3Q1MQJ9|A0A3Q1MQJ9_BOVIN HIT domain-containing protein OS=Bos taurus OX=9913 PE=4 SV=1;tr|A0A452DIE9|A0A452DIE9_BOVIN Histidine triad nucleoti	7	4	4	4	54	13.779	126	112	6181800000
P62998;A0A3Q1LXR2;A0A3Q1NEF8;A0A3Q1M7Y3;F1MNG3;Q9TU25;B0JYN9;A5PK69	P62998;A0A3Q1LXR2;A0A3Q1NEF8;A0A3Q1M7Y3;F1MNG3;Q9TU25;B0JYN9;A5PK69	Ras-related C3 botulinum toxin substrate 1	RAC1	sp|P62998|RAC1_BOVIN Ras-related C3 botulinum toxin substrate 1 OS=Bos taurus OX=9913 GN=RAC1 PE=1 SV=1;tr|A0A3Q1LXR2|A0A3Q1LXR2_BOVIN Ras-related C3 botulinum toxin substrate 1 OS=Bos taurus OX=9913 GN=RAC1 PE=4 SV=1;tr|A0A3Q1NEF8|A0A3Q1NEF8_BOVIN Ras-rel	8	7	7	6	33.3	21.45	192	17.749	9175800000
P63009;Q08DS7;G3X7G4;A0A3Q1LMB5;A0A3Q1M481;Q2KJB2;F1MIF2;A0A3Q1MCX0;Q9TS60;A0A3Q1LJX4	P63009;Q08DS7;G3X7G4;A0A3Q1LMB5;A0A3Q1M481;Q2KJB2;F1MIF2;A0A3Q1MCX0	AP-2 complex subunit beta	AP2B1	sp|P63009|AP2B1_BOVIN AP-2 complex subunit beta OS=Bos taurus OX=9913 GN=AP2B1 PE=1 SV=2;sp|Q08DS7|AP1B1_BOVIN AP-1 complex subunit beta-1 OS=Bos taurus OX=9913 GN=AP2B1 PE=2 SV=1;tr|G3X7G4|G3X7G4_BOVIN AP complex subunit beta OS=Bos taurus OX=9913 GN=AP2B	10	6	6	6	7.9	104.57	937	15.929	898860000
P63048;A0A3Q1M4K3;P62992;P0CG53;E1B9K1;P0CH28;A0A3Q1MYD8;A0A3Q1LU30	P63048;A0A3Q1M4K3;P62992;P0CG53;E1B9K1;P0CH28	Ubiquitin-60S ribosomal protein L40	UBA52	sp|P63048|RL40_BOVIN Ubiquitin-60S ribosomal protein L40 OS=Bos taurus OX=9913 GN=UBA52 PE=1 SV=2;tr|A0A3Q1M4K3|A0A3Q1M4K3_BOVIN Ubiquitin-like domain-containing protein OS=Bos taurus OX=9913 GN=LOC101902760 PE=4 SV=1;sp|P62992|RS27A_BOVIN Ubiquitin-40S ri	8	6	6	6	44.5	14.728	128	323.31	225470000000
P63103;E1BDS9;A0A4D6DKI8	P63103;E1BDS9	14-3-3 protein zeta/delta	YWHAZ	sp|P63103|1433Z_BOVIN 14-3-3 protein zeta/delta OS=Bos taurus OX=9913 GN=YWHAZ PE=1 SV=1;tr|E1BDS9|E1BDS9_BOVIN 14_3_3 domain-containing protein OS=Bos taurus OX=9913 PE=3 SV=3	3	12	10	8	54.3	27.745	245	140.92	18159000000
P63171;A0A3Q1LVY9;A0A3Q1NLY8	P63171;A0A3Q1LVY9;A0A3Q1NLY8	Dynein light chain Tctex-type 1	DYNLT1	sp|P63171|DYLT1_BOVIN Dynein light chain Tctex-type 1 OS=Bos taurus OX=9913 GN=DYNLT1 PE=1 SV=1;tr|A0A3Q1LVY9|A0A3Q1LVY9_BOVIN Dynein light chain Tctex-type 1 OS=Bos taurus OX=9913 PE=4 SV=1;tr|A0A3Q1NLY8|A0A3Q1NLY8_BOVIN Dynein light chain Tctex-type 1 OS	3	1	1	1	14.2	12.452	113	3.0524	86215000
P63243;A0A3Q1M0K2;Q862T3	P63243;A0A3Q1M0K2	Receptor of activated protein C kinase 1	RACK1	sp|P63243|RACK1_BOVIN Receptor of activated protein C kinase 1 OS=Bos taurus OX=9913 GN=RACK1 PE=2 SV=3;tr|A0A3Q1M0K2|A0A3Q1M0K2_BOVIN Receptor of-activated protein C kinase 1 OS=Bos taurus OX=9913 GN=RACK1 PE=1 SV=1	3	12	12	12	52.4	35.076	317	88.958	7972600000
P63258	P63258	Actin, cytoplasmic 2	ACTG1	sp|P63258|ACTG_BOVIN Actin, cytoplasmic 2 OS=Bos taurus OX=9913 GN=ACTG1 PE=1 SV=1	1	22	1	1	63.2	41.792	375	4.2857	110160000
P63315;A0A3Q1MGY4	P63315;A0A3Q1MGY4	Troponin C, slow skeletal and cardiac muscles	TNNC1	sp|P63315|TNNC1_BOVIN Troponin C, slow skeletal and cardiac muscles OS=Bos taurus OX=9913 GN=TNNC1 PE=1 SV=1;tr|A0A3Q1MGY4|A0A3Q1MGY4_BOVIN Troponin C, slow skeletal and cardiac muscles OS=Bos taurus OX=9913 GN=TNNC1 PE=4 SV=1	2	12	11	11	66.5	18.416	161	290.62	409370000000
P68002;A0A3Q1MAH7	P68002;A0A3Q1MAH7	Voltage-dependent anion-selective channel protein 2	VDAC2	sp|P68002|VDAC2_BOVIN Voltage-dependent anion-selective channel protein 2 OS=Bos taurus OX=9913 GN=VDAC2 PE=2 SV=2;tr|A0A3Q1MAH7|A0A3Q1MAH7_BOVIN Uncharacterized protein OS=Bos taurus OX=9913 PE=4 SV=1	2	15	15	15	68.4	31.619	294	268.45	60218000000
P68102;E1BMB5	P68102	Eukaryotic translation initiation factor 2 subunit 1	EIF2S1	sp|P68102|IF2A_BOVIN Eukaryotic translation initiation factor 2 subunit 1 OS=Bos taurus OX=9913 GN=EIF2S1 PE=2 SV=2	2	8	8	8	26.7	36.108	315	65.099	1464200000
P68103;E1B9F6;O18787;Q862L7;Q862C3;Q862J5;Q862F6;Q862R6;Q862G2;E1BED8;A0A3Q1LJW9;A0A3Q1MQC0;A0A3Q1LP48;A0A3Q1MPB9;A1XEC8	P68103;E1B9F6;O18787	Elongation factor 1-alpha 1	EEF1A1	sp|P68103|EF1A1_BOVIN Elongation factor 1-alpha 1 OS=Bos taurus OX=9913 GN=EEF1A1 PE=1 SV=1;tr|E1B9F6|E1B9F6_BOVIN Elongation factor 1-alpha OS=Bos taurus OX=9913 PE=3 SV=3;tr|O18787|O18787_BOVIN Elongation factor 1 alpha (Fragment) OS=Bos taurus OX=9913 P	15	17	10	10	31.6	50.14	462	29.174	36619000000
P68138;Q862L0	P68138	Actin, alpha skeletal muscle	ACTA1	sp|P68138|ACTS_BOVIN Actin, alpha skeletal muscle OS=Bos taurus OX=9913 GN=ACTA1 PE=1 SV=1	2	26	2	0	77.2	42.051	377	5.9952	8171400000
P68250;A0A140T894	P68250;A0A140T894	14-3-3 protein beta/alpha	YWHAB	sp|P68250|1433B_BOVIN 14-3-3 protein beta/alpha OS=Bos taurus OX=9913 GN=YWHAB PE=1 SV=2;tr|A0A140T894|A0A140T894_BOVIN 14-3-3 protein beta/alpha OS=Bos taurus OX=9913 GN=YWHAB PE=3 SV=1	2	10	5	5	46.7	28.081	246	71.469	3128600000
P68399;E1BH82;A0A3Q1LSG3	P68399;E1BH82;A0A3Q1LSG3	Casein kinase II subunit alpha	CSNK2A1	sp|P68399|CSK21_BOVIN Casein kinase II subunit alpha OS=Bos taurus OX=9913 GN=CSNK2A1 PE=1 SV=1;tr|E1BH82|E1BH82_BOVIN Casein kinase II subunit alpha OS=Bos taurus OX=9913 GN=CSNK2A1 PE=4 SV=2;tr|A0A3Q1LSG3|A0A3Q1LSG3_BOVIN Casein kinase II subunit alpha O	3	3	3	3	10	45.143	391	12.636	1052500000
P68509;F1MPT3	P68509;F1MPT3	14-3-3 protein eta	YWHAH	sp|P68509|1433F_BOVIN 14-3-3 protein eta OS=Bos taurus OX=9913 GN=YWHAH PE=1 SV=2;tr|F1MPT3|F1MPT3_BOVIN 14-3-3 protein eta OS=Bos taurus OX=9913 GN=YWHAH PE=1 SV=2	2	8	5	5	33.7	28.211	246	18.026	2488700000
P79132;Q3ZBX4	P79132;Q3ZBX4	Caveolin-1	CAV1	sp|P79132|CAV1_BOVIN Caveolin-1 OS=Bos taurus OX=9913 GN=CAV1 PE=2 SV=1;tr|Q3ZBX4|Q3ZBX4_BOVIN Caveolin (Fragment) OS=Bos taurus OX=9913 GN=CAV1 PE=2 SV=1	2	8	8	6	45.5	20.594	178	56.708	22949000000
P79134;A0A3Q1M318;A0A3Q1N703;Q7M2V0;Q9TSA3;REV__F1MGW8	P79134;A0A3Q1M318;A0A3Q1N703	Annexin A6	ANXA6	sp|P79134|ANXA6_BOVIN Annexin A6 OS=Bos taurus OX=9913 GN=ANXA6 PE=1 SV=2;tr|A0A3Q1M318|A0A3Q1M318_BOVIN Annexin OS=Bos taurus OX=9913 GN=ANXA6 PE=1 SV=1;tr|A0A3Q1N703|A0A3Q1N703_BOVIN Annexin OS=Bos taurus OX=9913 GN=ANXA6 PE=1 SV=1	6	39	39	38	58.1	75.907	673	323.31	198180000000
P79244;E1BFX3;E1B785	P79244;E1BFX3;E1B785	60S ribosomal protein L37	RPL37	sp|P79244|RL37_BOVIN 60S ribosomal protein L37 OS=Bos taurus OX=9913 GN=RPL37 PE=3 SV=4;tr|E1BFX3|E1BFX3_BOVIN Ribosomal protein L37 OS=Bos taurus OX=9913 PE=3 SV=1;tr|E1B785|E1B785_BOVIN Uncharacterized protein OS=Bos taurus OX=9913 PE=4 SV=3	3	2	2	2	16.5	11.078	97	2.3503	98273000
P80177;A0A0F7RPX0;A0A3Q1MT60;Q6PVY3	P80177;A0A0F7RPX0;A0A3Q1MT60;Q6PVY3	Macrophage migration inhibitory factor	MIF	sp|P80177|MIF_BOVIN Macrophage migration inhibitory factor OS=Bos taurus OX=9913 GN=MIF PE=1 SV=6;tr|A0A0F7RPX0|A0A0F7RPX0_BOVIN Macrophage migration inhibitory factor OS=Bos taurus OX=9913 GN=MIF PE=4 SV=1;tr|A0A3Q1MT60|A0A3Q1MT60_BOVIN Macrophage migrati	4	2	2	2	17.4	12.343	115	6.7768	974300000
P80227;A0A3Q1M9W1	P80227;A0A3Q1M9W1	Acylamino-acid-releasing enzyme	APEH	sp|P80227|ACPH_BOVIN Acylamino-acid-releasing enzyme OS=Bos taurus OX=9913 GN=APEH PE=1 SV=2;tr|A0A3Q1M9W1|A0A3Q1M9W1_BOVIN Acylamino-acid-releasing enzyme OS=Bos taurus OX=9913 GN=APEH PE=4 SV=1	2	6	6	6	11.4	81.092	730	24.673	982350000
P80311;Q862P3;Q08E11	P80311;Q862P3	Peptidyl-prolyl cis-trans isomerase B	PPIB	sp|P80311|PPIB_BOVIN Peptidyl-prolyl cis-trans isomerase B OS=Bos taurus OX=9913 GN=PPIB PE=1 SV=4;tr|Q862P3|Q862P3_BOVIN Peptidyl-prolyl cis-trans isomerase (Fragment) OS=Bos taurus OX=9913 PE=2 SV=1	3	5	5	5	24.5	23.743	216	25.46	3835600000
P80724	P80724	Brain acid soluble protein 1	BASP1	sp|P80724|BASP1_BOVIN Brain acid soluble protein 1 OS=Bos taurus OX=9913 GN=BASP1 PE=1 SV=3	1	1	1	1	5.7	23.01	227	3.0634	49636000
P81125;A5D7S0;A0A3Q1M6H3;F6Q334	P81125;A5D7S0;A0A3Q1M6H3;F6Q334	Alpha-soluble NSF attachment protein	NAPA	sp|P81125|SNAA_BOVIN Alpha-soluble NSF attachment protein OS=Bos taurus OX=9913 GN=NAPA PE=1 SV=1;tr|A5D7S0|A5D7S0_BOVIN NAPA protein OS=Bos taurus OX=9913 GN=NAPA PE=2 SV=1;tr|A0A3Q1M6H3|A0A3Q1M6H3_BOVIN Alpha-soluble NSF attachment protein OS=Bos taurus	4	8	8	7	34.6	33.224	295	48.159	3242100000
P81126;A0A3Q1MQ08	P81126;A0A3Q1MQ08	Beta-soluble NSF attachment protein	NAPB	sp|P81126|SNAB_BOVIN Beta-soluble NSF attachment protein OS=Bos taurus OX=9913 GN=NAPB PE=1 SV=1;tr|A0A3Q1MQ08|A0A3Q1MQ08_BOVIN Beta-soluble NSF attachment protein OS=Bos taurus OX=9913 GN=NAPB PE=4 SV=1	2	3	2	2	11.4	33.555	298	19.303	396250000
P81623	P81623	Endoplasmic reticulum resident protein 29	ERP29	sp|P81623|ERP29_BOVIN Endoplasmic reticulum resident protein 29 OS=Bos taurus OX=9913 GN=ERP29 PE=1 SV=2	1	3	3	3	12.4	28.806	258	5.5375	688730000
P81644	P81644	Apolipoprotein A-II	APOA2	sp|P81644|APOA2_BOVIN Apolipoprotein A-II OS=Bos taurus OX=9913 GN=APOA2 PE=1 SV=2	1	1	1	1	9	11.202	100	2.4178	977010000
P82908	P82908	28S ribosomal protein S36, mitochondrial	MRPS36	sp|P82908|RT36_BOVIN 28S ribosomal protein S36, mitochondrial OS=Bos taurus OX=9913 GN=MRPS36 PE=1 SV=2	1	3	3	3	40.8	11.543	103	13.644	822900000
P84227;P68432;E1BGN3;G3N2P2;G3MWX6;A0A3Q1MPB8;A5PK61;Q3SZB8	P84227;P68432;E1BGN3;G3N2P2;G3MWX6;A0A3Q1MPB8	Histone H3.2		sp|P84227|H32_BOVIN Histone H3.2 OS=Bos taurus OX=9913 PE=1 SV=2;sp|P68432|H31_BOVIN Histone H3.1 OS=Bos taurus OX=9913 PE=1 SV=2;tr|E1BGN3|E1BGN3_BOVIN Histone H3 OS=Bos taurus OX=9913 GN=HIST2H3D PE=3 SV=1;tr|G3N2P2|G3N2P2_BOVIN Histone domain-containing	8	7	7	2	29.4	15.388	136	15.929	83938000000
P85100;A0A452DI97;A0A3Q1M165;A0A3Q1MBD4	P85100;A0A452DI97;A0A3Q1M165;A0A3Q1MBD4	Myosin light chain 3	MYL3	sp|P85100|MYL3_BOVIN Myosin light chain 3 OS=Bos taurus OX=9913 GN=MYL3 PE=1 SV=1;tr|A0A452DI97|A0A452DI97_BOVIN Myosin light chain 3 OS=Bos taurus OX=9913 GN=MYL3 PE=4 SV=1;tr|A0A3Q1M165|A0A3Q1M165_BOVIN Myosin light chain 3 OS=Bos taurus OX=9913 GN=MYL3	4	15	12	12	73.9	21.939	199	323.31	306490000000
P98133;A0A3Q1M7S1;A0A3Q1M3V3;Q8HY63	P98133;A0A3Q1M7S1;A0A3Q1M3V3	Fibrillin-1	FBN1	sp|P98133|FBN1_BOVIN Fibrillin-1 OS=Bos taurus OX=9913 GN=FBN1 PE=1 SV=2;tr|A0A3Q1M7S1|A0A3Q1M7S1_BOVIN Fibrillin-1 OS=Bos taurus OX=9913 GN=FBN1 PE=1 SV=1;tr|A0A3Q1M3V3|A0A3Q1M3V3_BOVIN Fibrillin-1 OS=Bos taurus OX=9913 GN=FBN1 PE=1 SV=1	4	47	47	44	19.4	312.25	2871	187.86	32161000000
Q00361;G3MXE1;A0A3Q1M2F0	Q00361;G3MXE1	ATP synthase subunit e, mitochondrial	ATP5ME	sp|Q00361|ATP5I_BOVIN ATP synthase subunit e, mitochondrial OS=Bos taurus OX=9913 GN=ATP5ME PE=1 SV=2;tr|G3MXE1|G3MXE1_BOVIN Uncharacterized protein OS=Bos taurus OX=9913 PE=4 SV=1	3	4	4	4	43.7	8.3206	71	33.943	26297000000
Q01321;A0A3Q1M6L2	Q01321	Cytochrome c oxidase subunit NDUFA4	NDUFA4	sp|Q01321|NDUA4_BOVIN Cytochrome c oxidase subunit NDUFA4 OS=Bos taurus OX=9913 GN=NDUFA4 PE=1 SV=1	2	6	6	6	56.1	9.3246	82	12.882	28810000000
Q02365	Q02365	NADH dehydrogenase [ubiquinone] 1 beta subcomplex subunit 3	NDUFB3	sp|Q02365|NDUB3_BOVIN NADH dehydrogenase [ubiquinone] 1 beta subcomplex subunit 3 OS=Bos taurus OX=9913 GN=NDUFB3 PE=1 SV=2	1	2	2	2	19.4	11.141	98	7.7313	2931700000
Q02366;A0A452DIB4	Q02366;A0A452DIB4	NADH dehydrogenase [ubiquinone] 1 alpha subcomplex subunit 6	NDUFA6	sp|Q02366|NDUA6_BOVIN NADH dehydrogenase [ubiquinone] 1 alpha subcomplex subunit 6 OS=Bos taurus OX=9913 GN=NDUFA6 PE=1 SV=2;tr|A0A452DIB4|A0A452DIB4_BOVIN NADH dehydrogenase [ubiquinone] 1 alpha subcomplex subunit 6 OS=Bos taurus OX=9913 GN=NDUFA6 PE=3 SV	2	5	5	5	28.1	15.053	128	10.033	887860000
Q02367	Q02367	NADH dehydrogenase [ubiquinone] 1 beta subcomplex subunit 6	NDUFB6	sp|Q02367|NDUB6_BOVIN NADH dehydrogenase [ubiquinone] 1 beta subcomplex subunit 6 OS=Bos taurus OX=9913 GN=NDUFB6 PE=1 SV=2	1	2	2	2	19.5	15.524	128	7.0095	684060000
Q02368	Q02368	NADH dehydrogenase [ubiquinone] 1 beta subcomplex subunit 7	NDUFB7	sp|Q02368|NDUB7_BOVIN NADH dehydrogenase [ubiquinone] 1 beta subcomplex subunit 7 OS=Bos taurus OX=9913 GN=NDUFB7 PE=1 SV=2	1	5	5	5	46.7	16.398	137	22.574	11068000000
Q02369	Q02369	NADH dehydrogenase [ubiquinone] 1 beta subcomplex subunit 9	NDUFB9	sp|Q02369|NDUB9_BOVIN NADH dehydrogenase [ubiquinone] 1 beta subcomplex subunit 9 OS=Bos taurus OX=9913 GN=NDUFB9 PE=1 SV=2	1	6	6	6	36.9	21.789	179	50.214	3242200000
Q02370;A0A411D3B8;F1MB80;G3MZ04	Q02370;A0A411D3B8;F1MB80	NADH dehydrogenase [ubiquinone] 1 alpha subcomplex subunit 2	NDUFA2	sp|Q02370|NDUA2_BOVIN NADH dehydrogenase [ubiquinone] 1 alpha subcomplex subunit 2 OS=Bos taurus OX=9913 GN=NDUFA2 PE=1 SV=2;tr|A0A411D3B8|A0A411D3B8_BOVIN NADH:ubiquinone oxidoreductase subunit A2 (Fragment) OS=Bos taurus OX=9913 GN=NDUFA2 PE=2 SV=1;tr|F1	4	5	5	5	41.4	11.08	99	9.2845	4746400000
Q02372;B0JYL9;A0A3Q1MQG7	Q02372;B0JYL9;A0A3Q1MQG7	NADH dehydrogenase [ubiquinone] 1 beta subcomplex subunit 8, mitochondrial	NDUFB8	sp|Q02372|NDUB8_BOVIN NADH dehydrogenase [ubiquinone] 1 beta subcomplex subunit 8, mitochondrial OS=Bos taurus OX=9913 GN=NDUFB8 PE=1 SV=1;tr|B0JYL9|B0JYL9_BOVIN NADH dehydrogenase [ubiquinone] 1 beta subcomplex subunit 8, mitochondrial OS=Bos taurus OX=99	3	6	6	6	44.1	21.652	186	28.168	9868900000
Q02373;M5FHL5	Q02373;M5FHL5	NADH dehydrogenase [ubiquinone] 1 beta subcomplex subunit 10	NDUFB10	sp|Q02373|NDUBA_BOVIN NADH dehydrogenase [ubiquinone] 1 beta subcomplex subunit 10 OS=Bos taurus OX=9913 GN=NDUFB10 PE=1 SV=2;tr|M5FHL5|M5FHL5_BOVIN NADH dehydrogenase [ubiquinone] 1 beta subcomplex subunit 10 OS=Bos taurus OX=9913 GN=NDUFB10 PE=4 SV=1	2	7	7	7	45.5	20.965	176	50.495	7349000000
Q02374	Q02374	NADH dehydrogenase [ubiquinone] 1 beta subcomplex subunit 2, mitochondrial	NDUFB2	sp|Q02374|NDUB2_BOVIN NADH dehydrogenase [ubiquinone] 1 beta subcomplex subunit 2, mitochondrial OS=Bos taurus OX=9913 GN=NDUFB2 PE=1 SV=1	1	1	1	1	9.3	12.282	108	2.4226	4583000000
Q02375;Q3T0R2;A0A3Q1NH87	Q02375;Q3T0R2;A0A3Q1NH87	NADH dehydrogenase [ubiquinone] iron-sulfur protein 4, mitochondrial	NDUFS4	sp|Q02375|NDUS4_BOVIN NADH dehydrogenase [ubiquinone] iron-sulfur protein 4, mitochondrial OS=Bos taurus OX=9913 GN=NDUFS4 PE=1 SV=1;tr|Q3T0R2|Q3T0R2_BOVIN NDUFS4 protein (Fragment) OS=Bos taurus OX=9913 GN=NDUFS4 PE=2 SV=1;tr|A0A3Q1NH87|A0A3Q1NH87_BOVIN N	3	6	6	6	37.1	19.811	175	22.126	8736200000
Q02378;Q24JZ0	Q02378;Q24JZ0	NADH dehydrogenase [ubiquinone] 1 beta subcomplex subunit 1	NDUFB1	sp|Q02378|NDUB1_BOVIN NADH dehydrogenase [ubiquinone] 1 beta subcomplex subunit 1 OS=Bos taurus OX=9913 GN=NDUFB1 PE=1 SV=1;tr|Q24JZ0|Q24JZ0_BOVIN NADH dehydrogenase (Ubiquinone) 1 beta subcomplex, 1, 7kDa OS=Bos taurus OX=9913 GN=NDUFB1 PE=2 SV=2	2	1	1	1	19.3	6.9661	57	3.302	2282600000
Q02379	Q02379	NADH dehydrogenase [ubiquinone] iron-sulfur protein 5	NDUFS5	sp|Q02379|NDUS5_BOVIN NADH dehydrogenase [ubiquinone] iron-sulfur protein 5 OS=Bos taurus OX=9913 GN=NDUFS5 PE=1 SV=2	1	2	2	2	19.8	12.667	106	4.4916	4745900000
Q02380	Q02380	NADH dehydrogenase [ubiquinone] 1 beta subcomplex subunit 5, mitochondrial	NDUFB5	sp|Q02380|NDUB5_BOVIN NADH dehydrogenase [ubiquinone] 1 beta subcomplex subunit 5, mitochondrial OS=Bos taurus OX=9913 GN=NDUFB5 PE=1 SV=1	1	3	3	3	14.3	21.589	189	6.4105	1546700000
Q02827	Q02827	NADH dehydrogenase [ubiquinone] 1 subunit C2	NDUFC2	sp|Q02827|NDUC2_BOVIN NADH dehydrogenase [ubiquinone] 1 subunit C2 OS=Bos taurus OX=9913 GN=NDUFC2 PE=1 SV=1	1	2	2	2	16.7	14.096	120	3.8287	765490000
Q04467	Q04467	Isocitrate dehydrogenase [NADP], mitochondrial	IDH2	sp|Q04467|IDHP_BOVIN Isocitrate dehydrogenase [NADP], mitochondrial OS=Bos taurus OX=9913 GN=IDH2 PE=1 SV=2	1	18	18	17	38.9	50.738	452	183.14	112730000000
Q05443	Q05443	Lumican	LUM	sp|Q05443|LUM_BOVIN Lumican OS=Bos taurus OX=9913 GN=LUM PE=1 SV=1	1	11	11	11	43	38.756	342	160.87	31664000000
Q05752	Q05752	NADH dehydrogenase [ubiquinone] 1 alpha subcomplex subunit 7	NDUFA7	sp|Q05752|NDUA7_BOVIN NADH dehydrogenase [ubiquinone] 1 alpha subcomplex subunit 7 OS=Bos taurus OX=9913 GN=NDUFA7 PE=1 SV=2	1	7	7	7	59.3	12.676	113	89.095	3556400000
Q05B55;F1MZ96;F1MH40;B0JYP6	Q05B55;F1MZ96;F1MH40;B0JYP6	IGK protein	IGK	tr|Q05B55|Q05B55_BOVIN IGK protein OS=Bos taurus OX=9913 GN=IGK PE=2 SV=1;tr|F1MZ96|F1MZ96_BOVIN Uncharacterized protein OS=Bos taurus OX=9913 PE=1 SV=3;tr|F1MH40|F1MH40_BOVIN Uncharacterized protein OS=Bos taurus OX=9913 PE=1 SV=2;tr|B0JYP6|B0JYP6_BOVIN I	4	5	5	5	32.1	26.59	240	79.972	3599300000
Q05B60	Q05B60	Uridine diphosphate glucose pyrophosphatase NUDT14	NUDT14	sp|Q05B60|NUD14_BOVIN Uridine diphosphate glucose pyrophosphatase NUDT14 OS=Bos taurus OX=9913 GN=NUDT14 PE=2 SV=1	1	1	1	1	4.1	23.901	222	2.5573	0
Q05B71;A0A452DK61	Q05B71;A0A452DK61	CDGSH iron-sulfur domain-containing protein 2	CISD2	sp|Q05B71|CISD2_BOVIN CDGSH iron-sulfur domain-containing protein 2 OS=Bos taurus OX=9913 GN=CISD2 PE=2 SV=1;tr|A0A452DK61|A0A452DK61_BOVIN CDGSH iron-sulfur domain-containing protein 2 OS=Bos taurus OX=9913 GN=CISD2 PE=4 SV=1	2	1	1	1	10.4	15.278	135	5.5017	128250000
Q05FF2;B0JYL6;A0A3S5ZPJ6	Q05FF2;B0JYL6;A0A3S5ZPJ6	Signal transducer and activator of transcription	STAT1	tr|Q05FF2|Q05FF2_BOVIN Signal transducer and activator of transcription OS=Bos taurus OX=9913 GN=STAT1 PE=2 SV=1;tr|B0JYL6|B0JYL6_BOVIN Signal transducer and activator of transcription OS=Bos taurus OX=9913 GN=STAT1 PE=1 SV=1;tr|A0A3S5ZPJ6|A0A3S5ZPJ6_BOVIN	3	1	1	1	1.7	82.905	712	4.3969	108880000
Q07130	Q07130	UTP--glucose-1-phosphate uridylyltransferase	UGP2	sp|Q07130|UGPA_BOVIN UTP--glucose-1-phosphate uridylyltransferase OS=Bos taurus OX=9913 GN=UGP2 PE=1 SV=2	1	21	21	1	44.5	56.903	508	247.66	67932000000
Q08DA1;A0A3Q1MFY4;F1MI32;A0A3Q1LUJ8;A0A3Q1MDM5;Q8HYW7	Q08DA1;A0A3Q1MFY4;F1MI32;A0A3Q1LUJ8;A0A3Q1MDM5	Sodium/potassium-transporting ATPase subunit alpha-1	ATP1A1	sp|Q08DA1|AT1A1_BOVIN Sodium/potassium-transporting ATPase subunit alpha-1 OS=Bos taurus OX=9913 GN=ATP1A1 PE=1 SV=1;tr|A0A3Q1MFY4|A0A3Q1MFY4_BOVIN Sodium/potassium-transporting ATPase subunit alpha OS=Bos taurus OX=9913 GN=ATP1A1 PE=1 SV=1;tr|F1MI32|F1MI3	6	18	7	6	19.7	112.64	1021	19.805	1682800000
[truncated: 697 more rows]
