# Supplementary material for: Effects of Neck-Arm Restraint Suspension of Beef Carcasses on Meat Quality and Proteome of Different Muscles During Post-mortem Aging
Source: Front Nutr. 2021 Dec 21;8:774529. doi: 10.3389/fnut.2021.774529 (PMC8724246; doi:10.3389/fnut.2021.774529)
Supplement: Table S3 — The differentially expressed proteins (DEPs) in AT suspension vs. NR suspension at post-mortem days 1, 7, and 14. [file Table_3.xlsx]

## Sheet: Table S3A
Table S3A. The differentially expressed proteins betweenachilles tendon (AT) and neck-arm restraint (NR) suspension at 1 day.
Protein IDs	Majority protein IDs	Protein name	Gene name	FC	P.value
F1MYV9;Q1JQD5	F1MYV9	Oxidative stress responsive kinase 1	OXSR1	1.30276	0.00942346
A0A3Q1NBQ9;A5D7E6;A0A3Q1NA52;F6QCC9	A0A3Q1NBQ9;A5D7E6;A0A3Q1NA52;F6QCC9	Tetraspanin	CD82	1.60099	0.018963
P68138;Q862L0	P68138	Actin, alpha skeletal muscle	ACTA1	1.50374	0.0143983
P11064;A0A3Q1MR31;Q3SZ94	P11064;A0A3Q1MR31;Q3SZ94	Low molecular weight phosphotyrosine protein phosphatase	ACP1	1.46479	0.0113664
P05632;A0A3Q1LN99	P05632	ATP synthase subunit epsilon, mitochondrial	ATP5F1E	1.56014	0.0380421
E1BE33;A0JNA9;A0A3Q1MGE7;A0A3Q1MIX7;A0A3Q1LRY3;F1MVY4;E1BAW6;A0A3Q1LR66;G3X7L0;F1N670;F1MS97;E1BJ30;F1N264	E1BE33;A0JNA9;A0A3Q1MGE7;A0A3Q1MIX7;A0A3Q1LRY3;F1MVY4;E1BAW6;A0A3Q1LR66;G3X7L0;F1N670;F1MS97;E1BJ30;F1N264	Zinc finger E-box binding homeobox 2	ZEB2	1.52203	0.0178014
A7MBD4;A0A3Q1MAU9	A7MBD4;A0A3Q1MAU9	FARSA protein	FARSA	1.51994	0.0407318
A1L5B1;Q3ZBD0	A1L5B1;Q3ZBD0	Proteasome 26S non-ATPase subunit 7 (Fragment)	PSMD7	1.43543	0.047866
A0A3Q1NCA0;F1MI60;Q58CV3;A0A3Q1LST1;Q2T9M1;F1N6J2	A0A3Q1NCA0;F1MI60	Mitogen-activated protein kinase kinase kinase kinase 4	MAP4K4	1.75076	0.0082418
A0A3Q1MIY8;A6QR19	A0A3Q1MIY8;A6QR19	Enolase 2	ENO2	1.69641	0.0280413
A0A3Q1MH84;P79342	A0A3Q1MH84;P79342	Protein S100-A13	S100A13	1.79459	0.00166688
A0A3Q1M1Z4;A0A3Q1LSF0;A0A3Q1MSF6;A0A3Q1LFA6;A0A3Q1MNY1;A0A3Q1MQ22;A0A3Q1MIN7	A0A3Q1M1Z4;A0A3Q1LSF0;A0A3Q1MSF6;A0A3Q1LFA6;A0A3Q1MNY1;A0A3Q1MQ22;A0A3Q1MIN7	Ig-like domain-containing protein		1.48579	0.00935314
A0A3Q1MEH5;Q2T9W3	A0A3Q1MEH5;Q2T9W3	Coiled-coil domain-containing protein 63	CCDC63	0.817415	0.00795718
A6QQL4;G3MZF7	A6QQL4;G3MZF7	UBFD1 protein	UBFD1	0.650811	0.0143849
P25417;P35478;A6QPZ0;A0A140T831	P25417;P35478;A6QPZ0;A0A140T831	Cystatin-B	CSTB	0.753756	0.0177948
Q5EAD2;A0A140T866	Q5EAD2;A0A140T866	D-3-phosphoglycerate dehydrogenase	PHGDH	0.694121	0.0208243
Q17QY3;G3X6L8	Q17QY3;G3X6L8	Nipsnap homolog 3A (C. elegans)	NIPSNAP3A	0.751208	0.0209299
A4FV37	A4FV37	Caveolae-associated protein 3	CAVIN3	0.775159	0.0217055
Q3SWZ3;A0A3Q1LT08;A0A452DIB2	Q3SWZ3;A0A3Q1LT08;A0A452DIB2	Syntaxin-4	STX4	0.648745	0.0255104
Q3ZBX7	Q3ZBX7	Ankyrin repeat domain-containing protein 1	ANKRD1	0.624421	0.0259307
Q9GK13;Q0III1;A0A3S5ZPN0	Q9GK13;Q0III1;A0A3S5ZPN0	Methylmalonyl-CoA mutase, mitochondrial	MMUT	0.712167	0.0298686
P68399;E1BH82;A0A3Q1LSG3	P68399;E1BH82;A0A3Q1LSG3	Casein kinase II subunit alpha	CSNK2A1	0.787816	0.031718
Q0III6;A0A3Q1M875;A0A452DHX0;A0A3Q1LI39;A0A3Q1LM43;Q58DH3;F1N622	Q0III6;A0A3Q1M875;A0A452DHX0;A0A3Q1LI39;A0A3Q1LM43	DnaJ homolog subfamily B member 6	DNAJB6	0.738478	0.0319892
Q2NL22	Q2NL22	Eukaryotic initiation factor 4A-III	EIF4A3	0.800354	0.0323225
A0A3Q1M390	A0A3Q1M390	Uncharacterized protein	IGFN1	0.792868	0.0324265
E1BGS2;A0A3Q1MT38;A0A3Q1LWD7;A0A3Q1MCT3;A0A3Q1M516;A0A3Q1MFK8	E1BGS2;A0A3Q1MT38;A0A3Q1LWD7;A0A3Q1MCT3;A0A3Q1M516;A0A3Q1MFK8	Uncharacterized protein	ACAD10	0.759296	0.0332893
Q9XTA3;Q3SX06	Q9XTA3;Q3SX06	Myocilin	MYOC	0.352536	0.03808
E1B9R3;A0A3Q1LLZ3	E1B9R3;A0A3Q1LLZ3	UDP-glucose glycoprotein glucosyltransferase 1	UGGT1	0.745023	0.0383832
Q08DU9	Q08DU9	Heterochromatin protein 1-binding protein 3	HP1BP3	0.743721	0.0391074
A0A3Q1N568;Q5E9G3;F1MU19;REV__F1MQP6	A0A3Q1N568;Q5E9G3;F1MU19	Proteasome activator complex subunit 2	PSME2	0.657981	0.0393575
Q32L92;A0A3Q1LNX9	Q32L92;A0A3Q1LNX9	Calponin-3	CNN3	0.737671	0.0410296
Q3SZN4	Q3SZN4	Cold inducible RNA binding protein	CIRBP	0.766254	0.0436217
Q2TBS9	Q2TBS9	WD40 repeat-containing protein SMU1	SMU1	0.577789	0.0445601
Q58DT4;A0A3Q1NHC6	Q58DT4;A0A3Q1NHC6	Pyrroline-5-carboxylate reductase 1, mitochondrial	PYCR1	0.727849	0.0446508
Q3T168	Q3T168	Calcyclin-binding protein	CACYBP	0.652333	0.0452985
Q17QG2	Q17QG2	Nuclear migration protein nudC	NUDC	0.665366	0.0491904
Q1RMM1;A0A3Q1MVB8	Q1RMM1;A0A3Q1MVB8	Zinc finger CCCH domain-containing protein 15	ZC3H15	0.644468	0.0499211
F1ME65	F1ME65	Cytoskeleton associated protein 4	CKAP4	0.68467	0.0320876
A0A3Q1NDT7;Q3SZC1	A0A3Q1NDT7;Q3SZC1	GrpE protein homolog 1, mitochondrial	GRPEL1	0.738516	0.013086
A0A140T865;A0A452DJC7;Q2KHW5;A0A3Q1MF19;A0A3Q1MXZ0;A0A3Q1LTV6	A0A140T865;A0A452DJC7;Q2KHW5;A0A3Q1MF19;A0A3Q1MXZ0;A0A3Q1LTV6	Long-chain-fatty-acid--CoA ligase ACSBG1	ACSBG1	0.69375	0.0294623
A0A3Q1ME14;Q2TA40;A0A3Q1M1N7;F1N7X3	A0A3Q1ME14;Q2TA40;A0A3Q1M1N7;F1N7X3	Nucleosome assembly protein 1-like 4	NAP1L4	0.798608	0.0334916
E1BAK6;A0A3Q1M8V6	E1BAK6;A0A3Q1M8V6	DAZ associated protein 1	DAZAP1	0.725874	0.0442042
E1B7R4;A7E394	E1B7R4;A7E394	Eukaryotic translation initiation factor 3 subunit A	EIF3A	0.73065	0.0241241
E1B9S8	E1B9S8	Core-binding factor subunit beta	CBFB	0.724837	0.0171579
G3MZK0	G3MZK0	2-aminoethanethiol dioxygenase	ADO	0.750924	0.0428026
F1N091	F1N091	Coiled-coil domain containing 6	CCDC6	0.792635	0.0124197
A0A3Q1LZU8;A6QNJ8;A0A3Q1N1T6;F1N6Y1	A0A3Q1LZU8;A6QNJ8;A0A3Q1N1T6;F1N6Y1	Glucosidase II alpha subunit	GANAB	0.772154	0.0477118
Q5E9X4	Q5E9X4	Leucine-rich repeat-containing protein 59	LRRC59	0.644818	0.0471055
Q32LE9;A0A452DIL5	Q32LE9;A0A452DIL5	Cysteine and glycine-rich protein 2	CSRP2	0.719304	0.0174528
A6QPY8	A6QPY8	Peptidyl-prolyl cis-trans isomerase NIMA-interacting 4	PIN4	0.565595	0.040229

## Sheet: Table S3B
Table S3B. The differentially expressed proteins between achilles tendon (AT) and neck-arm restraint (NR) suspension at 7 days.
Protein IDs	Majority protein IDs	Protein name	Gene name	FC	P.value
Q148H2	Q148H2	Myosin light chain 6B	MYL6B	1.39135	0.0260054
Q0P5A2	Q0P5A2	2-methoxy-6-polyprenyl-1,4-benzoquinol methylase, mitochondrial	COQ5	1.25193	0.0167385
P35466	P35466	Protein S100-A4	S100A4	1.84763	0.0201173
B2KPB9;Q8M444;Q7JAT3;P68530;B1P072;A1XEE9;A1XEF0;A1XEE6;A0A0N9SLY9;Q3L5W1;I3PEJ3	B2KPB9;Q8M444;Q7JAT3;P68530;B1P072;A1XEE9;A1XEF0;A1XEE6;A0A0N9SLY9;Q3L5W1;I3PEJ3	Cytochrome c oxidase subunit 2 (Fragment)	COII	1.37114	0.0321998
A7E3V3	A7E3V3	MICOS complex subunit MIC60	IMMT	1.25631	0.0461069
A0A3Q1MNW1;A4IF65;Q28062;F1MQ31	A0A3Q1MNW1;A4IF65;Q28062;F1MQ31	Brevican core protein	BCAN	2.15458	0.030723
A0A3Q1LME9;F1N1Q7	A0A3Q1LME9;F1N1Q7	Phosphatidylinositol-3,4,5-trisphosphate dependent Rac exchange factor 1	PREX1	1.56521	0.0349408
Q28087	Q28087	Connectin (Fragment)		2.13545	0.0366402
G3N2N2;REV__A0A3Q1MH18;REV__F1MD64	G3N2N2;REV__A0A3Q1MH18;REV__F1MD64	Suppressor APC domain containing 2	SAPCD2	1.5493	0.0112977
A0A3Q1MGW5;F1MJW5;A0A3Q1LG90;A0A3Q1MYK9	A0A3Q1MGW5;F1MJW5;A0A3Q1LG90;A0A3Q1MYK9	Palladin, cytoskeletal associated protein	PALLD	1.7975	0.0490021
A0A3Q1M129;Q6IM73;F6S165;Q0P586	A0A3Q1M129;Q6IM73;F6S165;Q0P586	Reticulon	RTN2	1.60489	0.0356599
A0A3Q1LXR9;F1MRG7;A7MB62;A0A3Q1M2H2;A0A3Q1M5Y2	A0A3Q1LXR9;F1MRG7;A7MB62;A0A3Q1M2H2;A0A3Q1M5Y2	Actin-related protein 2	ACTR2	1.52039	0.0486336
Q8HYI9;A0A452DI96	Q8HYI9;A0A452DI96	Prefoldin subunit 5	PFDN5	1.20714	0.0237022
P23196;A0A140T846	P23196;A0A140T846	DNA-(apurinic or apyrimidinic site) lyase	APEX1	0.825283	0.0088985
A6QR32;A0A3Q1LZQ7;A1L520;A0A3Q1LWK0	A6QR32;A0A3Q1LZQ7;A1L520;A0A3Q1LWK0	ADP-ribosylation factor GTPase-activating protein 2	ARFGAP2	0.611507	0.0118681
A4FV50;A0A3Q1LYV8;A0A3Q1LNQ9;A0A3Q1LXS3;F6QGZ0	A4FV50;A0A3Q1LYV8;A0A3Q1LNQ9;A0A3Q1LXS3;F6QGZ0	LIM and senescent cell antigen-like-containing domain protein	MGC142792	0.821843	0.000867033
A0A3Q1MBS5;Q3B7N2;A0A3Q1MPS4;A4ZZF8;A1XE97;F1MYY5;E1BDC5;Q4ZHA6;G3X8A0	A0A3Q1MBS5;Q3B7N2;A0A3Q1MPS4;A4ZZF8	Alpha-actinin-1	ACTN1	0.71951	0.00673041
Q9GK13;Q0III1;A0A3S5ZPN0	Q9GK13;Q0III1;A0A3S5ZPN0	Methylmalonyl-CoA mutase, mitochondrial	MMUT	0.506805	0.0391975
Q3T0U1	Q3T0U1	LRP chaperone MESD	MESD	0.676936	0.0485468
Q2M2S4	Q2M2S4	Paroxysmal nonkinesigenic dyskinesia	PNKD	0.743253	0.0125687
E1BHT5	E1BHT5	Ubiquitin protein ligase E3 component n-recognin 4	UBR4	0.643151	0.0271499
A0A3Q1MIY8;A6QR19	A0A3Q1MIY8;A6QR19	Enolase 2	ENO2	0.756981	0.0413174
Q2KI84;Q3T0B1	Q2KI84	Histidine--tRNA ligase, cytoplasmic	HARS	0.823292	0.00227897
A6QQP0	A6QQP0	MYEF2 protein	MYEF2	0.82754	0.0208076

## Sheet: Table S3C
Table S3C. The differentially expressed proteins between achilles tendon (AT) and neck-arm restraint (NR) suspension at 14 day.
Protein IDs	Majority protein IDs	Protein name	Gene name	FC	P.value
Q862R4;Q8HZP4;G1K1K0;O46414;A0A3Q1LVU1;A0A3Q1MNC0;A1XEA2;A1XEB9;Q862D5;Q862J4;A0A3Q1MJ65;B0JYQ1;A0A3Q1NGZ9	Q862R4;Q8HZP4;G1K1K0;O46414;A0A3Q1LVU1;A0A3Q1MNC0;A1XEA2;A1XEB9;Q862D5;Q862J4;A0A3Q1MJ65;B0JYQ1;A0A3Q1NGZ9	Ferritin (Fragment)		1.65262	0.00540732
Q3SYW3	Q3SYW3	Hematopoietic cell-specific Lyn substrate 1	HCLS1	1.70718	0.0169263
E1BNQ9	E1BNQ9	Uncharacterized protein	HNRNPUL2	1.29889	0.0174301
A0A3Q1MVK4;A0A3Q1LS15;A0A3Q1N9Q2;A0A3Q1M2H3;A0A3Q1M526;F1MDB9	A0A3Q1MVK4;A0A3Q1LS15;A0A3Q1N9Q2;A0A3Q1M2H3;A0A3Q1M526;F1MDB9	Transforming acidic coiled-coil containing protein 2	TACC2	1.32755	0.039417
A0A3Q1M4I4;A0A3Q1MXK6;Q8SQ21	A0A3Q1M4I4;A0A3Q1MXK6;Q8SQ21	Histidine triad nucleotide-binding protein 2, mitochondrial	HINT2	1.24756	0.0402472
U3Q123;A0A3Q1LTY0;U3Q4C5;A0A3Q1MDE6;E1BDB0;A0A3Q1LQ12;A0A3Q1LWK1;A0A3Q1LPL7;A0A3Q1LU85	U3Q123;A0A3Q1LTY0;U3Q4C5;A0A3Q1MDE6;E1BDB0;A0A3Q1LQ12;A0A3Q1LWK1;A0A3Q1LPL7;A0A3Q1LU85	Erythrocyte membrane protein band 4.1 like 2	EPB41L2	2.11589	0.0287999
Q5E9J1	Q5E9J1	Heterogeneous nuclear ribonucleoprotein F	HNRNPF	1.62463	0.0391776
Q9N1C7	Q9N1C7	Creatine kinase (Fragment)	CKB	1.61539	0.0465649
G5E675;Q0VCK5;A0A3Q1LIW3;A0A3Q1N8C9;A0A3Q1MS92;E1BMW2;A0A3Q1LVF9;Q1JPJ7	G5E675;Q0VCK5;A0A3Q1LIW3;A0A3Q1N8C9;A0A3Q1MS92;E1BMW2;A0A3Q1LVF9	AP-2 complex subunit alpha	AP2A2	1.95549	0.0153029
A0A1V1FP73;D3JTJ1;C1K0P3;Q954T9;Q5MBF1;M1FQ03;A0A0K1W3M6;Q9TES6;Q85SP8;G0YFE4;G0YFE3;Q1P9Q2;Q5PY66;Q6B4R1;C1K0L5;Q6QLZ2;Q1P9Q0;A0A0U4J4A2;Q6E7R9;Q6E7R7;Q6E7Q1;Q6E7Q0;A0A2U8JG04;Q1P9M0;E0CWP9;E0CWQ0;G9JKS5;V9VI05;A0A0S1VWH0;Q5ERU0;Q5ERT8;Q5ERT6;Q5ERT7;Q5ERT9;A0A0S1VWD3;U3GV16;U3GTN2;T1QFV8;T1QFU9;Q85UJ1;Q7JAR2;Q6JTF9;Q5EG37;Q5EG31;Q5EG28;Q5EDF2;Q575Z9;Q45MZ7;Q45MG5;Q45LP2;Q45LM9;Q45LF1;Q3S271;Q3S2…	A0A1V1FP73;D3JTJ1;C1K0P3;Q954T9;Q5MBF1;M1FQ03;A0A0K1W3M6;Q9TES6;Q85SP8;G0YFE4;G0YFE3;Q1P9Q2;Q5PY66;Q6B4R1;C1K0L5;Q6QLZ2;Q1P9Q0;A0A0U4J4A2;Q6E7R9;Q6E7R7;Q6E7Q1;Q6E7Q0;A0A2U8JG04;Q1P9M0;E0CWP9;E0CWQ0;G9JKS5;V9VI05;A0A0S1VWH0;Q5ERU0;Q5ERT8;Q5ERT6;Q5ERT7;Q5ERT9;A0A0S1VWD3;U3GV16;U3GTN2;T1QFV8;T1QFU9;Q85UJ1;Q7JAR2;Q6JTF9;Q5EG37;Q5EG31;Q5EG28;Q5EDF2;Q575Z9;Q45MZ7;Q45MG5;Q45LP2;Q45LM9;Q45LF1;Q3S271;Q3S2…	Cytochrome b (Fragment)	CYTB	1.75867	0.0390557
F1MMJ2;Q5EA96;A0A3Q1MEK3;P31836;A7E344;A0A3Q1N1J8;Q7M2T3;F1N1W7;A0A3Q1M900;A0A3Q1MGY6	F1MMJ2;Q5EA96;A0A3Q1MEK3;P31836;A7E344;A0A3Q1N1J8;Q7M2T3;F1N1W7;A0A3Q1M900;A0A3Q1MGY6	Neural cell adhesion molecule 1	NCAM1	1.32487	0.0480055
Q0VCY8	Q0VCY8	Phosphoprotein enriched in astrocytes 15	PEA15	1.59477	0.0412731
V6F957;Q9TS87	V6F957;Q9TS87	Transgelin	TAGLN	1.4656	0.0353089
P01966;A0A1K0FUD3;A0A452DIQ5;F1MMI1;E1BAP8	P01966;A0A1K0FUD3;A0A452DIQ5	Hemoglobin subunit alpha	HBA	1.54985	0.00258433
P61763;Q08DX9;F6R0H3	P61763;Q08DX9;F6R0H3	Syntaxin-binding protein 1	STXBP1	1.44338	0.0366451
A0A3Q1MR47;F1ML34;Q3ZBM5	A0A3Q1MR47;F1ML34;Q3ZBM5	Sorting nexin-5	SNX5	1.60521	0.0320206
A0A3Q1MHT3;A0A3Q1MVU3;Q28115	A0A3Q1MHT3;A0A3Q1MVU3;Q28115	Glial fibrillary acidic protein	GFAP	1.58235	0.0231257
Q2KIV2;A0A3Q1LY17	Q2KIV2;A0A3Q1LY17	Mitochondrial import inner membrane translocase subunit Tim9	TIMM9	1.70387	0.0133854
F1MYV9;Q1JQD5	F1MYV9	Oxidative stress responsive kinase 1	OXSR1	1.93058	0.0329835
A0A3Q1LKQ5;A5PJL3;A0A3Q1MF91;A0A3Q1LJZ7;F6PU21;A0A3Q1M517;A6QLR9;A0A3Q1M8H8	A0A3Q1LKQ5;A5PJL3;A0A3Q1MF91;A0A3Q1LJZ7	Mitogen-activated protein kinase	MAPK12	0.651603	0.00668197
F6S1Q0;A6H7D3;A1XEA5;A1XEB2	F6S1Q0;A6H7D3	Keratin 18	KRT18	0.666964	0.0216246
M0QVZ6;A5D7M6;Q5XQN5	M0QVZ6;A5D7M6;Q5XQN5	Keratin, type II cytoskeletal 5	KRT5	0.637969	0.0432897
A1A4M0	A1A4M0	Translocase of inner mitochondrial membrane 13	TIMM13	0.714376	0.0351223
Q29RQ2;E1BP48	Q29RQ2	KH RNA binding domain containing, signal transduction associated 1	KHDRBS1	0.698975	0.0180402
Q2TBS9	Q2TBS9	WD40 repeat-containing protein SMU1	SMU1	0.723583	0.0274101
A5PJQ1	A5PJQ1	DEK protein	DEK	0.574814	0.0173765
Q3SWY3	Q3SWY3	Inosine-5-monophosphate dehydrogenase 2	IMPDH2	0.587274	0.0294273
P53712;A0A452DIS2;A0A140T8D2	P53712;A0A452DIS2;A0A140T8D2	Integrin beta-1	ITGB1	0.657545	0.0428695
G3X6Z3;Q3SZF8	G3X6Z3;Q3SZF8	Small nuclear ribonucleoprotein Sm D2	SNRPD2	0.812796	0.00048048
