# Supplementary material for: Effects of Neck-Arm Restraint Suspension of Beef Carcasses on Meat Quality and Proteome of Different Muscles During Post-mortem Aging
Source: Front Nutr. 2021 Dec 21;8:774529. doi: 10.3389/fnut.2021.774529 (PMC8724246; doi:10.3389/fnut.2021.774529)
Supplement: Table S4 — The DEPs among post-mortem days 1, 7, and 14. [file Table_4.xlsx]

## Sheet: Table S4A
#Term	Database	ID	Input number	Background number	P-Value	Corrected P-Value	Input	Hyperlink
Biosynthesis of amino acids	KEGG PATHWAY	bta01230	3	73	0.000275346	0.0461276	ENO2|PYCR1|PHGDH	http://www.genome.jp/kegg-bin/show_pathway?bta01230/bta:539606%09red/bta:526006%09red/bta:505103%09red
Metabolic pathways	KEGG PATHWAY	bta01100	8	1468	0.00271669	0.0695786	GANAB|ACP1|ATP5F1E|ENO2|ACSBG1|PHGDH|ADO|PYCR1	http://www.genome.jp/kegg-bin/show_pathway?bta01100/bta:539606%09red/bta:515577%09red/bta:526006%09red/bta:617230%09red/bta:540155%09red/bta:100297937%09red/bta:505103%09red/bta:280977%09red
Protein processing in endoplasmic reticulum	KEGG PATHWAY	bta04141	3	165	0.00273295	0.0695786	GANAB|CKAP4|UGGT1	http://www.genome.jp/kegg-bin/show_pathway?bta04141/bta:540155%09red/bta:515784%09red/bta:516332%09red
Proteasome	KEGG PATHWAY	bta03050	2	46	0.00288626	0.0695786	PSMD7|PSME2	http://www.genome.jp/kegg-bin/show_pathway?bta03050/bta:509857%09red/bta:512456%09red
mRNA surveillance pathway	KEGG PATHWAY	bta03015	2	95	0.0113156	0.0695786	DAZAP1|EIF4A3	http://www.genome.jp/kegg-bin/show_pathway?bta03015/bta:515145%09red/bta:614783%09red
Riboflavin metabolism	KEGG PATHWAY	bta00740	1	8	0.01481	0.0695786	ACP1	http://www.genome.jp/kegg-bin/show_pathway?bta00740/bta:280977%09red
Carbon metabolism	KEGG PATHWAY	bta01200	2	113	0.0156334	0.0695786	ENO2|PHGDH	http://www.genome.jp/kegg-bin/show_pathway?bta01200/bta:526006%09red/bta:505103%09red
Taurine and hypotaurine metabolism	KEGG PATHWAY	bta00430	1	13	0.0229447	0.0754303	ADO	http://www.genome.jp/kegg-bin/show_pathway?bta00430/bta:100297937%09red
Wnt signaling pathway	KEGG PATHWAY	bta04310	2	161	0.0299511	0.0791305	CACYBP|CSNK2A1	http://www.genome.jp/kegg-bin/show_pathway?bta04310/bta:618428%09red/bta:282419%09red
RNA transport	KEGG PATHWAY	bta03013	2	164	0.0309704	0.0791305	EIF3A|EIF4A3	http://www.genome.jp/kegg-bin/show_pathway?bta03013/bta:515145%09red/bta:506564%09red
Thiamine metabolism	KEGG PATHWAY	bta00730	1	18	0.0310137	0.0791305	ACP1	http://www.genome.jp/kegg-bin/show_pathway?bta00730/bta:280977%09red
Fatty acid biosynthesis	KEGG PATHWAY	bta00061	1	18	0.0310137	0.0791305	ACSBG1	http://www.genome.jp/kegg-bin/show_pathway?bta00061/bta:515577%09red
cytosol	Gene Ontology	GO:0005829	13	2482	0.000150535	0.0461276	CAVIN3|DAZAP1|ANKRD1|EIF3A|NUDC|DNAJB6|CCDC6|CKAP4|OXSR1|CACYBP|ZC3H15|S100A13|CSNK2A1	http://amigo.geneontology.org/amigo/term/GO:0005829
positive regulation of mRNA splicing, via spliceosome	Gene Ontology	GO:0048026	2	16	0.00040408	0.0461276	DAZAP1|CIRBP	http://amigo.geneontology.org/amigo/term/GO:0048026
nucleosome binding	Gene Ontology	GO:0031491	2	19	0.000552864	0.0461276	NAP1L4|HP1BP3	http://amigo.geneontology.org/amigo/term/GO:0031491
poly(U) RNA binding	Gene Ontology	GO:0008266	2	21	0.000664663	0.0461276	DAZAP1|CIRBP	http://amigo.geneontology.org/amigo/term/GO:0008266
rough endoplasmic reticulum	Gene Ontology	GO:0005791	2	29	0.00121134	0.0695786	MYOC|CKAP4	http://amigo.geneontology.org/amigo/term/GO:0005791
DNA binding	Gene Ontology	GO:0003677	5	517	0.00168233	0.0695786	ANKRD1|ZEB2|HP1BP3|DNAJB6|PIN4	http://amigo.geneontology.org/amigo/term/GO:0003677
nucleolus	Gene Ontology	GO:0005730	5	551	0.00221444	0.0695786	EIF3A|S100A13|ZC3H15|EIF4A3|PIN4	http://amigo.geneontology.org/amigo/term/GO:0005730
peptidyl-threonine phosphorylation	Gene Ontology	GO:0018107	2	46	0.00288626	0.0695786	OXSR1|CSNK2A1	http://amigo.geneontology.org/amigo/term/GO:0018107
nucleoplasm	Gene Ontology	GO:0005654	9	1867	0.00329686	0.0695786	DAZAP1|ANKRD1|GRPEL1|EIF3A|PSME2|DNAJB6|CIRBP|CACYBP|S100A13	http://amigo.geneontology.org/amigo/term/GO:0005654
negative regulation of cysteine-type endopeptidase activity involved in apoptotic process	Gene Ontology	GO:0043154	2	50	0.00337862	0.0695786	DNAJB6|CSNK2A1	http://amigo.geneontology.org/amigo/term/GO:0043154
negative regulation of translation	Gene Ontology	GO:0017148	2	52	0.00363849	0.0695786	CIRBP|EIF4A3	http://amigo.geneontology.org/amigo/term/GO:0017148
caveola	Gene Ontology	GO:0005901	2	56	0.00418529	0.0695786	CAVIN3|STX4	http://amigo.geneontology.org/amigo/term/GO:0005901
osteoblast differentiation	Gene Ontology	GO:0001649	2	56	0.00418529	0.0695786	MYOC|CBFB	http://amigo.geneontology.org/amigo/term/GO:0001649
rRNA processing	Gene Ontology	GO:0006364	2	59	0.00461884	0.0695786	EIF4A3|PIN4	http://amigo.geneontology.org/amigo/term/GO:0006364
nucleosome assembly	Gene Ontology	GO:0006334	2	60	0.00476778	0.0695786	NAP1L4|HP1BP3	http://amigo.geneontology.org/amigo/term/GO:0006334
ATP binding	Gene Ontology	GO:0005524	7	1275	0.00490918	0.0695786	ACTA1|MAP4K4|FARSA|CSNK2A1|OXSR1|EIF4A3|ACSBG1	http://amigo.geneontology.org/amigo/term/GO:0005524
regulation of alternative mRNA splicing, via spliceosome	Gene Ontology	GO:0000381	2	63	0.00522779	0.0695786	EIF4A3|SMU1	http://amigo.geneontology.org/amigo/term/GO:0000381
protein serine/threonine kinase activity	Gene Ontology	GO:0004674	3	214	0.00558854	0.0695786	OXSR1|CSNK2A1|MAP4K4	http://amigo.geneontology.org/amigo/term/GO:0004674
chaperone binding	Gene Ontology	GO:0051087	2	67	0.00587159	0.0695786	GRPEL1|DNAJB6	http://amigo.geneontology.org/amigo/term/GO:0051087
cytoplasm	Gene Ontology	GO:0005737	11	2867	0.00642454	0.0695786	CAVIN3|ACTA1|ACP1|MAP4K4|PSME2|NAP1L4|SMU1|ACSBG1|CSRP2|EIF4A3|PIN4	http://amigo.geneontology.org/amigo/term/GO:0005737
unfolded protein binding	Gene Ontology	GO:0051082	2	74	0.00708074	0.0695786	GRPEL1|DNAJB6	http://amigo.geneontology.org/amigo/term/GO:0051082
protein folding	Gene Ontology	GO:0006457	2	74	0.00708074	0.0695786	GRPEL1|DNAJB6	http://amigo.geneontology.org/amigo/term/GO:0006457
Z disc	Gene Ontology	GO:0030018	2	75	0.00726193	0.0695786	CSRP2|DNAJB6	http://amigo.geneontology.org/amigo/term/GO:0030018
neuron projection development	Gene Ontology	GO:0031175	2	82	0.00858842	0.0695786	MYOC|PHGDH	http://amigo.geneontology.org/amigo/term/GO:0031175
mesenchyme migration	Gene Ontology	GO:0090131	1	5	0.00989734	0.0695786	ACTA1	http://amigo.geneontology.org/amigo/term/GO:0090131
G1 to G0 transition	Gene Ontology	GO:0070314	1	5	0.00989734	0.0695786	PHGDH	http://amigo.geneontology.org/amigo/term/GO:0070314
viral translational termination-reinitiation	Gene Ontology	GO:0075525	1	5	0.00989734	0.0695786	EIF3A	http://amigo.geneontology.org/amigo/term/GO:0075525
acyl-CoA ligase activity	Gene Ontology	GO:0003996	1	5	0.00989734	0.0695786	ACSBG1	http://amigo.geneontology.org/amigo/term/GO:0003996
lymphocyte differentiation	Gene Ontology	GO:0030098	1	5	0.00989734	0.0695786	CBFB	http://amigo.geneontology.org/amigo/term/GO:0030098
regulation of vacuole fusion, non-autophagic	Gene Ontology	GO:0032889	1	5	0.00989734	0.0695786	ENO2	http://amigo.geneontology.org/amigo/term/GO:0032889
L-proline biosynthetic process	Gene Ontology	GO:0055129	1	5	0.00989734	0.0695786	PYCR1	http://amigo.geneontology.org/amigo/term/GO:0055129
oxidation-reduction process	Gene Ontology	GO:0055114	4	516	0.0106934	0.0695786	ADO|PYCR1|ACAD10|PHGDH	http://amigo.geneontology.org/amigo/term/GO:0055114
PAM complex, Tim23 associated import motor	Gene Ontology	GO:0001405	1	6	0.0115375	0.0695786	GRPEL1	http://amigo.geneontology.org/amigo/term/GO:0001405
clustering of voltage-gated sodium channels	Gene Ontology	GO:0045162	1	6	0.0115375	0.0695786	MYOC	http://amigo.geneontology.org/amigo/term/GO:0045162
actinin binding	Gene Ontology	GO:0042805	1	6	0.0115375	0.0695786	CSRP2	http://amigo.geneontology.org/amigo/term/GO:0042805
myosin light chain binding	Gene Ontology	GO:0032027	1	6	0.0115375	0.0695786	MYOC	http://amigo.geneontology.org/amigo/term/GO:0032027
non-membrane spanning protein tyrosine phosphatase activity	Gene Ontology	GO:0004726	1	6	0.0115375	0.0695786	ACP1	http://amigo.geneontology.org/amigo/term/GO:0004726
titin binding	Gene Ontology	GO:0031432	1	6	0.0115375	0.0695786	ANKRD1	http://amigo.geneontology.org/amigo/term/GO:0031432
chorio-allantoic fusion	Gene Ontology	GO:0060710	1	6	0.0115375	0.0695786	DNAJB6	http://amigo.geneontology.org/amigo/term/GO:0060710
heterochromatin organization	Gene Ontology	GO:0070828	1	6	0.0115375	0.0695786	HP1BP3	http://amigo.geneontology.org/amigo/term/GO:0070828
adenyl-nucleotide exchange factor activity	Gene Ontology	GO:0000774	1	6	0.0115375	0.0695786	GRPEL1	http://amigo.geneontology.org/amigo/term/GO:0000774
positive regulation of mitochondrial depolarization	Gene Ontology	GO:0051901	1	6	0.0115375	0.0695786	MYOC	http://amigo.geneontology.org/amigo/term/GO:0051901
protein-containing complex	Gene Ontology	GO:0032991	3	291	0.0127674	0.0695786	CAVIN3|CBFB|UGGT1	http://amigo.geneontology.org/amigo/term/GO:0032991
oxidoreductase activity, acting on the CH-CH group of donors	Gene Ontology	GO:0016627	1	7	0.0131751	0.0695786	ACAD10	http://amigo.geneontology.org/amigo/term/GO:0016627
IRES-dependent viral translational initiation	Gene Ontology	GO:0075522	1	7	0.0131751	0.0695786	EIF3A	http://amigo.geneontology.org/amigo/term/GO:0075522
beta-catenin destruction complex	Gene Ontology	GO:0030877	1	7	0.0131751	0.0695786	CACYBP	http://amigo.geneontology.org/amigo/term/GO:0030877
negative regulation of inclusion body assembly	Gene Ontology	GO:0090084	1	7	0.0131751	0.0695786	DNAJB6	http://amigo.geneontology.org/amigo/term/GO:0090084
cardiac muscle tissue morphogenesis	Gene Ontology	GO:0055008	1	7	0.0131751	0.0695786	ANKRD1	http://amigo.geneontology.org/amigo/term/GO:0055008
poly(G) binding	Gene Ontology	GO:0034046	1	7	0.0131751	0.0695786	DAZAP1	http://amigo.geneontology.org/amigo/term/GO:0034046
endopeptidase activator activity	Gene Ontology	GO:0061133	1	7	0.0131751	0.0695786	PSME2	http://amigo.geneontology.org/amigo/term/GO:0061133
nuclear speck	Gene Ontology	GO:0016607	3	299	0.0137157	0.0695786	EIF4A3|CKAP4|SMU1	http://amigo.geneontology.org/amigo/term/GO:0016607
nuclear envelope lumen	Gene Ontology	GO:0005641	1	8	0.01481	0.0695786	CACYBP	http://amigo.geneontology.org/amigo/term/GO:0005641
cellular response to cold	Gene Ontology	GO:0070417	1	8	0.01481	0.0695786	CIRBP	http://amigo.geneontology.org/amigo/term/GO:0070417
cellular amino acid metabolic process	Gene Ontology	GO:0006520	1	8	0.01481	0.0695786	PHGDH	http://amigo.geneontology.org/amigo/term/GO:0006520
presynaptic active zone membrane	Gene Ontology	GO:0048787	1	8	0.01481	0.0695786	STX4	http://amigo.geneontology.org/amigo/term/GO:0048787
RAGE receptor binding	Gene Ontology	GO:0050786	1	8	0.01481	0.0695786	S100A13	http://amigo.geneontology.org/amigo/term/GO:0050786
node of Ranvier	Gene Ontology	GO:0033268	1	8	0.01481	0.0695786	MYOC	http://amigo.geneontology.org/amigo/term/GO:0033268
long-chain fatty acid biosynthetic process	Gene Ontology	GO:0042759	1	8	0.01481	0.0695786	ACSBG1	http://amigo.geneontology.org/amigo/term/GO:0042759
eukaryotic translation initiation factor 3 complex, eIF3m	Gene Ontology	GO:0071541	1	8	0.01481	0.0695786	EIF3A	http://amigo.geneontology.org/amigo/term/GO:0071541
acid phosphatase activity	Gene Ontology	GO:0003993	1	8	0.01481	0.0695786	ACP1	http://amigo.geneontology.org/amigo/term/GO:0003993
negative regulation of DNA biosynthetic process	Gene Ontology	GO:2000279	1	8	0.01481	0.0695786	ANKRD1	http://amigo.geneontology.org/amigo/term/GO:2000279
I band	Gene Ontology	GO:0031674	1	8	0.01481	0.0695786	ANKRD1	http://amigo.geneontology.org/amigo/term/GO:0031674
striated muscle thin filament	Gene Ontology	GO:0005865	1	8	0.01481	0.0695786	ACTA1	http://amigo.geneontology.org/amigo/term/GO:0005865
cell cycle	Gene Ontology	GO:0007049	2	111	0.0151236	0.0695786	NUDC|CSNK2A1	http://amigo.geneontology.org/amigo/term/GO:0007049
mRNA splicing, via spliceosome	Gene Ontology	GO:0000398	2	112	0.0153776	0.0695786	EIF4A3|SMU1	http://amigo.geneontology.org/amigo/term/GO:0000398
actin cytoskeleton organization	Gene Ontology	GO:0030036	2	114	0.0158911	0.0695786	CSRP2|DNAJB6	http://amigo.geneontology.org/amigo/term/GO:0030036
very long-chain fatty acid metabolic process	Gene Ontology	GO:0000038	1	9	0.0164422	0.0695786	ACSBG1	http://amigo.geneontology.org/amigo/term/GO:0000038
U2-type catalytic step 1 spliceosome	Gene Ontology	GO:0071006	1	9	0.0164422	0.0695786	EIF4A3	http://amigo.geneontology.org/amigo/term/GO:0071006
translation repressor activity	Gene Ontology	GO:0030371	1	9	0.0164422	0.0695786	CIRBP	http://amigo.geneontology.org/amigo/term/GO:0030371
positive regulation of endopeptidase activity	Gene Ontology	GO:0010950	1	9	0.0164422	0.0695786	PSME2	http://amigo.geneontology.org/amigo/term/GO:0010950
-	Gene Ontology	GO:0042629	1	9	0.0164422	0.0695786	S100A13	http://amigo.geneontology.org/amigo/term/GO:0042629
mast cell degranulation	Gene Ontology	GO:0043303	1	9	0.0164422	0.0695786	S100A13	http://amigo.geneontology.org/amigo/term/GO:0043303
very long-chain fatty acid-CoA ligase activity	Gene Ontology	GO:0031957	1	9	0.0164422	0.0695786	ACSBG1	http://amigo.geneontology.org/amigo/term/GO:0031957
response to glucocorticoid	Gene Ontology	GO:0051384	1	9	0.0164422	0.0695786	ACSBG1	http://amigo.geneontology.org/amigo/term/GO:0051384
positive regulation of DNA damage response, signal transduction by p53 class mediator	Gene Ontology	GO:0043517	1	9	0.0164422	0.0695786	ANKRD1	http://amigo.geneontology.org/amigo/term/GO:0043517
maternal placenta development	Gene Ontology	GO:0001893	1	10	0.0180718	0.0712604	DAZAP1	http://amigo.geneontology.org/amigo/term/GO:0001893
myeloid cell differentiation	Gene Ontology	GO:0030099	1	10	0.0180718	0.0712604	CBFB	http://amigo.geneontology.org/amigo/term/GO:0030099
S100 protein binding	Gene Ontology	GO:0044548	1	10	0.0180718	0.0712604	CACYBP	http://amigo.geneontology.org/amigo/term/GO:0044548
response to muscle stretch	Gene Ontology	GO:0035994	1	10	0.0180718	0.0712604	ANKRD1	http://amigo.geneontology.org/amigo/term/GO:0035994
proton-transporting ATP synthase activity, rotational mechanism	Gene Ontology	GO:0046933	1	10	0.0180718	0.0712604	ATP5F1E	http://amigo.geneontology.org/amigo/term/GO:0046933
signal transduction by protein phosphorylation	Gene Ontology	GO:0023014	1	10	0.0180718	0.0712604	MAP4K4	http://amigo.geneontology.org/amigo/term/GO:0023014
protein heterotetramerization	Gene Ontology	GO:0051290	1	11	0.0196987	0.0742985	FARSA	http://amigo.geneontology.org/amigo/term/GO:0051290
RNA stem-loop binding	Gene Ontology	GO:0035613	1	11	0.0196987	0.0742985	DAZAP1	http://amigo.geneontology.org/amigo/term/GO:0035613
N-glycan processing	Gene Ontology	GO:0006491	1	11	0.0196987	0.0742985	GANAB	http://amigo.geneontology.org/amigo/term/GO:0006491
stress-activated protein kinase signaling cascade	Gene Ontology	GO:0031098	1	11	0.0196987	0.0742985	MAP4K4	http://amigo.geneontology.org/amigo/term/GO:0031098
isopeptidase activity	Gene Ontology	GO:0070122	1	12	0.021323	0.0754303	PSMD7	http://amigo.geneontology.org/amigo/term/GO:0070122
protein kinase C signaling	Gene Ontology	GO:0070528	1	12	0.021323	0.0754303	ANKRD1	http://amigo.geneontology.org/amigo/term/GO:0070528
positive regulation of T cell chemotaxis	Gene Ontology	GO:0010820	1	12	0.021323	0.0754303	OXSR1	http://amigo.geneontology.org/amigo/term/GO:0010820
synaptic vesicle fusion to presynaptic active zone membrane	Gene Ontology	GO:0031629	1	12	0.021323	0.0754303	STX4	http://amigo.geneontology.org/amigo/term/GO:0031629
ATP synthesis coupled proton transport	Gene Ontology	GO:0015986	1	12	0.021323	0.0754303	ATP5F1E	http://amigo.geneontology.org/amigo/term/GO:0015986
nucleus	Gene Ontology	GO:0005634	10	2955	0.0215612	0.0754303	HP1BP3|ANKRD1|NUDC|NAP1L4|DNAJB6|SMU1|EIF4A3|CACYBP|CSRP2|CSNK2A1	http://amigo.geneontology.org/amigo/term/GO:0005634
dynactin complex	Gene Ontology	GO:0005869	1	13	0.0229447	0.0754303	ACTA1	http://amigo.geneontology.org/amigo/term/GO:0005869
long-chain fatty acid-CoA ligase activity	Gene Ontology	GO:0004467	1	13	0.0229447	0.0754303	ACSBG1	http://amigo.geneontology.org/amigo/term/GO:0004467
oxidoreductase activity, acting on single donors with incorporation of molecular oxygen, incorporation of two atoms of oxygen	Gene Ontology	GO:0016702	1	13	0.0229447	0.0754303	ADO	http://amigo.geneontology.org/amigo/term/GO:0016702
definitive hemopoiesis	Gene Ontology	GO:0060216	1	13	0.0229447	0.0754303	CBFB	http://amigo.geneontology.org/amigo/term/GO:0060216
spinal cord development	Gene Ontology	GO:0021510	1	13	0.0229447	0.0754303	PHGDH	http://amigo.geneontology.org/amigo/term/GO:0021510
glutamine metabolic process	Gene Ontology	GO:0006541	1	14	0.0245638	0.0754303	PHGDH	http://amigo.geneontology.org/amigo/term/GO:0006541
eukaryotic 48S preinitiation complex	Gene Ontology	GO:0033290	1	14	0.0245638	0.0754303	EIF3A	http://amigo.geneontology.org/amigo/term/GO:0033290
structural constituent of muscle	Gene Ontology	GO:0008307	1	14	0.0245638	0.0754303	CSRP2	http://amigo.geneontology.org/amigo/term/GO:0008307
negative regulation of cell-matrix adhesion	Gene Ontology	GO:0001953	1	14	0.0245638	0.0754303	MYOC	http://amigo.geneontology.org/amigo/term/GO:0001953
outer dynein arm assembly	Gene Ontology	GO:0036158	1	14	0.0245638	0.0754303	CCDC63	http://amigo.geneontology.org/amigo/term/GO:0036158
regulation of proteasomal protein catabolic process	Gene Ontology	GO:0061136	1	14	0.0245638	0.0754303	PSME2	http://amigo.geneontology.org/amigo/term/GO:0061136
regulation of G1/S transition of mitotic cell cycle	Gene Ontology	GO:2000045	1	14	0.0245638	0.0754303	PSME2	http://amigo.geneontology.org/amigo/term/GO:2000045
stress granule assembly	Gene Ontology	GO:0034063	1	14	0.0245638	0.0754303	CIRBP	http://amigo.geneontology.org/amigo/term/GO:0034063
long-chain fatty acid metabolic process	Gene Ontology	GO:0001676	1	14	0.0245638	0.0754303	ACSBG1	http://amigo.geneontology.org/amigo/term/GO:0001676
mRNA binding	Gene Ontology	GO:0003729	2	149	0.0260137	0.0776454	EIF3A|EIF4A3	http://amigo.geneontology.org/amigo/term/GO:0003729
poly(A) binding	Gene Ontology	GO:0008143	1	15	0.0261802	0.0776454	EIF4A3	http://amigo.geneontology.org/amigo/term/GO:0008143
exon-exon junction complex	Gene Ontology	GO:0035145	1	15	0.0261802	0.0776454	EIF4A3	http://amigo.geneontology.org/amigo/term/GO:0035145
formation of cytoplasmic translation initiation complex	Gene Ontology	GO:0001732	1	15	0.0261802	0.0776454	EIF3A	http://amigo.geneontology.org/amigo/term/GO:0001732
myelination in peripheral nervous system	Gene Ontology	GO:0022011	1	16	0.0277939	0.0790533	MYOC	http://amigo.geneontology.org/amigo/term/GO:0022011
fibroblast growth factor binding	Gene Ontology	GO:0017134	1	16	0.0277939	0.0790533	S100A13	http://amigo.geneontology.org/amigo/term/GO:0017134
proteasome complex	Gene Ontology	GO:0000502	1	16	0.0277939	0.0790533	PSMD7	http://amigo.geneontology.org/amigo/term/GO:0000502
negative regulation of Rho protein signal transduction	Gene Ontology	GO:0035024	1	16	0.0277939	0.0790533	MYOC	http://amigo.geneontology.org/amigo/term/GO:0035024
eukaryotic 43S preinitiation complex	Gene Ontology	GO:0016282	1	16	0.0277939	0.0790533	EIF3A	http://amigo.geneontology.org/amigo/term/GO:0016282
negative regulation of stress fiber assembly	Gene Ontology	GO:0051497	1	17	0.0294051	0.0791305	MYOC	http://amigo.geneontology.org/amigo/term/GO:0051497
regulation of MAPK cascade	Gene Ontology	GO:0043408	1	17	0.0294051	0.0791305	MYOC	http://amigo.geneontology.org/amigo/term/GO:0043408
protein import into mitochondrial matrix	Gene Ontology	GO:0030150	1	17	0.0294051	0.0791305	GRPEL1	http://amigo.geneontology.org/amigo/term/GO:0030150
fibronectin binding	Gene Ontology	GO:0001968	1	17	0.0294051	0.0791305	MYOC	http://amigo.geneontology.org/amigo/term/GO:0001968
PcG protein complex	Gene Ontology	GO:0031519	1	17	0.0294051	0.0791305	CSNK2A1	http://amigo.geneontology.org/amigo/term/GO:0031519
vesicle docking	Gene Ontology	GO:0048278	1	17	0.0294051	0.0791305	STX4	http://amigo.geneontology.org/amigo/term/GO:0048278
positive regulation of focal adhesion assembly	Gene Ontology	GO:0051894	1	18	0.0310137	0.0791305	MYOC	http://amigo.geneontology.org/amigo/term/GO:0051894
neural tube development	Gene Ontology	GO:0021915	1	18	0.0310137	0.0791305	PHGDH	http://amigo.geneontology.org/amigo/term/GO:0021915
ATPase activator activity	Gene Ontology	GO:0001671	1	18	0.0310137	0.0791305	DNAJB6	http://amigo.geneontology.org/amigo/term/GO:0001671
precatalytic spliceosome	Gene Ontology	GO:0071011	1	18	0.0310137	0.0791305	SMU1	http://amigo.geneontology.org/amigo/term/GO:0071011
positive regulation of Wnt signaling pathway	Gene Ontology	GO:0030177	1	19	0.0326196	0.08085	CSNK2A1	http://amigo.geneontology.org/amigo/term/GO:0030177
R-SMAD binding	Gene Ontology	GO:0070412	1	19	0.0326196	0.08085	ANKRD1	http://amigo.geneontology.org/amigo/term/GO:0070412
intermediate filament organization	Gene Ontology	GO:0045109	1	19	0.0326196	0.08085	DNAJB6	http://amigo.geneontology.org/amigo/term/GO:0045109
mitochondrial proton-transporting ATP synthase complex	Gene Ontology	GO:0005753	1	19	0.0326196	0.08085	ATP5F1E	http://amigo.geneontology.org/amigo/term/GO:0005753
rhythmic process	Gene Ontology	GO:0048511	1	20	0.034223	0.0836293	CSNK2A1	http://amigo.geneontology.org/amigo/term/GO:0048511
skeletal muscle fiber development	Gene Ontology	GO:0048741	1	20	0.034223	0.0836293	ACTA1	http://amigo.geneontology.org/amigo/term/GO:0048741
actomyosin structure organization	Gene Ontology	GO:0031032	1	21	0.0358237	0.0863251	CNN3	http://amigo.geneontology.org/amigo/term/GO:0031032
cilium movement	Gene Ontology	GO:0003341	1	21	0.0358237	0.0863251	CCDC63	http://amigo.geneontology.org/amigo/term/GO:0003341
nuclear-transcribed mRNA catabolic process, nonsense-mediated decay	Gene Ontology	GO:0000184	1	22	0.0374218	0.0895543	EIF4A3	http://amigo.geneontology.org/amigo/term/GO:0000184
magnesium ion binding	Gene Ontology	GO:0000287	2	190	0.0403614	0.0952147	ENO2|OXSR1	http://amigo.geneontology.org/amigo/term/GO:0000287
cortical actin cytoskeleton organization	Gene Ontology	GO:0030866	1	24	0.0406103	0.0952147	CAVIN3	http://amigo.geneontology.org/amigo/term/GO:0030866
metallopeptidase activity	Gene Ontology	GO:0008237	1	24	0.0406103	0.0952147	PSMD7	http://amigo.geneontology.org/amigo/term/GO:0008237
cytoplasmic vesicle	Gene Ontology	GO:0031410	2	194	0.0418912	0.0975586	MYOC|ACSBG1	http://amigo.geneontology.org/amigo/term/GO:0031410
sarcomere organization	Gene Ontology	GO:0045214	1	25	0.0422007	0.0976243	CSRP2	http://amigo.geneontology.org/amigo/term/GO:0045214
positive regulation of protein secretion	Gene Ontology	GO:0050714	1	27	0.0453737	0.103583	ANKRD1	http://amigo.geneontology.org/amigo/term/GO:0050714
glycolytic process	Gene Ontology	GO:0006096	1	27	0.0453737	0.103583	ENO2	http://amigo.geneontology.org/amigo/term/GO:0006096
positive regulation of ATPase activity	Gene Ontology	GO:0032781	1	28	0.0469563	0.105804	DNAJB6	http://amigo.geneontology.org/amigo/term/GO:0032781
mRNA transport	Gene Ontology	GO:0051028	1	28	0.0469563	0.105804	EIF4A3	http://amigo.geneontology.org/amigo/term/GO:0051028
protein localization to nucleus	Gene Ontology	GO:0034504	1	29	0.0485364	0.107962	DNAJB6	http://amigo.geneontology.org/amigo/term/GO:0034504
positive regulation of substrate adhesion-dependent cell spreading	Gene Ontology	GO:1900026	1	29	0.0485364	0.107962	MYOC	http://amigo.geneontology.org/amigo/term/GO:1900026

## Sheet: Table S4B
#Term	Database	ID	Input number	Background number	P-Value	Corrected P-Value	Input	Hyperlink
Tight junction	KEGG PATHWAY	bta04530	3	178	0.000253295	0.0235564	ACTN1|MYL6B|ACTR2	http://www.genome.jp/kegg-bin/show_pathway?bta04530/bta:515421%09red/bta:538486%09red/bta:524770%09red
Ubiquinone and other terpenoid-quinone biosynthesis	KEGG PATHWAY	bta00130	1	10	0.00757364	0.040027	COQ5	http://www.genome.jp/kegg-bin/show_pathway?bta00130/bta:533208%09red
Viral carcinogenesis	KEGG PATHWAY	bta05203	2	241	0.0120656	0.0437905	ACTN1|UBR4	http://www.genome.jp/kegg-bin/show_pathway?bta05203/bta:514561%09red/bta:524770%09red
Base excision repair	KEGG PATHWAY	bta03410	1	33	0.0232337	0.0533515	APEX1	http://www.genome.jp/kegg-bin/show_pathway?bta03410/bta:281630%09red
Glycolysis / Gluconeogenesis	KEGG PATHWAY	bta00010	1	64	0.0439696	0.0771543	ENO2	http://www.genome.jp/kegg-bin/show_pathway?bta00010/bta:526006%09red
Aminoacyl-tRNA biosynthesis	KEGG PATHWAY	bta00970	1	66	0.045293	0.0772889	HARS	http://www.genome.jp/kegg-bin/show_pathway?bta00970/bta:510937%09red
Adherens junction	KEGG PATHWAY	bta04520	1	69	0.0472747	0.0785098	ACTN1	http://www.genome.jp/kegg-bin/show_pathway?bta04520/bta:524770%09red
Biosynthesis of amino acids	KEGG PATHWAY	bta01230	1	73	0.049911	0.0814337	ENO2	http://www.genome.jp/kegg-bin/show_pathway?bta01230/bta:526006%09red
cytosol	Gene Ontology	GO:0005829	8	2482	0.000144923	0.0235564	PFDN5|PREX1|APEX1|PALLD|ARFGAP2|SAPCD2|HARS|ACTR2	http://amigo.geneontology.org/amigo/term/GO:0005829
stress fiber	Gene Ontology	GO:0001725	2	56	0.000732165	0.040027	ACTN1|PALLD	http://amigo.geneontology.org/amigo/term/GO:0001725
protein folding	Gene Ontology	GO:0006457	2	74	0.00125298	0.040027	PFDN5|MESD	http://amigo.geneontology.org/amigo/term/GO:0006457
Z disc	Gene Ontology	GO:0030018	2	75	0.00128586	0.040027	ACTN1|PALLD	http://amigo.geneontology.org/amigo/term/GO:0030018
lamellipodium	Gene Ontology	GO:0030027	2	124	0.00339135	0.040027	ACTN1|PALLD	http://amigo.geneontology.org/amigo/term/GO:0030027
focal adhesion	Gene Ontology	GO:0005925	2	133	0.00388074	0.040027	ACTN1|PALLD	http://amigo.geneontology.org/amigo/term/GO:0005925
regulation of cytokine production involved in inflammatory response	Gene Ontology	GO:1900015	1	5	0.00413785	0.040027	APEX1	http://amigo.geneontology.org/amigo/term/GO:1900015
regulation of vacuole fusion, non-autophagic	Gene Ontology	GO:0032889	1	5	0.00413785	0.040027	ENO2	http://amigo.geneontology.org/amigo/term/GO:0032889
monoubiquitinated protein deubiquitination	Gene Ontology	GO:0035520	1	5	0.00413785	0.040027	APEX1	http://amigo.geneontology.org/amigo/term/GO:0035520
phosphodiesterase I activity	Gene Ontology	GO:0004528	1	6	0.00482591	0.040027	APEX1	http://amigo.geneontology.org/amigo/term/GO:0004528
prefoldin complex	Gene Ontology	GO:0016272	1	6	0.00482591	0.040027	PFDN5	http://amigo.geneontology.org/amigo/term/GO:0016272
dense body	Gene Ontology	GO:0097433	1	6	0.00482591	0.040027	ACTN1	http://amigo.geneontology.org/amigo/term/GO:0097433
regulation of double-strand break repair via nonhomologous end joining	Gene Ontology	GO:2001032	1	6	0.00482591	0.040027	ACTR2	http://amigo.geneontology.org/amigo/term/GO:2001032
MICOS complex	Gene Ontology	GO:0061617	1	7	0.00551352	0.040027	IMMT	http://amigo.geneontology.org/amigo/term/GO:0061617
DNA demethylation	Gene Ontology	GO:0080111	1	7	0.00551352	0.040027	APEX1	http://amigo.geneontology.org/amigo/term/GO:0080111
zonula adherens	Gene Ontology	GO:0005915	1	7	0.00551352	0.040027	ACTN1	http://amigo.geneontology.org/amigo/term/GO:0005915
class I DNA-(apurinic or apyrimidinic site) endonuclease activity	Gene Ontology	GO:0140078	1	7	0.00551352	0.040027	APEX1	http://amigo.geneontology.org/amigo/term/GO:0140078
RAGE receptor binding	Gene Ontology	GO:0050786	1	8	0.00620068	0.040027	S100A4	http://amigo.geneontology.org/amigo/term/GO:0050786
synapse maturation	Gene Ontology	GO:0060074	1	8	0.00620068	0.040027	BCAN	http://amigo.geneontology.org/amigo/term/GO:0060074
regulation of dopamine metabolic process	Gene Ontology	GO:0042053	1	8	0.00620068	0.040027	PNKD	http://amigo.geneontology.org/amigo/term/GO:0042053
calcium ion binding	Gene Ontology	GO:0005509	3	560	0.00651666	0.040027	S100A4|ACTN1|MYL6B	http://amigo.geneontology.org/amigo/term/GO:0005509
keratinocyte development	Gene Ontology	GO:0003334	1	9	0.00688738	0.040027	PALLD	http://amigo.geneontology.org/amigo/term/GO:0003334
post-mRNA release spliceosomal complex	Gene Ontology	GO:0071014	1	9	0.00688738	0.040027	MYEF2	http://amigo.geneontology.org/amigo/term/GO:0071014
double-stranded telomeric DNA binding	Gene Ontology	GO:0003691	1	9	0.00688738	0.040027	APEX1	http://amigo.geneontology.org/amigo/term/GO:0003691
DNA-(apurinic or apyrimidinic site) endonuclease activity	Gene Ontology	GO:0003906	1	9	0.00688738	0.040027	APEX1	http://amigo.geneontology.org/amigo/term/GO:0003906
Arp2/3 protein complex	Gene Ontology	GO:0005885	1	10	0.00757364	0.040027	ACTR2	http://amigo.geneontology.org/amigo/term/GO:0005885
regulation of neurotransmitter secretion	Gene Ontology	GO:0046928	1	10	0.00757364	0.040027	ACTN1	http://amigo.geneontology.org/amigo/term/GO:0046928
vinculin binding	Gene Ontology	GO:0017166	1	10	0.00757364	0.040027	ACTN1	http://amigo.geneontology.org/amigo/term/GO:0017166
tropomyosin binding	Gene Ontology	GO:0005523	1	11	0.00825944	0.040027	ACTN1	http://amigo.geneontology.org/amigo/term/GO:0005523
cristae formation	Gene Ontology	GO:0042407	1	11	0.00825944	0.040027	IMMT	http://amigo.geneontology.org/amigo/term/GO:0042407
dendrite self-avoidance	Gene Ontology	GO:0070593	1	11	0.00825944	0.040027	PALLD	http://amigo.geneontology.org/amigo/term/GO:0070593
extrinsic component of mitochondrial inner membrane	Gene Ontology	GO:0031314	1	11	0.00825944	0.040027	COQ5	http://amigo.geneontology.org/amigo/term/GO:0031314
phosphoric diester hydrolase activity	Gene Ontology	GO:0008081	1	11	0.00825944	0.040027	APEX1	http://amigo.geneontology.org/amigo/term/GO:0008081
positive regulation of double-strand break repair via homologous recombination	Gene Ontology	GO:1905168	1	11	0.00825944	0.040027	ACTR2	http://amigo.geneontology.org/amigo/term/GO:1905168
neuromuscular process controlling posture	Gene Ontology	GO:0050884	1	11	0.00825944	0.040027	PNKD	http://amigo.geneontology.org/amigo/term/GO:0050884
3'-5' exonuclease activity	Gene Ontology	GO:0008408	1	12	0.00894479	0.040027	APEX1	http://amigo.geneontology.org/amigo/term/GO:0008408
actin crosslink formation	Gene Ontology	GO:0051764	1	12	0.00894479	0.040027	ACTN1	http://amigo.geneontology.org/amigo/term/GO:0051764
low-density lipoprotein particle receptor binding	Gene Ontology	GO:0050750	1	13	0.0096297	0.040027	MESD	http://amigo.geneontology.org/amigo/term/GO:0050750
mitochondrial calcium ion homeostasis	Gene Ontology	GO:0051560	1	13	0.0096297	0.040027	IMMT	http://amigo.geneontology.org/amigo/term/GO:0051560
transition metal ion binding	Gene Ontology	GO:0046914	1	13	0.0096297	0.040027	S100A4	http://amigo.geneontology.org/amigo/term/GO:0046914
ubiquinone biosynthetic process	Gene Ontology	GO:0006744	1	13	0.0096297	0.040027	COQ5	http://amigo.geneontology.org/amigo/term/GO:0006744
alpha-actinin binding	Gene Ontology	GO:0051393	1	13	0.0096297	0.040027	ACTN1	http://amigo.geneontology.org/amigo/term/GO:0051393
epithelial cell morphogenesis	Gene Ontology	GO:0003382	1	14	0.0103141	0.040027	PALLD	http://amigo.geneontology.org/amigo/term/GO:0003382
Arp2/3 complex-mediated actin nucleation	Gene Ontology	GO:0034314	1	14	0.0103141	0.040027	ACTR2	http://amigo.geneontology.org/amigo/term/GO:0034314
protein-membrane adaptor activity	Gene Ontology	GO:0043495	1	14	0.0103141	0.040027	ACTN1	http://amigo.geneontology.org/amigo/term/GO:0043495
positive regulation of GTPase activity	Gene Ontology	GO:0043547	2	222	0.0103295	0.040027	ARFGAP2|PREX1	http://amigo.geneontology.org/amigo/term/GO:0043547
mitochondrion morphogenesis	Gene Ontology	GO:0070584	1	16	0.0116817	0.0437905	IMMT	http://amigo.geneontology.org/amigo/term/GO:0070584
cell-cell adhesion mediator activity	Gene Ontology	GO:0098632	1	17	0.0123648	0.0437905	PALLD	http://amigo.geneontology.org/amigo/term/GO:0098632
positive regulation of lamellipodium assembly	Gene Ontology	GO:0010592	1	17	0.0123648	0.0437905	ACTR2	http://amigo.geneontology.org/amigo/term/GO:0010592
nucleus	Gene Ontology	GO:0005634	6	2955	0.0124779	0.0437905	PFDN5|MYEF2|APEX1|PALLD|S100A4|ACTR2	http://amigo.geneontology.org/amigo/term/GO:0005634
Rac guanyl-nucleotide exchange factor activity	Gene Ontology	GO:0030676	1	18	0.0130475	0.043996	PREX1	http://amigo.geneontology.org/amigo/term/GO:0030676
vesicle membrane	Gene Ontology	GO:0012506	1	19	0.0137297	0.043996	ACTN1	http://amigo.geneontology.org/amigo/term/GO:0012506
hyaluronic acid binding	Gene Ontology	GO:0005540	1	19	0.0137297	0.043996	BCAN	http://amigo.geneontology.org/amigo/term/GO:0005540
apical junction complex	Gene Ontology	GO:0043296	1	20	0.0144114	0.043996	SAPCD2	http://amigo.geneontology.org/amigo/term/GO:0043296
-	Gene Ontology	GO:0036459	1	20	0.0144114	0.043996	APEX1	http://amigo.geneontology.org/amigo/term/GO:0036459
regulation of mRNA stability	Gene Ontology	GO:0043488	1	20	0.0144114	0.043996	APEX1	http://amigo.geneontology.org/amigo/term/GO:0043488
skeletal muscle fiber development	Gene Ontology	GO:0048741	1	20	0.0144114	0.043996	ACTN1	http://amigo.geneontology.org/amigo/term/GO:0048741
negative regulation of transcription, DNA-templated	Gene Ontology	GO:0045892	2	265	0.0144288	0.043996	APEX1|PFDN5	http://amigo.geneontology.org/amigo/term/GO:0045892
mitochondrion	Gene Ontology	GO:0005739	3	774	0.0156156	0.0468469	APEX1|PNKD|HARS	http://amigo.geneontology.org/amigo/term/GO:0005739
T-tubule	Gene Ontology	GO:0030315	1	23	0.016454	0.0485786	RTN2	http://amigo.geneontology.org/amigo/term/GO:0030315
identical protein binding	Gene Ontology	GO:0042802	3	813	0.0177832	0.0485789	S100A4|HARS|MESD	http://amigo.geneontology.org/amigo/term/GO:0042802
protein localization to cell surface	Gene Ontology	GO:0034394	1	25	0.0178135	0.0485789	MESD	http://amigo.geneontology.org/amigo/term/GO:0034394
sarcomere organization	Gene Ontology	GO:0045214	1	25	0.0178135	0.0485789	ACTN1	http://amigo.geneontology.org/amigo/term/GO:0045214
base-excision repair	Gene Ontology	GO:0006284	1	25	0.0178135	0.0485789	APEX1	http://amigo.geneontology.org/amigo/term/GO:0006284
glycolytic process	Gene Ontology	GO:0006096	1	27	0.0191713	0.0485789	ENO2	http://amigo.geneontology.org/amigo/term/GO:0006096
protein K48-linked deubiquitination	Gene Ontology	GO:0071108	1	27	0.0191713	0.0485789	APEX1	http://amigo.geneontology.org/amigo/term/GO:0071108
establishment of mitotic spindle orientation	Gene Ontology	GO:0000132	1	27	0.0191713	0.0485789	SAPCD2	http://amigo.geneontology.org/amigo/term/GO:0000132
actin filament bundle assembly	Gene Ontology	GO:0051017	1	27	0.0191713	0.0485789	ACTN1	http://amigo.geneontology.org/amigo/term/GO:0051017
plasma membrane	Gene Ontology	GO:0005886	5	2339	0.0191902	0.0485789	ENO2|MESD|ARFGAP2|PALLD|PREX1	http://amigo.geneontology.org/amigo/term/GO:0005886
methyltransferase activity	Gene Ontology	GO:0008168	1	28	0.0198494	0.0485789	COQ5	http://amigo.geneontology.org/amigo/term/GO:0008168
intermediate filament cytoskeleton	Gene Ontology	GO:0045111	1	28	0.0198494	0.0485789	PFDN5	http://amigo.geneontology.org/amigo/term/GO:0045111
DNA recombination	Gene Ontology	GO:0006310	1	28	0.0198494	0.0485789	APEX1	http://amigo.geneontology.org/amigo/term/GO:0006310
reactive oxygen species metabolic process	Gene Ontology	GO:0072593	1	28	0.0198494	0.0485789	PREX1	http://amigo.geneontology.org/amigo/term/GO:0072593
positive regulation of substrate adhesion-dependent cell spreading	Gene Ontology	GO:1900026	1	29	0.0205272	0.0489494	PREX1	http://amigo.geneontology.org/amigo/term/GO:1900026
T cell differentiation	Gene Ontology	GO:0030217	1	29	0.0205272	0.0489494	PREX1	http://amigo.geneontology.org/amigo/term/GO:0030217
methylation	Gene Ontology	GO:0032259	1	30	0.0212045	0.0493004	COQ5	http://amigo.geneontology.org/amigo/term/GO:0032259
regulation of cell growth	Gene Ontology	GO:0001558	1	30	0.0212045	0.0493004	APEX1	http://amigo.geneontology.org/amigo/term/GO:0001558
cell leading edge	Gene Ontology	GO:0031252	1	34	0.0239092	0.0542331	ACTN1	http://amigo.geneontology.org/amigo/term/GO:0031252
retina development in camera-type eye	Gene Ontology	GO:0060041	1	35	0.0245843	0.0550925	PFDN5	http://amigo.geneontology.org/amigo/term/GO:0060041
damaged DNA binding	Gene Ontology	GO:0003684	1	38	0.0266069	0.0589152	APEX1	http://amigo.geneontology.org/amigo/term/GO:0003684
cell redox homeostasis	Gene Ontology	GO:0045454	1	39	0.0272802	0.0590013	APEX1	http://amigo.geneontology.org/amigo/term/GO:0045454
lateral plasma membrane	Gene Ontology	GO:0016328	1	39	0.0272802	0.0590013	ACTN1	http://amigo.geneontology.org/amigo/term/GO:0016328
hippocampus development	Gene Ontology	GO:0021766	1	40	0.027953	0.0590825	BCAN	http://amigo.geneontology.org/amigo/term/GO:0021766
mitochondrial translation	Gene Ontology	GO:0032543	1	40	0.027953	0.0590825	HARS	http://amigo.geneontology.org/amigo/term/GO:0032543
photoreceptor inner segment	Gene Ontology	GO:0001917	1	43	0.029969	0.0626317	ENO2	http://amigo.geneontology.org/amigo/term/GO:0001917
phagocytosis	Gene Ontology	GO:0006909	1	44	0.03064	0.0633228	MESD	http://amigo.geneontology.org/amigo/term/GO:0006909
perinuclear region of cytoplasm	Gene Ontology	GO:0048471	2	411	0.0325568	0.0660111	APEX1|S100A4	http://amigo.geneontology.org/amigo/term/GO:0048471
mitochondrial intermembrane space	Gene Ontology	GO:0005758	1	47	0.0326507	0.0660111	IMMT	http://amigo.geneontology.org/amigo/term/GO:0005758
neutrophil chemotaxis	Gene Ontology	GO:0030593	1	49	0.0339889	0.0679778	PREX1	http://amigo.geneontology.org/amigo/term/GO:0030593
site of double-strand break	Gene Ontology	GO:0035861	1	50	0.0346573	0.0685773	ACTR2	http://amigo.geneontology.org/amigo/term/GO:0035861
protein deubiquitination	Gene Ontology	GO:0016579	1	51	0.0353254	0.0687404	APEX1	http://amigo.geneontology.org/amigo/term/GO:0016579
sarcolemma	Gene Ontology	GO:0042383	1	53	0.0366601	0.0687404	ACTN1	http://amigo.geneontology.org/amigo/term/GO:0042383
calcium-dependent protein binding	Gene Ontology	GO:0048306	1	54	0.0373268	0.0687404	S100A4	http://amigo.geneontology.org/amigo/term/GO:0048306
chromatin DNA binding	Gene Ontology	GO:0031490	1	54	0.0373268	0.0687404	APEX1	http://amigo.geneontology.org/amigo/term/GO:0031490
positive regulation of nucleic acid-templated transcription	Gene Ontology	GO:1903508	1	54	0.0373268	0.0687404	APEX1	http://amigo.geneontology.org/amigo/term/GO:1903508
skeletal system development	Gene Ontology	GO:0001501	1	54	0.0373268	0.0687404	BCAN	http://amigo.geneontology.org/amigo/term/GO:0001501
perikaryon	Gene Ontology	GO:0043204	1	54	0.0373268	0.0687404	ENO2	http://amigo.geneontology.org/amigo/term/GO:0043204
central nervous system development	Gene Ontology	GO:0007417	1	59	0.0406537	0.0741331	BCAN	http://amigo.geneontology.org/amigo/term/GO:0007417
cytoplasm	Gene Ontology	GO:0005737	5	2867	0.0418449	0.074367	APEX1|PFDN5|HARS|ACTR2|MYEF2	http://amigo.geneontology.org/amigo/term/GO:0005737
ruffle	Gene Ontology	GO:0001726	1	61	0.0419814	0.074367	ACTN1	http://amigo.geneontology.org/amigo/term/GO:0001726
nucleic acid phosphodiester bond hydrolysis	Gene Ontology	GO:0090305	1	61	0.0419814	0.074367	APEX1	http://amigo.geneontology.org/amigo/term/GO:0090305
metal ion binding	Gene Ontology	GO:0046872	3	1164	0.0446465	0.0772889	APEX1|PNKD|ARFGAP2	http://amigo.geneontology.org/amigo/term/GO:0046872
thiol-dependent ubiquitin-specific protease activity	Gene Ontology	GO:0004843	1	66	0.045293	0.0772889	APEX1	http://amigo.geneontology.org/amigo/term/GO:0004843
actin filament	Gene Ontology	GO:0005884	1	67	0.045954	0.077704	PALLD	http://amigo.geneontology.org/amigo/term/GO:0005884
cell projection	Gene Ontology	GO:0042995	1	68	0.0466146	0.0781109	ACTR2	http://amigo.geneontology.org/amigo/term/GO:0042995
protein homodimerization activity	Gene Ontology	GO:0042803	2	514	0.0487469	0.0802382	ACTN1|HARS	http://amigo.geneontology.org/amigo/term/GO:0042803

## Sheet: Table S4C
#Term	Database	ID	Input number	Background number	P-Value	Corrected P-Value	Input	Hyperlink
Proteoglycans in cancer	KEGG PATHWAY	bta05205	3	202	0.00100485	0.0386262	HCLS1|ITGB1|MAPK12	http://www.genome.jp/kegg-bin/show_pathway?bta05205/bta:281876%09red/bta:508445%09red/bta:512943%09red
Bacterial invasion of epithelial cells	KEGG PATHWAY	bta05100	2	74	0.00245781	0.0489357	HCLS1|ITGB1	http://www.genome.jp/kegg-bin/show_pathway?bta05100/bta:281876%09red/bta:508445%09red
Leishmaniasis	KEGG PATHWAY	bta05140	2	76	0.00258666	0.0489357	ITGB1|MAPK12	http://www.genome.jp/kegg-bin/show_pathway?bta05140/bta:281876%09red/bta:512943%09red
Pertussis	KEGG PATHWAY	bta05133	2	77	0.00265227	0.0489357	ITGB1|MAPK12	http://www.genome.jp/kegg-bin/show_pathway?bta05133/bta:281876%09red/bta:512943%09red
Synaptic vesicle cycle	KEGG PATHWAY	bta04721	2	78	0.00271865	0.0489357	STXBP1|AP2A2	http://www.genome.jp/kegg-bin/show_pathway?bta04721/bta:282378%09red/bta:515216%09red
Toxoplasmosis	KEGG PATHWAY	bta05145	2	113	0.00552308	0.057162	ITGB1|MAPK12	http://www.genome.jp/kegg-bin/show_pathway?bta05145/bta:281876%09red/bta:512943%09red
Leukocyte transendothelial migration	KEGG PATHWAY	bta04670	2	113	0.00552308	0.057162	ITGB1|MAPK12	http://www.genome.jp/kegg-bin/show_pathway?bta04670/bta:281876%09red/bta:512943%09red
Platelet activation	KEGG PATHWAY	bta04611	2	121	0.00629181	0.057162	ITGB1|MAPK12	http://www.genome.jp/kegg-bin/show_pathway?bta04611/bta:281876%09red/bta:512943%09red
Yersinia infection	KEGG PATHWAY	bta05135	2	131	0.00731732	0.057162	ITGB1|MAPK12	http://www.genome.jp/kegg-bin/show_pathway?bta05135/bta:281876%09red/bta:512943%09red
Cell adhesion molecules (CAMs)	KEGG PATHWAY	bta04514	2	159	0.0105595	0.057162	ITGB1|NCAM1	http://www.genome.jp/kegg-bin/show_pathway?bta04514/bta:281941%09red/bta:281876%09red
Tight junction	KEGG PATHWAY	bta04530	2	178	0.0130595	0.0587139	HCLS1|ITGB1	http://www.genome.jp/kegg-bin/show_pathway?bta04530/bta:281876%09red/bta:508445%09red
Huntington disease	KEGG PATHWAY	bta05016	2	198	0.0159416	0.0587139	CYTB|AP2A2	http://www.genome.jp/kegg-bin/show_pathway?bta05016/bta:3283889%09red/bta:515216%09red
Rap1 signaling pathway	KEGG PATHWAY	bta04015	2	216	0.0187471	0.0587139	ITGB1|MAPK12	http://www.genome.jp/kegg-bin/show_pathway?bta04015/bta:281876%09red/bta:512943%09red
Thermogenesis	KEGG PATHWAY	bta04714	2	239	0.0226118	0.0614702	CYTB|MAPK12	http://www.genome.jp/kegg-bin/show_pathway?bta04714/bta:3283889%09red/bta:512943%09red
Endocytosis	KEGG PATHWAY	bta04144	2	246	0.0238483	0.0619537	SNX5|AP2A2	http://www.genome.jp/kegg-bin/show_pathway?bta04144/bta:514423%09red/bta:515216%09red
Prion diseases	KEGG PATHWAY	bta05020	1	32	0.0314334	0.0697564	NCAM1	http://www.genome.jp/kegg-bin/show_pathway?bta05020/bta:281941%09red
African trypanosomiasis	KEGG PATHWAY	bta05143	1	44	0.0426258	0.0847286	HBA	http://www.genome.jp/kegg-bin/show_pathway?bta05143/bta:512439%09red
Endocrine and other factor-regulated calcium reabsorption	KEGG PATHWAY	bta04961	1	46	0.044479	0.0862946	AP2A2	http://www.genome.jp/kegg-bin/show_pathway?bta04961/bta:515216%09red
Arginine and proline metabolism	KEGG PATHWAY	bta00330	1	48	0.0463288	0.0893484	CKB	http://www.genome.jp/kegg-bin/show_pathway?bta00330/bta:516210%09red
Amyotrophic lateral sclerosis (ALS)	KEGG PATHWAY	bta05014	1	51	0.049097	0.0941267	MAPK12	http://www.genome.jp/kegg-bin/show_pathway?bta05014/bta:512943%09red
cytosol	Gene Ontology	GO:0005829	11	2482	1.0136e-05	0.00328406	SNRPD2|SNX5|CKB|TACC2|IMPDH2|STXBP1|PEA15|OXSR1|HCLS1|NCAM1|KRT18	http://amigo.geneontology.org/amigo/term/GO:0005829
protein binding	Gene Ontology	GO:0005515	4	224	6.60362e-05	0.0106979	STXBP1|GFAP|HBA|AP2A2	http://amigo.geneontology.org/amigo/term/GO:0005515
precatalytic spliceosome	Gene Ontology	GO:0071011	2	18	0.000169428	0.0181889	SNRPD2|SMU1	http://amigo.geneontology.org/amigo/term/GO:0071011
cytoplasm	Gene Ontology	GO:0005737	10	2867	0.000224555	0.0181889	MAPK12|TACC2|KHDRBS1|SMU1|IMPDH2|KRT5|HCLS1|GFAP|HINT2|TAGLN	http://amigo.geneontology.org/amigo/term/GO:0005737
scaffold protein binding	Gene Ontology	GO:0097110	2	37	0.000653304	0.0386262	KRT5|KRT18	http://amigo.geneontology.org/amigo/term/GO:0097110
U2-type precatalytic spliceosome	Gene Ontology	GO:0071005	2	46	0.00098917	0.0386262	SNRPD2|SMU1	http://amigo.geneontology.org/amigo/term/GO:0071005
epithelial cell differentiation	Gene Ontology	GO:0030855	2	47	0.00103065	0.0386262	KRT5|TAGLN	http://amigo.geneontology.org/amigo/term/GO:0030855
nucleotide binding	Gene Ontology	GO:0000166	2	48	0.00107295	0.0386262	HINT2|IMPDH2	http://amigo.geneontology.org/amigo/term/GO:0000166
intracellular protein transport	Gene Ontology	GO:0006886	3	220	0.00128004	0.0414734	STXBP1|SNX5|AP2A2	http://amigo.geneontology.org/amigo/term/GO:0006886
RNA splicing	Gene Ontology	GO:0008380	2	59	0.00159236	0.0469022	HNRNPF|SMU1	http://amigo.geneontology.org/amigo/term/GO:0008380
regulation of alternative mRNA splicing, via spliceosome	Gene Ontology	GO:0000381	2	63	0.00180558	0.0477777	KHDRBS1|SMU1	http://amigo.geneontology.org/amigo/term/GO:0000381
keratin filament	Gene Ontology	GO:0045095	2	65	0.00191701	0.0477777	KRT5|KRT18	http://amigo.geneontology.org/amigo/term/GO:0045095
positive regulation of protein kinase B signaling	Gene Ontology	GO:0051897	2	73	0.00239455	0.0489357	HCLS1|ITGB1	http://amigo.geneontology.org/amigo/term/GO:0051897
structural molecule activity	Gene Ontology	GO:0005198	2	105	0.00480106	0.057162	EPB41L2|KRT18	http://amigo.geneontology.org/amigo/term/GO:0005198
mRNA splicing, via spliceosome	Gene Ontology	GO:0000398	2	112	0.00543026	0.057162	SNRPD2|SMU1	http://amigo.geneontology.org/amigo/term/GO:0000398
positive regulation of granulocyte differentiation	Gene Ontology	GO:0030854	1	5	0.0057874	0.057162	HCLS1	http://amigo.geneontology.org/amigo/term/GO:0030854
germ cell migration	Gene Ontology	GO:0008354	1	5	0.0057874	0.057162	ITGB1	http://amigo.geneontology.org/amigo/term/GO:0008354
contractile fiber	Gene Ontology	GO:0043292	1	5	0.0057874	0.057162	DEK	http://amigo.geneontology.org/amigo/term/GO:0043292
pICln-Sm protein complex	Gene Ontology	GO:0034715	1	5	0.0057874	0.057162	SNRPD2	http://amigo.geneontology.org/amigo/term/GO:0034715
collagen binding involved in cell-matrix adhesion	Gene Ontology	GO:0098639	1	5	0.0057874	0.057162	ITGB1	http://amigo.geneontology.org/amigo/term/GO:0098639
positive regulation of protein localization to cell cortex	Gene Ontology	GO:1904778	1	5	0.0057874	0.057162	EPB41L2	http://amigo.geneontology.org/amigo/term/GO:1904778
invadopodium membrane	Gene Ontology	GO:0071438	1	5	0.0057874	0.057162	ITGB1	http://amigo.geneontology.org/amigo/term/GO:0071438
myelin sheath abaxonal region	Gene Ontology	GO:0035748	1	5	0.0057874	0.057162	ITGB1	http://amigo.geneontology.org/amigo/term/GO:0035748
cell-cell adhesion mediated by integrin	Gene Ontology	GO:0033631	1	6	0.00674882	0.057162	ITGB1	http://amigo.geneontology.org/amigo/term/GO:0033631
positive regulation of signaling receptor activity	Gene Ontology	GO:2000273	1	6	0.00674882	0.057162	ITGB1	http://amigo.geneontology.org/amigo/term/GO:2000273
cell cortex region	Gene Ontology	GO:0099738	1	6	0.00674882	0.057162	EPB41L2	http://amigo.geneontology.org/amigo/term/GO:0099738
chaperone-mediated protein transport	Gene Ontology	GO:0072321	1	6	0.00674882	0.057162	TIMM13	http://amigo.geneontology.org/amigo/term/GO:0072321
CD40 signaling pathway	Gene Ontology	GO:0023035	1	6	0.00674882	0.057162	ITGB1	http://amigo.geneontology.org/amigo/term/GO:0023035
regulation of double-strand break repair via nonhomologous end joining	Gene Ontology	GO:2001032	1	6	0.00674882	0.057162	DEK	http://amigo.geneontology.org/amigo/term/GO:2001032
protein insertion into mitochondrial inner membrane	Gene Ontology	GO:0045039	1	7	0.00770935	0.057162	TIMM13	http://amigo.geneontology.org/amigo/term/GO:0045039
positive regulation of RNA export from nucleus	Gene Ontology	GO:0046833	1	7	0.00770935	0.057162	KHDRBS1	http://amigo.geneontology.org/amigo/term/GO:0046833
extrinsic component of endosome membrane	Gene Ontology	GO:0031313	1	7	0.00770935	0.057162	SNX5	http://amigo.geneontology.org/amigo/term/GO:0031313
nucleoplasm	Gene Ontology	GO:0005654	6	1867	0.0079696	0.057162	EPB41L2|TACC2|KHDRBS1|PEA15|DEK|HNRNPF	http://amigo.geneontology.org/amigo/term/GO:0005654
U4 snRNP	Gene Ontology	GO:0005687	1	8	0.00866898	0.057162	SNRPD2	http://amigo.geneontology.org/amigo/term/GO:0005687
organic acid binding	Gene Ontology	GO:0043177	1	8	0.00866898	0.057162	HBA	http://amigo.geneontology.org/amigo/term/GO:0043177
haptoglobin binding	Gene Ontology	GO:0031720	1	8	0.00866898	0.057162	HBA	http://amigo.geneontology.org/amigo/term/GO:0031720
hemoglobin complex	Gene Ontology	GO:0005833	1	8	0.00866898	0.057162	HBA	http://amigo.geneontology.org/amigo/term/GO:0005833
haptoglobin-hemoglobin complex	Gene Ontology	GO:0031838	1	8	0.00866898	0.057162	HBA	http://amigo.geneontology.org/amigo/term/GO:0031838
hepatocyte apoptotic process	Gene Ontology	GO:0097284	1	8	0.00866898	0.057162	KRT18	http://amigo.geneontology.org/amigo/term/GO:0097284
mesodermal cell differentiation	Gene Ontology	GO:0048333	1	8	0.00866898	0.057162	ITGB1	http://amigo.geneontology.org/amigo/term/GO:0048333
synaptic vesicle maturation	Gene Ontology	GO:0016188	1	9	0.00962771	0.057162	STXBP1	http://amigo.geneontology.org/amigo/term/GO:0016188
positive regulation of extrinsic apoptotic signaling pathway via death domain receptors	Gene Ontology	GO:1902043	1	9	0.00962771	0.057162	PEA15	http://amigo.geneontology.org/amigo/term/GO:1902043
AP-2 adaptor complex	Gene Ontology	GO:0030122	1	9	0.00962771	0.057162	AP2A2	http://amigo.geneontology.org/amigo/term/GO:0030122
actin binding	Gene Ontology	GO:0003779	2	158	0.0104346	0.057162	ITGB1|EPB41L2	http://amigo.geneontology.org/amigo/term/GO:0003779
positive regulation of fibroblast migration	Gene Ontology	GO:0010763	1	10	0.0105855	0.057162	ITGB1	http://amigo.geneontology.org/amigo/term/GO:0010763
positive regulation of macrophage differentiation	Gene Ontology	GO:0045651	1	10	0.0105855	0.057162	HCLS1	http://amigo.geneontology.org/amigo/term/GO:0045651
dynactin binding	Gene Ontology	GO:0034452	1	10	0.0105855	0.057162	SNX5	http://amigo.geneontology.org/amigo/term/GO:0034452
GTP biosynthetic process	Gene Ontology	GO:0006183	1	10	0.0105855	0.057162	IMPDH2	http://amigo.geneontology.org/amigo/term/GO:0006183
negative regulation of glucose import	Gene Ontology	GO:0046325	1	10	0.0105855	0.057162	PEA15	http://amigo.geneontology.org/amigo/term/GO:0046325
methylosome	Gene Ontology	GO:0034709	1	10	0.0105855	0.057162	SNRPD2	http://amigo.geneontology.org/amigo/term/GO:0034709
positive regulation of translational initiation	Gene Ontology	GO:0045948	1	11	0.0115425	0.0587139	KHDRBS1	http://amigo.geneontology.org/amigo/term/GO:0045948
dendrite self-avoidance	Gene Ontology	GO:0070593	1	11	0.0115425	0.0587139	NCAM1	http://amigo.geneontology.org/amigo/term/GO:0070593
oxygen carrier activity	Gene Ontology	GO:0005344	1	11	0.0115425	0.0587139	HBA	http://amigo.geneontology.org/amigo/term/GO:0005344
actin filament binding	Gene Ontology	GO:0051015	2	173	0.0123787	0.0587139	HCLS1|TAGLN	http://amigo.geneontology.org/amigo/term/GO:0051015
cellular response to low-density lipoprotein particle stimulus	Gene Ontology	GO:0071404	1	12	0.0124985	0.0587139	ITGB1	http://amigo.geneontology.org/amigo/term/GO:0071404
positive regulation of T cell chemotaxis	Gene Ontology	GO:0010820	1	12	0.0124985	0.0587139	OXSR1	http://amigo.geneontology.org/amigo/term/GO:0010820
basement membrane organization	Gene Ontology	GO:0071711	1	12	0.0124985	0.0587139	ITGB1	http://amigo.geneontology.org/amigo/term/GO:0071711
negative regulation of anoikis	Gene Ontology	GO:2000811	1	13	0.0134537	0.0587139	ITGB1	http://amigo.geneontology.org/amigo/term/GO:2000811
U5 snRNP	Gene Ontology	GO:0005682	1	13	0.0134537	0.0587139	SNRPD2	http://amigo.geneontology.org/amigo/term/GO:0005682
oxygen binding	Gene Ontology	GO:0019825	1	13	0.0134537	0.0587139	HBA	http://amigo.geneontology.org/amigo/term/GO:0019825
clathrin coat assembly	Gene Ontology	GO:0048268	1	14	0.014408	0.0587139	AP2A2	http://amigo.geneontology.org/amigo/term/GO:0048268
leukocyte tethering or rolling	Gene Ontology	GO:0050901	1	14	0.014408	0.0587139	ITGB1	http://amigo.geneontology.org/amigo/term/GO:0050901
oxygen transport	Gene Ontology	GO:0015671	1	14	0.014408	0.0587139	HBA	http://amigo.geneontology.org/amigo/term/GO:0015671
MAP kinase activity	Gene Ontology	GO:0004707	1	14	0.014408	0.0587139	MAPK12	http://amigo.geneontology.org/amigo/term/GO:0004707
clathrin adaptor activity	Gene Ontology	GO:0035615	1	14	0.014408	0.0587139	AP2A2	http://amigo.geneontology.org/amigo/term/GO:0035615
spectrin binding	Gene Ontology	GO:0030507	1	15	0.0153614	0.0587139	EPB41L2	http://amigo.geneontology.org/amigo/term/GO:0030507
intermediate filament cytoskeleton organization	Gene Ontology	GO:0045104	1	15	0.0153614	0.0587139	KRT18	http://amigo.geneontology.org/amigo/term/GO:0045104
U1 snRNP	Gene Ontology	GO:0005685	1	15	0.0153614	0.0587139	SNRPD2	http://amigo.geneontology.org/amigo/term/GO:0005685
cell migration involved in sprouting angiogenesis	Gene Ontology	GO:0002042	1	15	0.0153614	0.0587139	ITGB1	http://amigo.geneontology.org/amigo/term/GO:0002042
SMN-Sm protein complex	Gene Ontology	GO:0034719	1	15	0.0153614	0.0587139	SNRPD2	http://amigo.geneontology.org/amigo/term/GO:0034719
virus receptor activity	Gene Ontology	GO:0001618	1	15	0.0153614	0.0587139	ITGB1	http://amigo.geneontology.org/amigo/term/GO:0001618
poly(A) binding	Gene Ontology	GO:0008143	1	15	0.0153614	0.0587139	KHDRBS1	http://amigo.geneontology.org/amigo/term/GO:0008143
neurotransmitter secretion	Gene Ontology	GO:0007269	1	16	0.0163139	0.0587139	STXBP1	http://amigo.geneontology.org/amigo/term/GO:0007269
heterotypic cell-cell adhesion	Gene Ontology	GO:0034113	1	16	0.0163139	0.0587139	ITGB1	http://amigo.geneontology.org/amigo/term/GO:0034113
negative regulation of Rho protein signal transduction	Gene Ontology	GO:0035024	1	16	0.0163139	0.0587139	ITGB1	http://amigo.geneontology.org/amigo/term/GO:0035024
response to hormone	Gene Ontology	GO:0009725	1	17	0.0172655	0.0587139	HCLS1	http://amigo.geneontology.org/amigo/term/GO:0009725
fibronectin binding	Gene Ontology	GO:0001968	1	17	0.0172655	0.0587139	ITGB1	http://amigo.geneontology.org/amigo/term/GO:0001968
cardiac muscle cell differentiation	Gene Ontology	GO:0055007	1	17	0.0172655	0.0587139	ITGB1	http://amigo.geneontology.org/amigo/term/GO:0055007
cell adhesion mediated by integrin	Gene Ontology	GO:0033627	1	17	0.0172655	0.0587139	ITGB1	http://amigo.geneontology.org/amigo/term/GO:0033627
cell-cell adhesion mediator activity	Gene Ontology	GO:0098632	1	17	0.0172655	0.0587139	NCAM1	http://amigo.geneontology.org/amigo/term/GO:0098632
DNA damage checkpoint	Gene Ontology	GO:0000077	1	17	0.0172655	0.0587139	PEA15	http://amigo.geneontology.org/amigo/term/GO:0000077
steroid biosynthetic process	Gene Ontology	GO:0006694	1	17	0.0172655	0.0587139	HINT2	http://amigo.geneontology.org/amigo/term/GO:0006694
protein tyrosine kinase binding	Gene Ontology	GO:1990782	1	17	0.0172655	0.0587139	ITGB1	http://amigo.geneontology.org/amigo/term/GO:1990782
cellular response to interleukin-4	Gene Ontology	GO:0071353	1	18	0.0182162	0.0587139	IMPDH2	http://amigo.geneontology.org/amigo/term/GO:0071353
positive regulation of wound healing	Gene Ontology	GO:0090303	1	18	0.0182162	0.0587139	ITGB1	http://amigo.geneontology.org/amigo/term/GO:0090303
U2 snRNP	Gene Ontology	GO:0005686	1	18	0.0182162	0.0587139	SNRPD2	http://amigo.geneontology.org/amigo/term/GO:0005686
syntaxin-1 binding	Gene Ontology	GO:0017075	1	19	0.019166	0.0587139	STXBP1	http://amigo.geneontology.org/amigo/term/GO:0017075
cellular response to cytokine stimulus	Gene Ontology	GO:0071345	1	19	0.019166	0.0587139	HCLS1	http://amigo.geneontology.org/amigo/term/GO:0071345
intermediate filament organization	Gene Ontology	GO:0045109	1	19	0.019166	0.0587139	GFAP	http://amigo.geneontology.org/amigo/term/GO:0045109
hydrogen peroxide catabolic process	Gene Ontology	GO:0042744	1	19	0.019166	0.0587139	HBA	http://amigo.geneontology.org/amigo/term/GO:0042744
laminin binding	Gene Ontology	GO:0043236	1	19	0.019166	0.0587139	ITGB1	http://amigo.geneontology.org/amigo/term/GO:0043236
integrin complex	Gene Ontology	GO:0008305	1	19	0.019166	0.0587139	ITGB1	http://amigo.geneontology.org/amigo/term/GO:0008305
nucleus	Gene Ontology	GO:0005634	7	2955	0.0200026	0.0587139	SNRPD2|KHDRBS1|SMU1|DEK|IMPDH2|MAPK12|HCLS1	http://amigo.geneontology.org/amigo/term/GO:0005634
negative regulation of extrinsic apoptotic signaling pathway via death domain receptors	Gene Ontology	GO:1902042	1	20	0.0201149	0.0587139	PEA15	http://amigo.geneontology.org/amigo/term/GO:1902042
axon extension	Gene Ontology	GO:0048675	1	20	0.0201149	0.0587139	ITGB1	http://amigo.geneontology.org/amigo/term/GO:0048675
nuclear hormone receptor binding	Gene Ontology	GO:0035257	1	20	0.0201149	0.0587139	TACC2	http://amigo.geneontology.org/amigo/term/GO:0035257
clathrin-dependent endocytosis	Gene Ontology	GO:0072583	1	20	0.0201149	0.0587139	AP2A2	http://amigo.geneontology.org/amigo/term/GO:0072583
phagocytic cup	Gene Ontology	GO:0001891	1	20	0.0201149	0.0587139	SNX5	http://amigo.geneontology.org/amigo/term/GO:0001891
negative regulation of cell differentiation	Gene Ontology	GO:0045596	1	21	0.021063	0.0598208	ITGB1	http://amigo.geneontology.org/amigo/term/GO:0045596
actomyosin structure organization	Gene Ontology	GO:0031032	1	21	0.021063	0.0598208	EPB41L2	http://amigo.geneontology.org/amigo/term/GO:0031032
poly(U) RNA binding	Gene Ontology	GO:0008266	1	21	0.021063	0.0598208	KHDRBS1	http://amigo.geneontology.org/amigo/term/GO:0008266
mitochondrial inner membrane	Gene Ontology	GO:0005743	2	231	0.0212327	0.0598208	TIMM13|TIMM9	http://amigo.geneontology.org/amigo/term/GO:0005743
regulation of actin filament polymerization	Gene Ontology	GO:0030833	1	22	0.0220102	0.0609513	HCLS1	http://amigo.geneontology.org/amigo/term/GO:0030833
spliceosomal snRNP assembly	Gene Ontology	GO:0000387	1	22	0.0220102	0.0609513	SNRPD2	http://amigo.geneontology.org/amigo/term/GO:0000387
plasma membrane	Gene Ontology	GO:0005886	6	2339	0.0224048	0.0614702	EPB41L2|TACC2|STXBP1|KRT5|HCLS1|NCAM1	http://amigo.geneontology.org/amigo/term/GO:0005886
cell fate specification	Gene Ontology	GO:0001708	1	23	0.0229565	0.0614702	ITGB1	http://amigo.geneontology.org/amigo/term/GO:0001708
U12-type spliceosomal complex	Gene Ontology	GO:0005689	1	23	0.0229565	0.0614702	SNRPD2	http://amigo.geneontology.org/amigo/term/GO:0005689
peroxidase activity	Gene Ontology	GO:0004601	1	24	0.0239019	0.0619537	HBA	http://amigo.geneontology.org/amigo/term/GO:0004601
intercalated disc	Gene Ontology	GO:0014704	1	24	0.0239019	0.0619537	ITGB1	http://amigo.geneontology.org/amigo/term/GO:0014704
cortical actin cytoskeleton organization	Gene Ontology	GO:0030866	1	24	0.0239019	0.0619537	EPB41L2	http://amigo.geneontology.org/amigo/term/GO:0030866
viral entry into host cell	Gene Ontology	GO:0046718	1	25	0.0248464	0.0625971	ITGB1	http://amigo.geneontology.org/amigo/term/GO:0046718
sarcomere organization	Gene Ontology	GO:0045214	1	25	0.0248464	0.0625971	ITGB1	http://amigo.geneontology.org/amigo/term/GO:0045214
actin filament polymerization	Gene Ontology	GO:0030041	1	25	0.0248464	0.0625971	HCLS1	http://amigo.geneontology.org/amigo/term/GO:0030041
metal ion binding	Gene Ontology	GO:0046872	4	1164	0.0249229	0.0625971	ITGB1|TIMM13|IMPDH2|TIMM9	http://amigo.geneontology.org/amigo/term/GO:0046872
vesicle docking involved in exocytosis	Gene Ontology	GO:0006904	1	27	0.0267328	0.0655588	STXBP1	http://amigo.geneontology.org/amigo/term/GO:0006904
establishment of mitotic spindle orientation	Gene Ontology	GO:0000132	1	27	0.0267328	0.0655588	ITGB1	http://amigo.geneontology.org/amigo/term/GO:0000132
extrinsic apoptotic signaling pathway	Gene Ontology	GO:0097191	1	27	0.0267328	0.0655588	KRT18	http://amigo.geneontology.org/amigo/term/GO:0097191
regulation of RNA splicing	Gene Ontology	GO:0043484	1	28	0.0276747	0.0655588	HNRNPF	http://amigo.geneontology.org/amigo/term/GO:0043484
cell periphery	Gene Ontology	GO:0071944	1	28	0.0276747	0.0655588	KRT18	http://amigo.geneontology.org/amigo/term/GO:0071944
dendrite morphogenesis	Gene Ontology	GO:0048813	1	28	0.0276747	0.0655588	ITGB1	http://amigo.geneontology.org/amigo/term/GO:0048813
U4/U6 x U5 tri-snRNP complex	Gene Ontology	GO:0046540	1	28	0.0276747	0.0655588	SNRPD2	http://amigo.geneontology.org/amigo/term/GO:0046540
intracellular signal transduction	Gene Ontology	GO:0035556	2	267	0.0277208	0.0655588	OXSR1|MAPK12	http://amigo.geneontology.org/amigo/term/GO:0035556
tumor necrosis factor-mediated signaling pathway	Gene Ontology	GO:0033209	1	29	0.0286157	0.0667013	KRT18	http://amigo.geneontology.org/amigo/term/GO:0033209
U2-type catalytic step 2 spliceosome	Gene Ontology	GO:0071007	1	29	0.0286157	0.0667013	SNRPD2	http://amigo.geneontology.org/amigo/term/GO:0071007
single-stranded RNA binding	Gene Ontology	GO:0003727	1	31	0.0304951	0.0697564	HNRNPF	http://amigo.geneontology.org/amigo/term/GO:0003727
positive regulation of protein import into nucleus	Gene Ontology	GO:0042307	1	31	0.0304951	0.0697564	HCLS1	http://amigo.geneontology.org/amigo/term/GO:0042307
positive regulation of cell population proliferation	Gene Ontology	GO:0008284	2	286	0.0314285	0.0697564	HCLS1|ITGB1	http://amigo.geneontology.org/amigo/term/GO:0008284
COP9 signalosome	Gene Ontology	GO:0008180	1	32	0.0314334	0.0697564	EPB41L2	http://amigo.geneontology.org/amigo/term/GO:0008180
receptor internalization	Gene Ontology	GO:0031623	1	32	0.0314334	0.0697564	ITGB1	http://amigo.geneontology.org/amigo/term/GO:0031623
mitotic spindle organization	Gene Ontology	GO:0007052	1	32	0.0314334	0.0697564	TACC2	http://amigo.geneontology.org/amigo/term/GO:0007052
circadian rhythm	Gene Ontology	GO:0007623	1	34	0.0333075	0.0729165	IMPDH2	http://amigo.geneontology.org/amigo/term/GO:0007623
G1/S transition of mitotic cell cycle	Gene Ontology	GO:0000082	1	34	0.0333075	0.0729165	ITGB1	http://amigo.geneontology.org/amigo/term/GO:0000082
erythrocyte differentiation	Gene Ontology	GO:0030218	1	35	0.0342433	0.0739655	HCLS1	http://amigo.geneontology.org/amigo/term/GO:0030218
cerebral cortex development	Gene Ontology	GO:0021987	1	35	0.0342433	0.0739655	TACC2	http://amigo.geneontology.org/amigo/term/GO:0021987
positive regulation of tyrosine phosphorylation of STAT protein	Gene Ontology	GO:0042531	1	36	0.0351782	0.0743135	HCLS1	http://amigo.geneontology.org/amigo/term/GO:0042531
positive regulation of protein localization to plasma membrane	Gene Ontology	GO:1903078	1	36	0.0351782	0.0743135	ITGB1	http://amigo.geneontology.org/amigo/term/GO:1903078
visual learning	Gene Ontology	GO:0008542	1	36	0.0351782	0.0743135	ITGB1	http://amigo.geneontology.org/amigo/term/GO:0008542
protein kinase binding	Gene Ontology	GO:0019901	2	305	0.0353218	0.0743135	HCLS1|OXSR1	http://amigo.geneontology.org/amigo/term/GO:0019901
receptor-mediated endocytosis	Gene Ontology	GO:0006898	1	37	0.0361122	0.0754861	AP2A2	http://amigo.geneontology.org/amigo/term/GO:0006898
cortical actin cytoskeleton	Gene Ontology	GO:0030864	1	39	0.0379776	0.0783741	HCLS1	http://amigo.geneontology.org/amigo/term/GO:0030864
kinase activity	Gene Ontology	GO:0016301	1	39	0.0379776	0.0783741	CKB	http://amigo.geneontology.org/amigo/term/GO:0016301
mitochondrion	Gene Ontology	GO:0005739	3	774	0.0383144	0.0785687	STXBP1|HINT2|CKB	http://amigo.geneontology.org/amigo/term/GO:0005739
syntaxin binding	Gene Ontology	GO:0019905	1	40	0.0389089	0.0792861	STXBP1	http://amigo.geneontology.org/amigo/term/GO:0019905
extrinsic component of cytoplasmic side of plasma membrane	Gene Ontology	GO:0031234	1	43	0.0416979	0.0833958	SNX5	http://amigo.geneontology.org/amigo/term/GO:0031234
negative regulation of epithelial cell proliferation	Gene Ontology	GO:0050680	1	43	0.0416979	0.0833958	KRT5	http://amigo.geneontology.org/amigo/term/GO:0050680
filopodium	Gene Ontology	GO:0030175	1	43	0.0416979	0.0833958	ITGB1	http://amigo.geneontology.org/amigo/term/GO:0030175
spliceosomal complex	Gene Ontology	GO:0005681	1	46	0.044479	0.0862946	HNRNPF	http://amigo.geneontology.org/amigo/term/GO:0005681
peptidyl-threonine phosphorylation	Gene Ontology	GO:0018107	1	46	0.044479	0.0862946	OXSR1	http://amigo.geneontology.org/amigo/term/GO:0018107
RNA polymerase II transcription factor binding	Gene Ontology	GO:0001085	1	46	0.044479	0.0862946	HCLS1	http://amigo.geneontology.org/amigo/term/GO:0001085
