# Supplementary material for: Effects of Neck-Arm Restraint Suspension of Beef Carcasses on Meat Quality and Proteome of Different Muscles During Post-mortem Aging
Source: Front Nutr. 2021 Dec 21;8:774529. doi: 10.3389/fnut.2021.774529 (PMC8724246; doi:10.3389/fnut.2021.774529)
Supplement: Table S5 — The functional annotation of DEPs at post-mortem days 1, 7, and 14 using KOBAS. [file Table_5.xlsx]

## Sheet: Day1 vs Day7
Protein IDs	Protein name	Gene	Foldchange	P.Value
Q2TBU9;A0A3Q1M1D5;F1MSD2;A0A3Q1LTA0	RuvB-like 2	RUVBL2	10.5253	9.23414e-20
Q5E966	Eukaryotic translation initiation factor 3 subunit I	EIF3I	10.6687	1.24667e-19
A0A3Q1MDG9;Q3SZ96;A0A3Q1LRV6;A7E365	ICAT domain-containing protein	LZIC	0	1.83631e-19
A0A3Q1MKC7;Q08E45;A0A3Q1MB42;A0A3Q1LJZ2;A0A3Q1LUJ3;A8E4M2	Calcium/calmodulin dependent protein kinase II alpha	CAMK2A	0	4.96627e-19
P61356	60S ribosomal protein L27	RPL27	5.24928	6.62781e-19
A0A3Q1LS09;Q3SX36;G3N0F2	PB1 domain-containing protein	TFG	3.04378	1.15256e-18
A6QLT5;A1L505;A0A3Q1LI18	UBAP2L protein	UBAP2L	17.0004	1.16722e-18
A0A3Q1M0V1;Q3MHM6;F1MM34;A0A3Q1MLR1;A0A3Q1M9M0;G3N2U8	Catenin alpha-1	CTNNA1	7.20665	1.28589e-18
A0A3Q1LSL4;A5D9E1;F1MBV6;Q3ZCA8;A0A3Q1N4K8;E1BE76	Uncharacterized protein	TPD52	0	1.55321e-18
E1BGA0	Integrin subunit alpha 7	ITGA7	0	2.75756e-18
Q1RMM1;A0A3Q1MVB8	Zinc finger CCCH domain-containing protein 15	ZC3H15	12.9713	3.405e-18
F1N269;Q28824	Myosin light chain kinase, smooth muscle	MYLK	4.76241	3.55536e-18
F1N6D5;A4FUD3;A0A3Q1MII4	116 kDa U5 small nuclear ribonucleoprotein component	EFTUD2	8.82397	3.76921e-18
F6QH94;A6QNL5;A0A3Q1MRD2;Q0V8C4	Protein disulfide isomerase family A member 6	PDIA6	3.62086	4.11986e-18
F1MTZ0;Q3SZX2	Protein phosphatase inhibitor 2	PPP1R2	0.0848498	5.81915e-18
Q0IIJ8;F1N5J8;A0A3Q1LNW7	2,4-dienoyl CoA reductase 1, mitochondrial	DECR1	0	6.60063e-18
Q0IIG8;A0A3Q1LLK2;A0A452DIB1;A0A3Q1LT49	Ras-related protein Rab-18	RAB18	0.0823222	7.21389e-18
O18738;A0A3Q1LQU4;F1N7D7;A0A3Q1MDA4	Dystroglycan	DAG1	4.22348	7.44938e-18
E1BFR4;F1MIH8;F1N173	Plexin A1	PLXNA1	525.565	8.54452e-18
Q5E9C0;A0A3Q1M5B4	Ras suppressor protein 1	RSU1	4.32629	1.01084e-17
A0A452DKJ4;A6QP70;A0A3Q1LXQ7	Beta-sarcoglycan	SGCB	0.203361	1.08106e-17
A0A3Q1MJE6;F1MW57;A0A3Q1NGM8;Q3SWW9	Serine/threonine-protein phosphatase	PPP1CB	2.90543	1.10417e-17
E1BDY3;A0A3Q1LL67;A0A3Q1LJT3;G3N2K4	Golgi glycoprotein 1	GLG1	8.24699	1.75254e-17
Q5E9A6	Vacuolar protein-sorting-associated protein 25	VPS25	0	1.83082e-17
A0A3Q1MEK5;A0JN52	Splicing factor 3B subunit 3	SF3B3	6.21033	1.9205e-17
Q2T9X2;F1N0E5	T-complex protein 1 subunit delta	CCT4	7.06941	1.92859e-17
A0A3Q1N552;A0A3Q1LUM5;A6H767;A0A3Q1LQC2;G3X7M5	Uncharacterized protein	LOC112441545	0	2.25992e-17
F1N0F7;Q3T0Z6;A8KC77	Eukaryotic translation initiation factor 5	EIF5	0.104971	2.43264e-17
A5D9H5;A6H6Y0;A0A3Q1M8I4	Heterogeneous nuclear ribonucleoprotein D	HNRNPD	17.9471	2.56421e-17
Q5EA61	Creatine kinase B-type	CKB	8.73602	2.98598e-17
A0A3Q1LRP5;P81187	Complement factor B	CFB	0	3.25992e-17
P17694;A0A3Q1LWC1	NADH dehydrogenase [ubiquinone] iron-sulfur protein 2, mitochondrial	NDUFS2	3.3758	3.78658e-17
Q3T171;A0A3Q1M547	60S ribosomal protein L36	RPL36	5.08218	3.7866e-17
F6PWM7;Q3ZBX5;A0A3Q1MI13	Aminoacyl tRNA synthetase complex interacting multifunctional protein 1	AIMP1	0	4.28782e-17
A0A3Q1N6W1;Q0VC96;A0A3Q1MXF1	Thymocyte nuclear protein 1	THYN1	0	4.46114e-17
A7YWC6;A0A3Q1LGJ2;A0A3Q1LUN2;A0A3Q1MMQ9	SUB1 homolog, transcriptional regulator	SUB1	7.44041	5.084e-17
A0A3Q1LQT4;F1MIC9;A5PKJ3;A0A3Q1LJA4;A0A3Q1M3Y3	Dynactin subunit 1	DCTN1	0	5.37031e-17
A4IFC3;A0A3Q1MGV5;G3MYW4;G3MZ94	Polyadenylate-binding protein	PABPC4	0.333899	5.51421e-17
F1MKE9;Q3SZV0	Spectrin beta chain	SPTB	0.31497	7.56495e-17
A6H7H1;A0A3Q1MFI2;F1MUK8	Constitutive coactivator of PPAR-gamma-like protein 1	FAM120A	25.8519	9.25885e-17
A0A3Q1LLM3;A0A3Q1MDK0;Q2KJ56	Homer protein homolog 1	HOMER1	0.114479	1.10548e-16
Q3T0L9;F1MLE8;A0A3Q1MMA1	SEC22 vesicle trafficking protein homolog B (S. cerevisiae)	SEC22B	0.262947	1.30252e-16
Q0P5A1	Dynactin subunit 3	DCTN3	7.89082	1.41663e-16
P17248	Tryptophan--tRNA ligase, cytoplasmic	WARS	0	1.42758e-16
G3MZA6	AlbA_2 domain-containing protein	SLFN14	0	1.60948e-16
F1N1G7;A0A3Q1MXL6;Q3MHM9;A0A3Q1MNK8;A0A3Q1LQD8;A7E3C1;Q0II58;A7E364	Kinesin-like protein	KIF5B	0.38974	1.75251e-16
A7YW98	Arginine--tRNA ligase, cytoplasmic	RARS	0.176715	1.77035e-16
Q3ZCI4;A0A3S5ZPM3;Q862J6	6-phosphogluconate dehydrogenase, decarboxylating	PGD	0.305185	2.06709e-16
A0A3Q1MKV4;A0A3Q1LR09;E1BC91;A0A3Q1MRR5;A0A3Q1M2M8;A0A3Q1M0L9	LIM and calponin homology domains 1	LIMCH1	0	2.14902e-16
Q05752	NADH dehydrogenase [ubiquinone] 1 alpha subcomplex subunit 7	NDUFA7	2.96516	2.88602e-16
A0A3Q1LIG1;A6QLL2	Metaxin 2	MTX2	0	2.98589e-16
F1MZU2;A0A3Q1MR04;A0A3Q1LSE5	N-ethylmaleimide sensitive factor, vesicle fusing ATPase	NSF	3.2385	3.11277e-16
E1BEK5	Olfactory receptor	LOC618052	0	3.35418e-16
Q1RMH8	Sorting nexin-3	SNX3	2.07206	4.88997e-16
Q2KII9	Dynein cytoplasmic 1 light intermediate chain 1	DYNC1LI1	11.111	5.29646e-16
U3Q123;A0A3Q1LTY0;U3Q4C5;A0A3Q1MDE6;E1BDB0;A0A3Q1LQ12;A0A3Q1LWK1;A0A3Q1LPL7;A0A3Q1LU85	Erythrocyte membrane protein band 4.1 like 2	EPB41L2	7.27684	6.18135e-16
A6H7B5;A0A3Q1MRF3	COP9 signalosome complex subunit 3	COPS3	0.342224	7.64684e-16
Q2TBS9	WD40 repeat-containing protein SMU1	SMU1	8.22154	8.818e-16
Q3T0V7	Endothelial differentiation-related factor 1	EDF1	3.3166	9.50453e-16
P35604	Coatomer subunit zeta-1	COPZ1	0	9.60273e-16
A0JN39	Coatomer subunit beta	COPB1	0.156862	9.799e-16
A0A3Q1M4R3;Q862D4	L-lactate dehydrogenase	L-lactate dehydrogenase	4.74496	1.02914e-15
A4FUE6	MOBKL3 protein	MOBKL3	0	1.07424e-15
Q3T0M7	Ran-specific GTPase-activating protein	RANBP1	6.79608	1.11396e-15
A0A140T832;A5PK63	40S ribosomal protein S17	RPS17	3.3054	1.13778e-15
G5E630;B7TCH8;C0KTK9	USP9X	USP9X	0.162687	1.23449e-15
Q32PF3;A0A452DIL1	PEST proteolytic signal-containing nuclear protein	PCNP	2.44509	1.25351e-15
A7MBJ5	Cullin-associated NEDD8-dissociated protein 1	CAND1	4.32075	1.32652e-15
A7Z025	PRPF8 protein	PRPF8	5.00815	1.40237e-15
Q3B7M9;F1MU24	Glycogen phosphorylase, brain form	PYGB	4.24253	1.41066e-15
Q862R3;Q3T003;F1MHJ6	Similar to ribosomal protein L18a (Fragment)	Similar to ribosomal protein L18a (Fragment)	3.02424	1.42558e-15
A0ERA7;Q3ZKN0;A4IFM2;F1MB67	Solute carrier family 27 member 1 isoform	SLC27A1	0	1.49654e-15
F1MLV1;A0A3Q1LQF0;Q2KIW6;A0A3Q1M8B0;Q9TR09	26S proteasome regulatory subunit 10B	PSMC6	0.312381	1.55661e-15
Q2KJ17;A0A3Q1MHI5	G3BP stress granule assembly factor 2	G3BP2	5.22255	1.64446e-15
A0A3Q1LW55;A0A3Q1MTC3;F1MLS3	Phosphoinositide phospholipase C	PLCL1	8.02791	2.02364e-15
A0A3Q1MKU5;Q08E38	Pre-mRNA-processing factor 19	PRPF19	3.92186	2.18633e-15
Q5EA36;F1MI47;Q2HJ77	RNA-binding protein 14	RBM14	6.5034	2.43863e-15
Q148I9;F1MCN8	AMACR protein (Fragment)	AMACR	0	2.48789e-15
Q56JZ1;F1MK30;Q3SZG7;A0A3Q1M4M0	60S ribosomal protein L13	RPL13	0.377481	2.60277e-15
Q148C9;G5E6G2;A0A3Q1MAC3	Heme-binding protein 1	HEBP1	0	2.89613e-15
Q3T0B2;F1MXE4	26S proteasome non-ATPase regulatory subunit 6	PSMD6	0.315803	3.10338e-15
E1BEM1	Eukaryotic elongation factor 2 kinase	EEF2K	0	3.16971e-15
A0A3Q1MDI3;Q2KI42	26S proteasome non-ATPase regulatory subunit 11	PSMD11	3.8208	3.27832e-15
Q3ZBL0;G5E6E7;A0A3Q1M4V2;A0A3Q1MNA8;A0A3Q1N9V4	Small nuclear ribonucleoprotein G	SNRPG	6.43892	3.30247e-15
Q08DE1	Voltage-dependent calcium channel gamma-1 subunit	CACNG1	0.0369407	3.35966e-15
Q2KJ46;Q9TS76	26S proteasome non-ATPase regulatory subunit 3	PSMD3	0.463296	3.5148e-15
A0A3Q1LU64;Q59HJ6;A0A140T842	Lon protease homolog, mitochondrial	LONP1	0	3.59971e-15
Q2KHU4	ATP-dependent Clp protease proteolytic subunit, mitochondrial	CLPP	0	3.83463e-15
F1MMJ2;Q5EA96;A0A3Q1MEK3;P31836;A7E344;A0A3Q1N1J8;Q7M2T3;F1N1W7;A0A3Q1M900;A0A3Q1MGY6	Neural cell adhesion molecule 1	NCAM1	0	4.17723e-15
A2VDN6	Splicing factor 3A subunit 1	SF3A1	5.48196	4.31924e-15
G3MWU2	SUN domain-containing protein	SUN1	0	4.63357e-15
Q29RT7;A0A3Q1MI24	TIP41, TOR signaling pathway regulator-like (S. cerevisiae)	TIPRL	0	4.80314e-15
Q2YDJ4	Histidine triad nucleotide-binding protein 3	HINT3	0	4.82107e-15
Q3ZC32	Optineurin	OPTN	0	4.9812e-15
E1BGJ0;A0A0A1GK11	LDL receptor related protein 1	LRP1	3.97843	5.36667e-15
F6QEU6;A6QQ11	Phosphoglucomutase 2	PGM2	0	5.38231e-15
A0A3Q1MD98;Q3ZBH9	DNA replication licensing factor MCM7	MCM7	6.61232	5.50649e-15
Q0IIK5;A7E3W7	ATP-dependent RNA helicase DDX1	DDX1	2.00404	6.02405e-15
A4IFA7	Carbonyl reductase family member 4	CBR4	0.258378	6.29091e-15
P05980;P52897;G3X7D7;G3X704;F1MNC0;Q3ZCA6;Q2TBN0;M0QW25;M0QW21;M0QW04;E1BG58;E1BP71;P52898;F1MK69;D0VDT4;M0QVY9;Q8HZ63;M0QW14;F1MT58	Prostaglandin F synthase 1	Prostaglandin F synthase 1	7.21645	6.35478e-15
A0A3Q1N9W0;A0A3Q1LZC7;A5D7G1;A0A3S5ZPK0	TPR_REGION domain-containing protein	OGT	0	6.87567e-15
Q1RMU4;A0A3Q1MZY2;G3N0U8;A0A3Q1LSF1	Erlin-2	ERLIN2	5.3951	7.1649e-15
F1N1S2;A0A3Q1MTY6;Q148E3	Microtubule associated protein 1B	MAP1B	3.62096	8.43347e-15
F1N6Q2;A0A3Q1N513;A0A3Q1MZN6	Actin binding LIM protein family member 2	ABLIM2	0.23161	9.62824e-15
Q3ZCE0	U6 snRNA-associated Sm-like protein LSm8	LSM8	0	1.08006e-14
A7E307;F6R9E0;A7E396	DDX17 protein	DDX17	4.53496	1.09116e-14
A0A3Q1MR68;A0A3Q1LU90;Q1RMR3	Cortactin	CTTN	3.87553	1.38184e-14
A7MBG9;Q1JPH6;A0A3Q1LN44;G3MXI7	WBSCR1 protein	WBSCR1	2.42102	1.42613e-14
M5FHS4;A5D7D4;F6Q087;A7YWL9;A0A3Q1MH45	G1 to S phase transition 1	GSPT1	0.20663	1.46063e-14
B8YB77;A0A3Q1MWC7;F1N3V0;B8Y898	Malic enzyme	ME1	0.41539	1.61812e-14
G3MX30;F1N5F0	Ovochymase 1	OVCH1	0.298999	1.70884e-14
Q29RI6;A0A3Q1M1I0	Calcium-binding protein 39	CAB39	0.14092	1.7177e-14
Q3T0V4;A0A3G7FIP1;A1XED6;A0A3Q1M963	40S ribosomal protein S11	RPS11	0.32307	1.72287e-14
E1B986	Protein kinase AMP-activated non-catalytic subunit beta 2	PRKAB2	0	1.7331e-14
F1MG82;A3KN49	Hypoxia inducible factor 1 subunit alpha inhibitor	HIF1AN	0.132893	1.74819e-14
A0A3Q1MJD9;Q3SWX7;I6X9I8;F1MWQ2;A0A3Q1LT59	Annexin	ANXA3	0.291678	1.75553e-14
Q3SZ59;A0A3Q1LXV7;Q3ZCJ0;G8JL02;F1MG09	60S ribosomal protein L36a	RPL36A	2.52404	1.80083e-14
A0A3Q1MRA9;A0A3Q1LUH0;A0A3Q1MNR3;Q3ZBT0;F1MMB8	CapZ-interacting protein	RCSD1	0.100142	1.96863e-14
A0A3Q1MKK7;F1MSQ9;A5D7N8;A0A3Q1MVE5;A0A3Q1LPP7;P01251;P01250;F1MCA8;P01249	Thymopoietin	TMPO	6.13189	2.36939e-14
A0A3Q1MHS3;Q3T0V9	Deoxyribose-phosphate aldolase	DERA	0	2.39117e-14
A4FV84	mRNA turnover protein 4 homolog	MRTO4	4.46116	2.44519e-14
P00426	Cytochrome c oxidase subunit 5A, mitochondrial	COX5A	3.16606	2.44734e-14
Q08DQ6;E1BMD6	Zyxin	ZYX	0	2.49666e-14
Q6XZP8;Q3SX08	Emerin	Emerin	0	2.92895e-14
F1MHL1;Q5EAC6;Q58D03;Q58DN6	Hsp90 co-chaperone Cdc37	CDC37	2.88209	2.93783e-14
F1MLW0;A0A3Q1LTX4;Q8HYY3;O18960;Q27976;Q32L20	Non-muscle caldesmon	CALD1	0	2.93833e-14
F1N1I6	Gelsolin	GSN	0	3.05938e-14
Q3ZCD7;A0A3Q1LS26;A0A3Q1LZT2	Very-long-chain enoyl-CoA reductase	TECR	2.47656	3.18948e-14
Q32PJ9;F1MIE2;A7E3V0;A0A3Q1LVE4	Sequestosome 1	SQSTM1	0.195545	3.20194e-14
P41541	General vesicular transport factor p115	USO1	0.286678	3.23786e-14
Q29RQ2;E1BP48	KH RNA binding domain containing, signal transduction associated 1	KHDRBS1	6.37387	3.50282e-14
A7Z055	PLAA protein	PLAA	0.246591	3.52402e-14
G8JL06;A5D7N2;A0A3Q1MBN5	Histone H2B	HIST1H2BJ	2.99886	3.60428e-14
Q58DU5	Proteasome subunit alpha type-3	PSMA3	2.07794	3.61923e-14
A0A3Q1MEH5;Q2T9W3	Coiled-coil domain-containing protein 63	CCDC63	0	3.79871e-14
Q17QG2	Nuclear migration protein nudC	NUDC	4.81877	3.85579e-14
Q0IIA3;A0A3Q1M7S5;F6QQY9	Sorcin	SRI	0	3.85819e-14
Q1JPH2;Q3ZCK2	Ras related v-ral simian leukemia viral oncogene homolog A (Fragment)	RALA	0	3.90227e-14
G3MY56	Protein phosphatase 1 regulatory subunit 27	PPP1R27	0.00954979	3.93129e-14
Q5E954;H6ULC6;A0A3Q1LUN8;A6QM13	DnaJ homolog subfamily A member 1	DNAJA1	56.5904	3.98713e-14
A6QQH5;P0C591	Dual specificity protein phosphatase	DUPD1	2.21481	4.0959e-14
A7MBI6	GLOD4 protein	GLOD4	0.307186	4.45816e-14
Q56K10;A0A3Q1M3W4	40S ribosomal protein S15	RPS15	21.7491	4.50592e-14
E1BJG5	Tripartite motif containing 28	TRIM28	3.14019	4.66039e-14
A0A3Q1MBQ8;A6QQD7;A0A3Q1N3Y2	Histidine rich calcium binding protein	HRC	0.147076	4.87798e-14
Q32KY3;A0A3Q1LTA7	Myeloid leukemia factor 1	MLF1	10.8197	5.17499e-14
Q3ZBT1;G3X757;A0A3Q1M0U9	Transitional endoplasmic reticulum ATPase	VCP	1.46317	5.40335e-14
A0A452DK49;Q2HJE4;A0A3Q1M4Y9	Ubiquitin carboxyl-terminal hydrolase	USP15	0	5.75071e-14
Q02827	NADH dehydrogenase [ubiquinone] 1 subunit C2	NDUFC2	5.49456	5.88103e-14
A6QLT9;A0A2Q9	AARS protein	AARS	0.0599677	7.27816e-14
A0A3Q1MU45;P67808;F1MZ92	Nuclease-sensitive element-binding protein 1	YBX1	3.81974	7.74707e-14
E1B7R4;A7E394	Eukaryotic translation initiation factor 3 subunit A	EIF3A	3.22078	7.79196e-14
A0A3Q1MUU9;F1MWR8;Q2NKZ1	T-complex protein 1 subunit eta	CCT7	2.56289	7.91485e-14
A0A3Q1N4G2;Q28851;A0A3Q1ML66	Uncharacterized protein	A0A3Q1N4G2;Q28851;A0A3Q1ML66	4.52093	8.19861e-14
P28800	Alpha-2-antiplasmin	SERPINF2	0	8.34962e-14
E1BDZ2;A0A3Q1M4K7;A0A3Q1MRG8	NIMA related kinase 7	NEK7	16.8559	8.41841e-14
Q3ZCF0;A0A3Q1LSJ7;A0A3Q1MCA4	Dynactin subunit 2	DCTN2	0.255324	8.50293e-14
Q2KHZ9;A0A3Q1LJK2	Glutaryl-CoA dehydrogenase, mitochondrial	GCDH	0.116621	8.93549e-14
Q2KJ32;A0A3Q1N308;A0A3Q1MFJ3	Methanethiol oxidase	SELENBP1	0.479197	9.11046e-14
Q2KI56	COP9 signalosome complex subunit 7b	COPS7B	0.2966	9.15075e-14
A0A3Q1LL35	Uncharacterized protein	A0A3Q1LL35	0.132786	9.23518e-14
P26882;Q862E6	Peptidyl-prolyl cis-trans isomerase D	PPID	0.152636	9.32604e-14
Q3SWZ3;A0A3Q1LT08;A0A452DIB2	Syntaxin-4	STX4	8.02896	9.47168e-14
P35526;F1MIH4;A0A3Q1MD28;A0A3Q1MRM9	Chloride intracellular channel protein 5	CLIC5	0.176728	1.03703e-13
E1BL26	Ring finger protein 123	RNF123	1.87029	1.07296e-13
E1BB17;A0A3Q1MF67;G3MYE8	Heterogeneous nuclear ribonucleoprotein H3	HNRNPH3	0.257784	1.13718e-13
P68509;F1MPT3	14-3-3 protein eta	YWHAH	0.485209	1.21582e-13
A0A3Q1LUN3;A0A3Q1MGW6;A0A3Q1MQP6;Q17QL2;A0A3Q1LT95;A0A3Q1LFS8;A0A3Q1M3J9;A0A3Q1MNQ6;E1BJB8;A0A3Q1NJV0;A0A3Q1M0J0;A0A3Q1LM73	Dystrobrevin alpha	DTNA	2.64319	1.23405e-13
P53619	Coatomer subunit delta	ARCN1	12.7116	1.25091e-13
Q27991;A0A452DIZ9;A0A3Q1LNB7;Q27990	Myosin-10	MYH10	2.68338	1.31754e-13
A0A3Q1MVK4;A0A3Q1LS15;A0A3Q1N9Q2;A0A3Q1M2H3;A0A3Q1M526;F1MDB9	Transforming acidic coiled-coil containing protein 2	TACC2	23.1968	1.341e-13
A0A3Q1LYE7;A1L528;A0A3Q1N147;Q3ZBD1;Q95MD9;A0A3Q1N471;Q2HJI8;F1N2J9;A4FV54;Q1RMR4	RAB1A, member RAS oncogene family	RAB1A	3.75895	1.40937e-13
A0A3Q1M049	UBIQUITIN_CONJUGAT_2 domain-containing protein	UBIQUITIN_CONJUGAT_2 domain-containing protein	0	1.42157e-13
A7Z090;E1BNC9	ANK3 protein	ANK3	0.156065	1.4287e-13
Q32LA8;F6PVT1;A0A3Q1N7V3	Serine threonine kinase 39 (STE20/SPS1 homolog, yeast)	STK39	0	1.53736e-13
D7GLD1;D7GLD0	Mitofusin 2, transcript variant 1	MFN2	0	1.60397e-13
Q32LG7;A7LCW9;M5FHM4;E1B7G3	STIP1 homology and U-box containing protein 1	LOC504565	0.22764	1.63337e-13
Q3MHM1;A0A3Q1LM19;A0A3Q1ML68	Calsequestrin	CASQ2	0.270344	1.67877e-13
Q3SZL3;G8JL05	Lysophospholipid acyltransferase 5	LPCAT3	0	1.75598e-13
A0A3Q1MAK6;A6QPP2;F6R4P6	Serpin family D member 1	SERPIND1	0	1.7572e-13
P81125;A5D7S0;A0A3Q1M6H3;F6Q334	Alpha-soluble NSF attachment protein	NAPA	0.411398	1.80696e-13
A0A3Q1LXY5;A7MBI5	Dihydropyrimidinase like 3	DPYSL3	5.93696	1.82535e-13
Q32PG0;A0A3Q1NIL1;A0A3Q1N8W0;A0A3Q1LR68;F1MGQ5;A2VE03;A3KMV3;A0A3Q1MXC6	E3 ubiquitin-protein ligase	WWP1	0.17181	1.88227e-13
Q95M18	Endoplasmin	HSP90B1	2.01489	1.88984e-13
Q2HJG5	Vacuolar protein sorting-associated protein 35	VPS35	0.159754	1.96068e-13
A0A3Q1LQ81;A0A3Q1MI22;A0A3Q1NJB1;F1N076;A0A3Q1LR93;Q32P72	Ceruloplasmin	CP	0.0790716	2.19916e-13
Q59A32;Q59A31	Trifunctional purine biosynthetic protein adenosine-3	GART	0.165475	2.24839e-13
Q0V8I0;Q2NKR4;A0A3Q1MXS6;A0A3Q1MJA6;A0A3Q1LKF9;A0A3Q1LSX5;F1N371	Disabled homolog 2 (Fragment)	DAB2	0	2.56865e-13
F1MF48;A0A3Q1LZ21;A4FUZ6	Hydroxysteroid dehydrogenase-like protein 2	HSDL2	0	2.57105e-13
Q29RJ1	Bis(5-nucleosyl)-tetraphosphatase [asymmetrical]	NUDT2	3.81408	2.66089e-13
Q3SZ19;C3V9V8	26S proteasome non-ATPase regulatory subunit 9	PSMD9	0.209987	2.70756e-13
A0A3Q1LR99;A4IFK3	Leiomodin 1	LMOD1	0	2.96853e-13
P46193;I6YIV1;F1N650	Annexin A1	ANXA1	0.221189	3.2574e-13
Q5E983;Q2VYC3;A0A3Q1LLH1	Elongation factor 1-beta	EEF1B	0	3.5772e-13
O02675;A0A3Q1MFI5;A0A3Q1MQ68;E1BER6	Dihydropyrimidinase-related protein 2	DPYSL2	5.80352	3.68964e-13
A0A3Q1NA69;P81127;A0A3Q1MP35;A0A452DIQ1;A0A3Q1M5V0	Gamma-soluble NSF attachment protein	NAPG	0.112322	3.83143e-13
Q6U8D6;P04896	Guanine nucleotide binding protein alpha subunit (Fragment)	Gnas	0.170068	3.87671e-13
Q3SZC0;A0A3Q1MJM9;A0A3Q1M4L4;A0A3Q1M4Z0	Enhancer of rudimentary homolog	ERH	0.40967	4.00178e-13
F1MHR6;A0A3Q1NE05;A0A3Q1MB99;A0A3Q1N6L6	KH-type splicing regulatory protein	KHSRP	3.42932	4.31804e-13
P0CB32	Heat shock 70 kDa protein 1-like	HSPA1L	0	4.35477e-13
A5D7K0;A0A3Q1MQ83	Biliverdin reductase A	BLVRA	0	4.37209e-13
A6QNJ7;A1L598	PGM5 protein	PGM5	0.254192	4.53114e-13
Q3MHF7;A0A3Q1LUB3;H9KUV2	S-methyl-5-thioadenosine phosphorylase	MTAP	0	4.80951e-13
Q2KJ30;A0A3Q1LQ92;F1MTP2;A0A3Q1LYA7;Q0VCI3;A0A3S5ZPA1;A0A3Q1MQJ1;A0A3Q1LZ49	Carboxylic ester hydrolase	CES1	0	4.82627e-13
Q1JPJ2;A0A3Q1LVC8;A0A452DKI9	Xaa-Pro aminopeptidase 1	XPNPEP1	0	5.01039e-13
F1N7U2	NPL4 homolog, ubiquitin recognition factor	NPLOC4	0.00862121	5.14411e-13
A0A3Q1M5A0;Q2TBT7;A0A3Q1MG83;A6QLG6;F1N4M9	Fragile X mental retardation syndrome-related protein 1	FXR1	0.589147	5.35278e-13
F1MMA0;A0A3Q1LQQ5;Q0V8D5;A0A3Q1MTB9;A0A3Q1ME31;Q08E27	Interleukin enhancer binding factor 3	ILF3	10.5134	6.27355e-13
Q2HJ97;A0A3Q1LRZ4;A0A3Q1MKK4	Prohibitin-2	PHB2	0.479798	6.46694e-13
G3MY21;P26201	Platelet glycoprotein 4	CD36	0	6.5519e-13
E1BNP8	SPT16 homolog, facilitates chromatin remodeling subunit	SUPT16H	2.22654	6.55428e-13
Q0VCH9;F6RBS0	GLI pathogenesis-related 2	GLIPR2	4.24202	6.60364e-13
P68399;E1BH82;A0A3Q1LSG3	Casein kinase II subunit alpha	CSNK2A1	2.80304	6.73601e-13
Q3T0I4	THO complex subunit 4	ALYREF	2.62756	7.27594e-13
A0A3Q1LWM1;Q3ZBD2	Actin-related protein 10	ACTR10	0	7.27858e-13
F1N3R0	Secernin 2	SCRN2	0.372796	7.38137e-13
Q3SZK3	Growth hormone inducible transmembrane protein	GHITM	0	7.44351e-13
Q2KJI3;A0A3Q1MH36;A0A3Q1LTT1;A0A3Q1N7H1;Q17QT7;A0A452DII2	Protein FAM49B	FAM49B	1.84615	7.70833e-13
Q58D70;P67774;Q0P594;A0A3Q1N489	Serine/threonine-protein phosphatase	PPP2CA	1.52515	7.73002e-13
Q2HJH9	Programmed cell death protein 5	PDCD5	1.65512	7.85513e-13
Q3SZ10;M5FKG6;A0A3Q1MRZ1;A0A3Q1MHZ3;REV__E1BG59	60S ribosomal protein L3-like	RPL3L	0.319167	8.10886e-13
A5D9F1;F1MYP4;A0A3Q1M504	C-terminal binding protein 1 (Fragment)	CTBP1	0	8.57165e-13
Q32L92;A0A3Q1LNX9	Calponin-3	CNN3	2.82773	8.75331e-13
A0A452DIP7;Q66LN0;A0A3Q1LFK5	Prostaglandin E synthase 2	PTGES2	0.0836802	9.41754e-13
Q3T0G5	Pyridoxal phosphate homeostasis protein	PLPBP	0	9.69197e-13
A4FUA8;A0A3Q1N894;A0A3Q1LFG8	F-actin-capping protein subunit alpha-1	CAPZA1	0.384522	9.70313e-13
A0A3Q1M201;A0A3Q1M387;Q08DN5;A0A3Q1LYY4;REV__G3N2N2	Carnitine O-acetyltransferase	CRAT	0.542331	9.75613e-13
Q29S11;A0A3Q1LNZ3	Nuclear ubiquitous casein and cyclin-dependent kinase substrate 1	NUCKS1	0.0563613	1.0346e-12
P61157;F1N049;A0A3Q1MXB7;A0A3Q1LNX1;A0A3Q1M6N4;A0A3Q1N7M0;A0A3Q1LPZ0;F1N6J8	Actin-related protein 3	ACTR3	0.477412	1.04886e-12
Q5E984;M5FK91;A0A452DID1;Q862L1;F1MS78	Translationally-controlled tumor protein	TPT1	1.95512	1.11219e-12
Q2KJ44;A0A3Q1LL25	Serine/threonine-protein phosphatase 2A activator	PTPA	0.0922603	1.12359e-12
A0A3Q1MKT5;A0A3Q1M6S0;Q08DJ3;A0A3Q1LM31;A0A3Q1LSR0;A6QP83	Far upstream element binding protein 1	FUBP1	0	1.16949e-12
F1MQI3	Nebulin	NEB	2.27319	1.18939e-12
E1BP87;A0A3Q1MDD2;A0A3Q1LZ74	Myosin heavy chain 4	MYH4	0	1.24328e-12
Q3ZCI0;A0A3Q1M9G7	Coiled-coil-helix-coiled-coil-helix domain containing 9	CHCHD9	10.1048	1.30795e-12
Q5E9X4	Leucine-rich repeat-containing protein 59	LRRC59	4.1719	1.37934e-12
A5PK88	MGC159500 protein	PITHD1	0.288994	1.40037e-12
Q02380	NADH dehydrogenase [ubiquinone] 1 beta subcomplex subunit 5, mitochondrial	NDUFB5	0	1.4296e-12
Q3T168	Calcyclin-binding protein	CACYBP	3.90334	1.66701e-12
F1N6P6;A0A3Q1LNT8;A0A3Q1MU61	Echinoderm microtubule associated protein like 1	EML1	0.209684	1.70008e-12
Q3SZ32;E1BJ20;G3MXN8;A0A3Q1MNT3;E1BF97	Elongin B	TCEB2	1.80857	1.72117e-12
Q28024	Guanine nucleotide-binding protein G(I)/G(S)/G(O) subunit gamma-12	GNG12	0	1.72769e-12
A7MB16	Eukaryotic translation initiation factor 3 subunit B	EIF3B	3.20965	1.87885e-12
Q862S8;Q861U5;Q3T0R1;A0A3Q1MQW8;A0A3Q1LZK3	Similar to ribosomal protein S18 (Fragment)	Similar to ribosomal protein S18 (Fragment)	0.374544	1.89295e-12
Q0VCH8	Transmembrane protein 65	TMEM65	0	1.92059e-12
Q3T0V2;F1MR63	Aminoacylase 1	ACY1	0.106473	1.98869e-12
E1BKQ6	Myosin XVIIIA	MYO18A	0.340916	2.0446e-12
A0A3Q1MAH9	IRG-type G domain-containing protein	IRGQ	0	2.18579e-12
F1MNS5	Ectonucleotide pyrophosphatase/phosphodiesterase 1	ENPP1	0	2.26012e-12
P00586;A0A452DJ91	Thiosulfate sulfurtransferase	TST	0	2.31114e-12
G3X6U5;Q58DU7	SH3 domain-binding glutamic acid-rich-like protein	SH3BGRL	0	2.4397e-12
Q2HJ49	Moesin	MSN	0.281375	2.45537e-12
G3N361;Q2KJ42;A0A3Q1MRN8;A0A3Q1LXP0	Non-POU domain containing octamer binding	NONO	3.02082	2.57273e-12
A0A3Q1M2P9;A3KMV2	UV excision repair protein RAD23 homolog A	RAD23A	1.5429	2.6192e-12
A0A3Q1LMU9;Q56JZ5	Eukaryotic translation initiation factor 3 subunit H	EIF3H	0.0501875	2.71714e-12
F1MZ00;A0A3Q1M6V4;A0A3Q1MM18;Q2KIS8	Small nuclear ribonucleoprotein Sm D3	SNRPD3	2.16409	2.74177e-12
A7MB72	MGC166429 protein	MGC166429	1.60018	2.74839e-12
Q0VD16	MAP2K1 protein	MAP2K1	2.4517	2.76644e-12
Q58D82;Q58D96;Q58DM0;Q58CP0;A0A3Q1MRI8;A0A3Q1MYB9;A0A452DHU7	Isocitrate dehydrogenase [NAD] subunit, mitochondrial	IDH3G	0.264136	2.83322e-12
A6QQT4;A0A3Q1M722;A0A3Q1LV44;A0A3Q1LZB8;A0A3Q1LJ52	Aldehyde dehydrogenase	ALDH3A2	4.08409	2.83331e-12
A6QR61;A0A3Q1LVA8;A0A3Q1MDW5	SNX12 protein	SNX12	5.31552	2.91224e-12
Q29RH9;A7E3R8	Transmembrane protein 109	TMEM109	2.39084	2.94324e-12
F1N3V8	Protein phosphatase 1 regulatory inhibitor subunit 1A	PPP1R1A	8.49229	2.9986e-12
E1BHD3;A0A3Q1MI50	Carbonic anhydrase 14	CA14	0.301458	3.09907e-12
Q0VD53;E1BMM4;A0A3Q1MSA5	Vacuolar protein sorting-associated protein 26A	VPS26A	0	3.15217e-12
Q5E9R3;F1N6N3;A5D7E1	EH domain-containing protein 1	EHD1	0.357321	3.18053e-12
Q2KIG0;A0A3Q1MBY0;A0A452DIQ6;A0A3Q1LGN5;A0A3Q1LSV7	Electron transfer flavoprotein-ubiquinone oxidoreductase, mitochondrial	ETFDH	0.330745	3.25173e-12
A0A3Q1M0Y7;A0A3Q1MZI6;A0A3Q1MQ34;E1BKX7	Filamin B	FLNB	0.22683	3.25746e-12
F1MVL2;Q3ZBF6;A0A3Q1LHA3	Short-chain-specific acyl-CoA dehydrogenase, mitochondrial	ACADS	0.362064	3.75902e-12
A7Z018;A0A3Q1LX10;F6PTX8	RCC1 protein	RCC1	0	3.78705e-12
A0A3Q1MR47;F1ML34;Q3ZBM5	Sorting nexin-5	SNX5	9.75388	3.88789e-12
I6L9J7;E1BL12	PREB protein	PREB	3.56815	3.91195e-12
A4IF72;A0A3Q1M6B6	CHCHD10 protein	CHCHD10	0.282167	3.94361e-12
Q17Q89	Prefoldin subunit 6	PFDN6	2.44234	4.03436e-12
O02691	3-hydroxyacyl-CoA dehydrogenase type-2	HSD17B10	0.239124	4.13328e-12
E1BLV6	Valyl-tRNA synthetase	VARS	8.86868	4.25273e-12
Q148J6;A0A452DIB6	Actin-related protein 2/3 complex subunit 4	ARPC4	2.31507	4.27087e-12
A0A3Q1MIX4;A0A3Q1MIC2;Q29RK2;Q861T5	Pyruvate carboxylase	PC	4.25968	4.40773e-12
Q32LP5;A0A3Q1MY20;A0A3Q1NFV6;A0A3Q1LM06;A0A3Q1M3A7;G3X7N5;Q0VCL6;A0A3Q1MQH6;E1BIT4	Nuclear factor 1	NFIA	0.331362	4.42293e-12
Q3ZBH8;A0A3Q1LKL0;A0A3Q1MER0;A0A3Q1MN57;A0A3Q1MH89	40S ribosomal protein S20	RPS20	0.327741	4.48982e-12
Q3MHK9	Fascin	FSCN1	2.65613	4.72394e-12
P68102;E1BMB5	Eukaryotic translation initiation factor 2 subunit 1	EIF2S1	0.374288	4.775e-12
E1B844	Mitochondrial import inner membrane translocase subunit TIM44	TIMM44	0	5.1553e-12
A0A3Q1MR69;Q2YDP3	Dr1-associated corepressor	DRAP1	0	5.35502e-12
Q862R4;Q8HZP4;G1K1K0;O46414;A0A3Q1LVU1;A0A3Q1MNC0;A1XEA2;A1XEB9;Q862D5;Q862J4;A0A3Q1MJ65;B0JYQ1;A0A3Q1NGZ9	Ferritin (Fragment)	Ferritin (Fragment)	0	5.66765e-12
A0A3Q1LTT9	Mitogen-activated protein kinase	MAPK14	0	5.70448e-12
A0A3Q1MIA4;P56701	26S proteasome non-ATPase regulatory subunit 2	PSMD2	0.626281	5.84174e-12
A0A3Q1NG06;A1L568;F6Q234;A0A3Q1NGC5	Peptidase D	PEPD	2.54919	5.93877e-12
A6QQR5;A0A3Q1LPS9;A0A3Q1M1M5	TMEM43 protein	TMEM43	2.31661	6.06222e-12
Q862N3;P48305;G1K1S9;A0A3Q1LID6;E1BMY1	Similar to B15 subunit of the NADH: ubiquinone oxidoreductase complex (Fragment)	Similar to B15 subunit of the NADH: ubiquinone oxidoreductase complex (Fragment)	0.464166	6.19006e-12
A0A3Q1LT89;F1N7Q7;A0A3Q1NK70;A0A3Q1LZF7;A0A3Q1MPS8;A0A3Q1LLV2;Q7SIB3	Collagen alpha-2(IV) chain	COL4A2	3.36604	6.23348e-12
Q2KIB0;F1MLX0	Fumarylacetoacetate hydrolase domain-containing protein 2	FAHD2	2.20213	6.23856e-12
P00432;A0A3Q1LKF1;A0A3Q1MQP3;A0A411D3E8	Catalase	CAT	8.8839	6.30389e-12
Q3T0D0;A0A3Q1N9S5;A0A3Q1NEH2;A0A3Q1MCI0	Heterogeneous nuclear ribonucleoprotein K	HNRNPK	0.473243	6.67371e-12
A0A3Q1M390	Uncharacterized protein	IGFN1	3.07492	7.06723e-12
Q8SPX7;A5D7R4;A0A3Q1MBW0	Lambda-crystallin homolog	CRYL1	0.154454	7.1945e-12
A0A3Q1NKL1;A0A3Q1MT78;A0A3Q1LNC8;A0A3Q1LWG5;E1BFB0;A0A3Q1M8L3;A0A3Q1N827;P79391;A1L4Z7	Spectrin alpha, non-erythrocytic 1	SPTAN1	1.8413	7.31877e-12
A0A3Q1N170;P61287;A0A3Q1MLW0;F1N0B9	Serine/threonine-protein phosphatase	PPP1CC	3.3923	7.47109e-12
A1XEA8;G8JKV8;P61282	Neural cell-expressed, developmentally down-regulated protein 8 (Fragment)	NEDD8	0.657202	7.68079e-12
A0A3Q1LSK2;A0A3Q1M9W4;G3MY44;A0A3Q1MYL9;A0A3Q1LJL4;A0A3Q1MP69;G3N2G7;F1N0J2;F1MAZ3;F1MAZ1;P36225;Q8MJX0;Q8MJX1;Q864S3;Q864S2;REV__F1MD79;REV__A0A3Q1MD15	Microtubule-associated protein	MAP4	2.01218	8.53681e-12
P10103;E1BMK2	High mobility group protein B1	HMGB1	2.96952	9.51973e-12
Q5E9D7;A4FUZ3;A0A3Q1LUA4;B2VQ18	Proteasome 26S ATPase subunit 1	PSMC1	0.513223	9.53488e-12
Q32PD3;F1MUP3	SEC62 protein (Fragment)	SEC62	0	9.80324e-12
Q148C8	Migration and invasion enhancer 1	MIEN1	0	1.01643e-11
Q3ZBR5	Tetratricopeptide repeat protein 1	TTC1	0	1.02461e-11
Q08E34	Translocase of outer mitochondrial membrane 70	TOMM70	0.467612	1.02527e-11
Q5E9A1	Nascent polypeptide-associated complex subunit alpha	NACA	1.79595	1.03035e-11
Q3SZJ0;F1MTV7;A0A3Q1MI98	Argininosuccinate lyase	ASL	0.170524	1.05546e-11
Q29RI0	Atypical kinase COQ8A, mitochondrial	COQ8A	0.439709	1.0555e-11
Q5E9E6;G3X7N2;A0A3Q1M6E4;Q862M2	60S ribosomal protein L10a	RPL10A	2.4618	1.07086e-11
A0A3Q1LT38;A0A3Q1M528;A2VE34;A3KN10;Q28165	RRM domain-containing protein	RRM domain-containing protein	0	1.07148e-11
Q3MHJ8;A0A3Q1MNK3	Stathmin	STMN2	0	1.09167e-11
A0A3Q1NNK9;Q0VCH1;A0A3Q1NJ19;A0A3Q1MSU3;A0A3Q1LHC4	Homer scaffold protein 2	HOMER2	0	1.11061e-11
A0A3Q1NJP0;E1BA80;A0A3Q1LG72	Myosin XVIIIB	MYO18B	12.1966	1.16456e-11
Q3ZCK1	Eukaryotic translation initiation factor 3 subunit L	EIF3L	1.78721	1.19085e-11
A0A3Q1LT33;A0A3Q1NEU5;F1MJ10	E3 ubiquitin-protein ligase	NEDD4	0.110954	1.30312e-11
Q2KJF1;A0A3Q1MJT2	Alpha-1B-glycoprotein	A1BG	0	1.31575e-11
A0A3Q1MU86;A0A3Q1N127;A0A3Q1MTP9;E1BMQ6	Calcium-transporting ATPase	ATP2A3	0	1.34439e-11
A6H797	MLEC protein	MLEC	0.512926	1.34719e-11
Q08DA1;A0A3Q1MFY4;F1MI32;A0A3Q1LUJ8;A0A3Q1MDM5;Q8HYW7	Sodium/potassium-transporting ATPase subunit alpha-1	ATP1A1	8.70439	1.43919e-11
P60902	Protein S100-A10	S100A10	0	1.44381e-11
A0A3Q1MVS3;A0A3Q1M3I6;F1MG56;A0A3Q1M9B9;A0A3Q1MH72;Q5E9Q7;A0A3Q1M5E1;A0A3Q1N515;A0A3Q1MJU7;F1MY94	Serine/threonine-protein phosphatase 2A 55 kDa regulatory subunit B	PPP2R2A	1.8079	1.44467e-11
A0A3Q1N5M2;A0A3Q1M5E5;F1MQI1;A0A3Q1MU54	Talin 2	TLN2	0.319193	1.45336e-11
Q3T148;F1N5F7;A0A3Q1MNJ2	Eukaryotic translation initiation factor 3 subunit M	EIF3M	3.68815	1.4761e-11
A0A3Q1MNT6;Q2NKU1;A0A3Q1MT44	dUTPase domain-containing protein	DUT	0	1.49757e-11
A0A452DIF2;P04975;G3N252;A6QLX5	Clathrin light chain	CLTB	0.480878	1.5077e-11
Q3SZN4	Cold inducible RNA binding protein	CIRBP	0	1.52073e-11
A0A3Q1MCR7;A0A3Q1MBN9;A0A3Q1M6G2;A0A3Q1LLA1;G3X6Y0;G3MZX0	Protein phosphatase 1 regulatory subunit	PPP1R12B	0.281326	1.55692e-11
P15246;G3MZZ6;A0A452DIC6	Protein-L-isoaspartate(D-aspartate) O-methyltransferase	PCMT1	1.53056	1.59869e-11
F1MXI4;A4IF82	Uncharacterized protein	MATR3	0.112786	1.64053e-11
A0A3Q1NEH4;A0A3Q1M1S6;Q2KJ39	Reticulocalbin-3	RCN3	0.0570508	1.85231e-11
Q0III3;F1N7H7;A0A3Q1MY28;A0A3Q1MT80	Cytoplasmic dynein 1 intermediate chain 2	DYNC1I2	2.16659	1.87757e-11
Q32P66;A0A3Q1LX93;F1N0N6	CXXC motif containing zinc binding protein	CZIB	2.05529	1.97195e-11
G3MWG4	Isoleucyl-tRNA synthetase 2, mitochondrial	IARS2	2.48114	1.97779e-11
F1MY45	Carnosine synthase 1	CARNS1	4.0404	2.17073e-11
G3MX61;A6QP52;A0A3Q1MGZ3;A1A4R5;Q08DZ4;A0A3S5ZPQ3;A0A3Q1NGF0;A0A3Q1MVI3	Smoothelin	SMTN	0.245218	2.20622e-11
Q2HJ58	Ribose-phosphate pyrophosphokinase 1	PRPS1	0.11878	2.2294e-11
A0A3Q1LSG9;A0A3Q1MVE3;A0A3Q1M1K5;A0A3Q1M3J6;A0A3Q1MBP3;F1MWM1;A0A3Q1MBX9;E1BQ40;A0A3Q1MHD9;A0A3Q1N3X4;Q3ZBM2	Muscular LMNA interacting protein	MLIP	0.380166	2.24088e-11
Q3MHL6	TSC22 domain family protein 1	TSC22D1	0	2.26341e-11
P53712;A0A452DIS2;A0A140T8D2	Integrin beta-1	ITGB1	3.97446	2.29805e-11
Q0P5E6	Alpha-1-syntrophin	SNTA1	0.390523	2.305e-11
A0A3Q1M9U0;F1MPR3;Q5MA64	Calcium-transporting ATPase	ATP2A2	0	2.53321e-11
A0A3Q1MGW5;F1MJW5;A0A3Q1LG90;A0A3Q1MYK9	Palladin, cytoskeletal associated protein	PALLD	0.0791455	2.539e-11
Q3ZBG1	RAB14 protein	RAB14	0	2.62171e-11
P03972;F1MZL1	Muellerian-inhibiting factor	AMH	0	2.6593e-11
A0A3Q1MIY1	Ig-like domain-containing protein	Ig-like domain-containing protein	0.174161	2.6971e-11
F1MZC0;A6QPH7;A0A3Q1MNN2;A0A3Q1NB93;F1N6I4;A6QPX6;A0A3Q1MMT0	Aldo_ket_red domain-containing protein	AKR7A2	0.239961	2.71641e-11
E1BGH0;A0A3Q1NB13	ATP binding cassette subfamily F member 1	ABCF1	5.2536	2.72437e-11
Q862I9;Q95140;F1MDN4;A7E336;Q862M5;Q862E2;Q862Q6	Similar to acidic ribosomal phosphoprotein PO (Fragment)	Similar to acidic ribosomal phosphoprotein PO (Fragment)	2.40193	2.74506e-11
P18203;A0A3Q1MNC1;Q3ZCG6;A0A3Q1MRN5;A0A3Q1MWV0;Q2NKS8;P68107;A0A3Q1M4A4;A0A3Q1LPH1	Peptidyl-prolyl cis-trans isomerase FKBP1A	FKBP1A	3.22837	2.8575e-11
Q0VCQ9	Reticulocalbin 2	RCN2	0.424557	2.92398e-11
A6QLC3;F1MQK6;A0A3Q1LX27	E3 ubiquitin-protein ligase (Fragment)	E3 ubiquitin-protein ligase (Fragment)	0	3.08413e-11
E1BF20;A0A3Q1MIG4;A0A3Q1MIM4;A0A3Q1LU71;A0A3Q1N348;E1BMP6;G3N1Y9	Heterogeneous nuclear ribonucleoprotein H1	HNRNPH1	2.44118	3.19332e-11
Q2KJH6	Serpin H1	SERPINH1	0.269497	3.25398e-11
E1BG76	Sec1 family domain containing 1	SCFD1	0	3.33272e-11
Q58D15;A0A3Q1LIZ6;F6R269;Q2KI94;E1BCL8;Q2KI60	Tripartite motif-containing protein 54	TRIM54	0.301018	3.40969e-11
Q3ZBX0;F6RFP6	Basigin	BSG	0.513742	3.42403e-11
Q2KIF2;F6RMV5	Leucine-rich alpha-2-glycoprotein 1	LRG1	0	3.47599e-11
Q3T0W4	Protein phosphatase 1 regulatory subunit 7	PPP1R7	0.227458	3.57345e-11
A0A3Q1MNM7;A0A3Q1MB68;A0A3Q1LUT2;A0A3Q1MH27;F1MX04;Q6EVI2	Eukaryotic translation initiation factor 4 gamma 1	EIF4G1	0.400827	3.85491e-11
Q9XSG3;A0A140T8A5;Q0QEQ4	Isocitrate dehydrogenase [NADP] cytoplasmic	IDH1	1.8714	3.85751e-11
Q58D76;Q58D01;Q0V8N4;Q58DA0;A0A452DI44	Proteasome 26S non-ATPase subunit 4 isoform 1	PSMD4	0	3.93231e-11
A0A3Q1MGQ5;A0A3Q1LJL3;E1BBC4	OPA1, mitochondrial dynamin like GTPase	OPA1	0.37527	3.94012e-11
Q3MHN0	Proteasome subunit beta type-6	PSMB6	2.36562	4.11068e-11
A0A3Q1M8N0;A0A3Q1LQZ3;A0A3Q1NN83;A0A3Q1MMB2;E3W9A2;A0A3Q1MQQ6;A0A3Q1LUW3;A0A3Q1MQY8;E1BGH3;A0A3Q1N033;Q32LL4	CAP-Gly domain containing linker protein 1	CLIP1	0.571123	4.35848e-11
Q8WMY2;Q0VCD7;Q2NL07;F1N431;F1N0Q7;A0A3Q1MUP6	Farnesyl pyrophosphate synthase	FDPS	0.475818	4.7599e-11
Q5E9M1	PRA1 family protein 3	ARL6IP5	1.64693	4.79864e-11
Q2NL22	Eukaryotic initiation factor 4A-III	EIF4A3	1.87039	4.95086e-11
Q3ZBH2;A0A3Q1MK02	NAD(P)H dehydrogenase, quinone 1	NQO1	0.232362	5.16461e-11
E1B9R3;A0A3Q1LLZ3	UDP-glucose glycoprotein glucosyltransferase 1	UGGT1	0	5.3468e-11
A0A3Q1MLQ7;F1MDH3;Q0II79;Q0VBX2	Talin 1	TLN1	1.31128	5.4779e-11
Q9TTK6;E1BC10;E1BD43;O46406;A0A452DHX8;E1BJN3;Q29437;E1BC09	Membrane primary amine oxidase	AOC3	0.472018	5.49256e-11
Q3SYW6;A0A3Q1MA60	Eukaryotic translation initiation factor 3 subunit C	EIF3C	4.40136	5.60608e-11
Q2KIX7	Protein HP-25 homolog 1	Protein HP-25 homolog 1	0	5.78876e-11
G5E5N5;Q3MHW9	NADH-cytochrome b5 reductase	CYB5R1	0.277035	5.81397e-11
A0A3Q1MBG9;F1MNM7	Perilipin 4	PLIN4	1.93282	6.01218e-11
A6QQP0	MYEF2 protein	MYEF2	3.01974	6.15517e-11
G8JKV6;Q5E964	26S proteasome non-ATPase regulatory subunit 13	PSMD13	0.457801	6.31623e-11
E1BAJ4	Starch binding domain 1	STBD1	2.11739	6.73018e-11
E1BCH2	SH3 and cysteine rich domain 3	STAC3	0.327918	6.94921e-11
Q3MHF8;F1MSA5;A0A3Q1LIY5	Protein LSM14 homolog A	LSM14A	0	7.02147e-11
A0A3Q1LYI6	MICOS complex subunit MIC60	IMMT	0	7.09601e-11
A0A3Q1MCK3;Q3T0H0	Leucine carboxyl methyltransferase 1	LCMT1	0.235475	7.29032e-11
Q9BGI1	Peroxiredoxin-5, mitochondrial	PRDX5	0.199015	7.36658e-11
A3KN04;F1MJ36;A6QL95	Dolichyl-diphosphooligosaccharide--protein glycosyltransferase subunit 1	RPN1	0.605731	7.48897e-11
B2KPB9;Q8M444;Q7JAT3;P68530;B1P072;A1XEE9;A1XEF0;A1XEE6;A0A0N9SLY9;Q3L5W1;I3PEJ3	Cytochrome c oxidase subunit 2 (Fragment)	COII	0.366303	7.51816e-11
A6H783;F6RQ58;A0A3Q1M0L2;Q9GL29;A0A3Q1M5Z1	VDAC5P protein	VDAC5P	0	7.63137e-11
Q2HJI9;A0A3Q1LNF8;F6QPP1;A0A3Q1MWJ8;A0A3Q1LZH1;A0A3Q1NDA5	Ring-box 1	RBX1	2.1407	8.01868e-11
A0A3Q1MD36;A0A452DHW0;F1MZY2;A8E645;Q08DQ2	Glutamine--fructose-6-phosphate aminotransferase [isomerizing] 2	GFPT2	0	8.0996e-11
F6PRB5;A0A3Q1LS67;Q3T172;Q5EBY8	Enoyl-CoA hydratase 1	ECH1	0.246708	8.20023e-11
F6QTA8;A5PK55;A0A3Q1LWL5;A0A3Q1LMM6	Parvin alpha	PARVA	0	8.23754e-11
A5PJQ1	DEK protein	DEK	0	8.35442e-11
F1MTX7;A0A3Q1LXT8	Aspartate--tRNA ligase, cytoplasmic	DARS	0	8.49956e-11
Q3MHR7	Actin-related protein 2/3 complex subunit 2	ARPC2	3.07081	8.6177e-11
F1MDV3	Uncharacterized protein	SNTB1	0.42879	8.6512e-11
P08166;A0A3Q1M447	Adenylate kinase 2, mitochondrial	AK2	0.323716	8.84611e-11
Q2HJ88	RNA 3-terminal phosphate cyclase	RTCA	0.160653	8.92403e-11
Q24JY1;S5G966;E1BII3;A0A452DJ23;E1B983;A0A452DJM0;E1BED6;A0A3Q1LQE3	60S ribosomal protein L23a	RPL23A	1.54955	9.14719e-11
Q862C5;Q3ZCF7;A0A3Q1M5N0;Q24M91;Q1RMX2	Similar to phosphoarginine phosphatase (Fragment)	Similar to phosphoarginine phosphatase (Fragment)	0.430947	9.19861e-11
Q58CZ4;G3X6T9;A6QLR4;A0A3Q1MR39;A0A3Q1LKJ2;A0A3Q1M0E4;F6Q9T8;Q58DF8	Flotillin 2	FLOT2	1.88804	9.57915e-11
Q2KI72;A0A3Q1LVH0;A0A3Q1LJU7	Mitogen-activated protein kinase	MAPK9	0	9.79745e-11
Q3SX41;A0A3Q1M3X9;A0A3Q1MDJ3;A0A3Q1M6I5	Luc7-like protein 3	LUC7L3	4.20493	9.8159e-11
P25417;P35478;A6QPZ0;A0A140T831	Cystatin-B	CSTB	2.07794	1.0672e-10
Q0P5K3;A5D987;A0A3Q1MW26;A0A3Q1N9B4;A0A3Q1N345	Ubiquitin-conjugating enzyme E2 N	UBE2N	0.45274	1.09829e-10
Q2TBI4;M5FJZ9;A0A3Q1MT00	Heat shock protein 75 kDa, mitochondrial	TRAP1	0	1.15448e-10
F1N4V5	N(alpha)-acetyltransferase 15, NatA auxiliary subunit	NAA15	3.79528	1.21194e-10
P35466	Protein S100-A4	S100A4	0.27106	1.2128e-10
P00429;A0A3Q1N4F8;A0A3Q1MB49;F1N2E5;E1BAV7;A0A3Q1MHP6	Cytochrome c oxidase subunit 6B1	COX6B1	0.447291	1.21791e-10
E1BDP3	Succinate-semialdehyde dehydrogenase	ALDH5A1	0.291409	1.22433e-10
Q3SWX4	Glioblastoma amplified sequence	NIPSNAP2	1.73546	1.25785e-10
Q5E988;A0A3Q1MID4;A1XED5	40S ribosomal protein S5	RPS5	0.498013	1.36199e-10
F6QE33;Q0V8P6;Q0V889;A7Z040	COP9 signalosome subunit 7A	COPS7A	0.500369	1.42489e-10
Q2HJ94;A0A3Q1LGH8;Q58D10;A0A3Q1MIS9;Q7YRL1	DnaJ homolog subfamily A member 2	DNAJA2	1.59199	1.47422e-10
P33672;B0JYN8	Proteasome subunit beta type-3	PSMB3	3.86944	1.50085e-10
F1MBF6;A0A3Q1MBS7;A6QR46;A0A452DHU1;G3X7D3;F1MX39	Uncharacterized protein	RAB6A	1.68097	1.50333e-10
A0A3Q1MM65;Q58DW0;G3MXR5	60S ribosomal protein L4	RPL4	0.540408	1.50882e-10
Q08DR7;A0A3Q1MMK5	Vacuolar-sorting protein SNF8	SNF8	0.154065	1.52455e-10
A0A3Q1MJ04;A8E4P2	B5 domain-containing protein	B5 domain-containing protein	0.48615	1.52613e-10
A5D7D9	DEAH-box helicase 15	DHX15	0	1.52812e-10
Q3ZC49;A0A3Q1LMI1	Leucine-rich repeat-containing protein 39	LRRC39	0	1.61208e-10
A6QQE0	OBSCN protein (Fragment)	OBSCN	1.62724	1.65081e-10
Q02368	NADH dehydrogenase [ubiquinone] 1 beta subcomplex subunit 7	NDUFB7	2.15208	1.67533e-10
E1BLN7	Protein phosphatase 1 regulatory subunit 3A	PPP1R3A	1.63121	1.72254e-10
A5D9B4;Q3SZF3	Heterogeneous nuclear ribonucleoprotein H2	HNRNPH2	0	1.83372e-10
Q2KJA2	ATP-binding cassette sub-family F member 2	ABCF2	0.40849	1.84667e-10
A0A3Q1LWQ1;P21671;F1MKT3	Phosphoinositide phospholipase C	PLCD4	0.304219	2.00787e-10
F1N404	Peptidyl arginine deiminase 6	PADI6	0	2.07533e-10
Q5E9L9;G3X7Q7;A0A3Q1LWZ3;Q9MZL7;F6QFY4;A0A3Q1M6E5;A0A3Q1LT41;A0A3Q1LYN2;F1N167;A0A3Q1MA95;Q9MZL5;A0A3Q1MBH6;A0A3Q1LVX8;A0A3Q1MK14;Q9MZL4	Calcium channel, voltage-dependent, beta 1 subunit isoform 2	CACNB1	2.02053	2.09795e-10
Q0V892	Centrosome protein 4 (Fragment)	CEP135	0	2.11546e-10
G3X6V0;A4FUD9;A0A3Q1LZF0;Q58DB3	DNA helicase	MCM3	0	2.13398e-10
E1BE33;A0JNA9;A0A3Q1MGE7;A0A3Q1MIX7;A0A3Q1LRY3;F1MVY4;E1BAW6;A0A3Q1LR66;G3X7L0;F1N670;F1MS97;E1BJ30;F1N264	Zinc finger E-box binding homeobox 2	ZEB2	5.07097	2.18115e-10
A0A3Q1MU63;A0A3Q1MHI4;Q3B7N0;F1MKP6	Cadherin-13	CDH13	2.00071	2.2328e-10
A0A3Q1LL07;F1MU39;A0A3Q1LHR1	Myosin heavy chain 15	MYH15	0.290602	2.26393e-10
Q5EAD2;A0A140T866	D-3-phosphoglycerate dehydrogenase	PHGDH	7.15133	2.39613e-10
Q0NXR6;F1MH57	Isobutyryl-CoA dehydrogenase, mitochondrial	ACAD8	4.4681	2.45967e-10
V6F9A3;P19035	Apolipoprotein C-III	ApoC3	0	2.4764e-10
P63009;Q08DS7;G3X7G4;A0A3Q1LMB5;A0A3Q1M481;Q2KJB2;F1MIF2;A0A3Q1MCX0;Q9TS60;A0A3Q1LJX4	AP-2 complex subunit beta	AP2B1	3.32757	2.48068e-10
P48427;A0A3Q1M6V1	Tubulin-specific chaperone A	TBCA	0	2.5082e-10
P68103;E1B9F6;O18787;Q862L7;Q862C3;Q862J5;Q862F6;Q862R6;Q862G2;E1BED8;A0A3Q1LJW9;A0A3Q1MQC0;A0A3Q1LP48;A0A3Q1MPB9;A1XEC8	Elongation factor 1-alpha 1	EEF1A1	1.76812	2.61552e-10
E1BAK6;A0A3Q1M8V6	DAZ associated protein 1	DAZAP1	0	2.71353e-10
G5E5C8;Q2TBL6;Q58DR3	Transaldolase	TALDO1	0.151335	2.749e-10
P02548	Neurofilament light polypeptide	NEFL	4.39433	2.77397e-10
Q17QY3;G3X6L8	Nipsnap homolog 3A (C. elegans)	NIPSNAP3A	0	2.77673e-10
A0A3Q1LGQ8	Nebulin	NEB	0	2.89397e-10
G3MY01;F1MYQ8;A0A3Q1M177;Q17QD7;F1MMH3;A0A3Q1MTQ0;REV__A0A3Q1MUY6;REV__A6QPA6	Uncharacterized protein	LOC516355	2.18137	2.92519e-10
P17690;A0A140T843;A0A3Q1LXP4	Beta-2-glycoprotein 1	APOH	0.42487	2.93895e-10
Q9TUM3;A0A140T878;Q95115;F1MER9	Signal transducer and activator of transcription 5B	STAT5B	0.361225	3.03475e-10
F1MM57	Myosin heavy chain 14	MYH14	0.408461	3.05635e-10
F1N3P2;A1L548	Ubiquitin carboxyl-terminal hydrolase	USP5	1.89656	3.20234e-10
A2VE99;A0A3Q1MUN6;A0A3Q1LZ10;A0A452DIM2;A0A3Q1LMZ8;Q3SZN0;A0A3Q1MG56;A0A3Q1MIY9;A0A3Q1MFV9;Q2KJB1;F1MDV8;A0A3Q1MHE0	Septin-11	SEPTIN11	2.47167	3.33369e-10
P23196;A0A140T846	DNA-(apurinic or apyrimidinic site) lyase	APEX1	0.10156	3.4548e-10
E1BNE7;A1L578;F1MMV1	Caveolae associated protein 1	CAVIN1	1.53038	3.47578e-10
A0A3Q1ME14;Q2TA40;A0A3Q1M1N7;F1N7X3	Nucleosome assembly protein 1-like 4	NAP1L4	1.77973	3.51444e-10
Q2HJ98;M5FKD8	Acylpyruvase FAHD1, mitochondrial	FAHD1	0.367027	3.60017e-10
E1BE98	Exportin 1	XPO1	0	3.72183e-10
Q5E9I6;P84080;P84081;A0A3Q1MW62;A0A3Q1M9Q8;A4IFP7;Q7M3H4	ADP-ribosylation factor 3	ARF3	0.428683	3.72927e-10
Q3ZCA2	Cleavage and polyadenylation specificity factor subunit 5	NUDT21	0	3.73351e-10
E1BPR7	Sarcoglycan delta	SGCD	0.369866	3.80587e-10
A0A3Q1LY20;Q1RMR9	Protein kinase C and casein kinase substrate in neurons 2	PACSIN2	0.459569	3.85466e-10
Q3ZCH0	Stress-70 protein, mitochondrial	HSPA9	1.48978	4.02517e-10
F1N7B5;A0A3Q1MXH0	Cullin 5	CUL5	0.691719	4.05641e-10
P26779;F1MXP8;A1L555;A0A3Q1MI01;A0A140T8C6	Prosaposin	PSAP	0.488908	4.0681e-10
Q24K13;G3X736	COP9 constitutive photomorphogenic homolog subunit 2 (Arabidopsis)	COPS2	2.12659	4.24948e-10
Q32L46;A0A3Q1MUV7;Q2KJ92;A0A452DJH5	5-nucleotidase	NT5C3A	0.275303	4.302e-10
Q58DK4;A0JN77;A0A3Q1MGZ4	Triokinase/FMN cyclase	TKFC	0.434958	4.75057e-10
F2Z4F0;Q3MHY9;A0A3Q1MF86;G3N132;A4IFE3	ARP1 actin related protein 1 homolog A	ACTR1A	1.70704	4.85401e-10
Q3ZCL8;G3X6S5	SH3 domain-binding glutamic acid-rich-like protein 3	SH3BGRL3	2.5229	4.98559e-10
P61955;A0A3Q1M927;G5E5Y5;A0A3Q1M9G8;Q17QV3	Small ubiquitin-related modifier 2	SUMO2	1.87333	4.98749e-10
A0A140T861;Q28009	RNA-binding protein FUS	FUS	0.313661	5.35894e-10
F1ME65	Cytoskeleton associated protein 4	CKAP4	4.46543	5.41907e-10
A0A3Q1NFD1;F1N7F9;D2XYZ8;Q9GLH1;A0A3Q1LXK1;F1MX37	Calcium voltage-gated channel auxiliary subunit alpha2delta 1	CACNA2D1	0.682145	5.43825e-10
Q2KIK0;A0A452DHZ1;A0A3Q1LWL8;G1K147	Protein SGT1 homolog	SUGT1	0	5.46207e-10
A4FUZ1;A0A3Q1LS06	Lactoylglutathione lyase	GLO1	2.00527	6.32558e-10
Q3T0L2;A0A3Q1M5Q1	Endoplasmic reticulum resident protein 44	ERP44	4.13383	6.37036e-10
Q3T0I5;A0A3Q1MH47;A0A3Q1NA92	Mitochondrial fission 1 protein	FIS1	2.4973	6.41071e-10
Q3SZ87	Translocon-associated protein subunit gamma	SSR3	0	6.42981e-10
G3MXD1;P13272	Cytochrome b-c1 complex subunit Rieske, mitochondrial	UQCRFS1	0.445195	6.48751e-10
F1MFA3	Pitrilysin metallopeptidase 1	PITRM1	2.48195	6.75784e-10
Q08E18;Q9XSK7;G3X6L4;A0A3Q1M0D3;A7E3C7;E1BHR3	HDGF protein	HDGF	0.799528	6.84319e-10
A0A3Q1MB48;Q3T0R4;F1MN23	Dehydrogenase/reductase SDR family member 7B	DHRS7B	0.625645	6.87258e-10
P62866;Q56JV7;Q3SZG2;A0A3Q1MG78	40S ribosomal protein S30	FAU	0.463696	6.89716e-10
Q9GMB8	Serine--tRNA ligase, cytoplasmic	SARS	4.29211	7.09912e-10
Q2HJ55;G3MZZ3;A0A3Q1MMP2	Sorting and assembly machinery component 50 homolog	SAMM50	0.345952	7.37313e-10
Q3SYV9;F1MWJ3	ADP-ribose glycohydrolase ARH3	ADPRHL2	0.61849	7.62083e-10
P63243;A0A3Q1M0K2;Q862T3	Receptor of activated protein C kinase 1	RACK1	1.53914	7.69012e-10
P61257;Q862N4;G3MYC1;E1BCF5	60S ribosomal protein L26	RPL26	0.166494	7.79224e-10
Q8HXG6	NADH dehydrogenase [ubiquinone] 1 alpha subcomplex subunit 11	NDUFA11	0	8.08632e-10
P05631	ATP synthase subunit gamma, mitochondrial	ATP5F1C	1.96349	8.14869e-10
Q24K11;F2Z4I2	AP-3 complex subunit mu-1	AP3M1	0	8.3645e-10
A6QLB7;Q3SYV4;A0A3Q1LJQ7	Adenylyl cyclase-associated protein	CAP1	0.505347	8.39523e-10
A0A3Q1M715;Q2HJF8;G1K237;A0A3Q1MKH9;A0A3Q1M400;A0A3Q1MEL1;A0A3Q1M503	Mitochondrial Rho GTPase	RHOT1	0	8.45356e-10
A7MBA2	26S proteasome non-ATPase regulatory subunit 1	PSMD1	0.593398	8.46139e-10
Q32PA4	14 kDa phosphohistidine phosphatase	PHPT1	1.44753	8.52742e-10
A0A3Q1M278;P62194;A0A3Q1LPN6;A0A3Q1LMS2;F1MFP1;A0A3Q1LSW3;A0A3Q1MIV9	26S proteasome regulatory subunit 8	PSMC5	1.33547	8.69269e-10
A4IFE6	ABCE1 protein	ABCE1	0.297684	8.89513e-10
P61085	Ubiquitin-conjugating enzyme E2 K	UBE2K	1.52146	8.94837e-10
F1N443;A7YW45;A0A3Q1MYM6	Protein arginine N-methyltransferase 5	PRMT5	3.72192	9.168e-10
Q3SZP2	Microtubule-associated protein RP/EB family member 2	MAPRE2	23.7549	9.41385e-10
A0A3Q1N3E8;Q0P568	Ubiquitin recognition factor in ER associated degradation 1	UFD1	0	9.46544e-10
A6QPY0;F1N632;Q9TS10	Dolichyl-diphosphooligosaccharide--protein glycosyltransferase 48 kDa subunit	DDOST	1.58037	9.47869e-10
A0A140T865;A0A452DJC7;Q2KHW5;A0A3Q1MF19;A0A3Q1MXZ0;A0A3Q1LTV6	Long-chain-fatty-acid--CoA ligase ACSBG1	ACSBG1	0	1.01985e-09
Q0VBZ2;A0A3Q1MMU6	UBA domain containing 1	UBAC1	2.10964	1.0698e-09
Q3MHL4;A0A3Q1LW27	Adenosylhomocysteinase	AHCY	1.79574	1.09793e-09
Q9XSI3;G8JKX9;A0A452DIW1;Q2TBW8;A0A3Q1MLQ2;A1XEA9;Q862I0;A1XED2;A0A3Q1M8Z2;Q58DU2	60S ribosomal protein L10	RPL10	0.503001	1.10622e-09
P02253;A0A452DIF5;G3N131	Histone H1.2	HIST1H1C	0	1.10656e-09
Q24JZ8;G5E532	U2 snRNP auxiliary factor large subunit	U2AF2	0	1.21469e-09
E1BDM8;A0A3Q1LHB1	DEAD-box helicase 6	DDX6	0.556666	1.22563e-09
F1MQF9	Solute carrier family 9 member C1	SLC9C1	4.1461	1.23195e-09
Q3T133	Transmembrane emp24 domain-containing protein 9	TMED9	1.68161	1.26358e-09
Q3ZCF3;A0A3Q1MEL2	S-phase kinase-associated protein 1	SKP1	0.389112	1.3327e-09
Q3MHX5;A5D9G3	Succinate--CoA ligase [GDP-forming] subunit beta, mitochondrial	SUCLG2	0.359962	1.35995e-09
A5D7H3;A0A3Q1MET1	Choline transporter-like protein 2	SLC44A2	0	1.45011e-09
A5D991;F6Q816;A0JN49;E1BI62	Cytoplasmic cysteine conjugate-beta lyase	CCBL1	0	1.48668e-09
A2VDL6	Sodium/potassium-transporting ATPase subunit alpha-2	ATP1A2	1.35033	1.52559e-09
A0A3Q1MDG7;A0A3Q1LRZ2;Q2HJ73;F1MPK4;A0A3Q1LUU2;A0A3Q1MBY6;A0A3Q1NAY9;A0A3Q1LT48	3-hydroxyisobutyryl-CoA hydrolase, mitochondrial	HIBCH	0.146401	1.54975e-09
A7MBC2;A0A3Q1M7W0	Pyridoxal-dependent decarboxylase domain-containing protein 1	PDXDC1	2.03802	1.55306e-09
Q02369	NADH dehydrogenase [ubiquinone] 1 beta subcomplex subunit 9	NDUFB9	0.64689	1.57769e-09
Q7M2Y2;Q3SZ90;A0A3Q1MLJ9	Tumor-specific transplantation antigen P198 homolog p23 (Fragment)	Tumor-specific transplantation antigen P198 homolog p23 (Fragment)	1.43839	1.59484e-09
A6H769;A0A3Q1M657	40S ribosomal protein S7	RPS7	2.33571	1.615e-09
E1BQ15;A0A3Q1LUB8;A0A3Q1LPZ9;A0A3Q1MIZ8;E1BGU2;G3N2Y5	Cytoplasmic linker associated protein 2	CLASP2	0	1.61813e-09
Q58DT4;A0A3Q1NHC6	Pyrroline-5-carboxylate reductase 1, mitochondrial	PYCR1	0	1.65739e-09
Q3T0D5;A0A3Q1N7Q5;E1B8L7;A0A452DIP9;A0A3Q1MVB3	60S ribosomal protein L30	RPL30	2.1303	1.67071e-09
A0A3Q1N375;A7YWE4;A0A3Q1MVR8	Multifunctional fusion protein	ALDH4A1	0.589586	1.67538e-09
A1L5B1;Q3ZBD0	Proteasome 26S non-ATPase subunit 7 (Fragment)	PSMD7	0	1.68885e-09
Q3SZ62;Q862Q0;A0A3Q1MLW8	Phosphoglycerate mutase 1	PGAM1	1.44307	1.76626e-09
A0A3Q1MBY2;Q148H0;G3X6W0;A0A3Q1LM66	MICOS complex subunit	APOO	0.14063	1.78824e-09
A0A3Q1LM63;Q05B89;A0A3Q1LG04	NIF3-like protein 1	NIF3L1	0.319578	1.83964e-09
F1N4G3;A6QP69;A0A3Q1M9Y2	Taxilin beta	TXLNB	0.359828	1.86108e-09
Q05B71;A0A452DK61	CDGSH iron-sulfur domain-containing protein 2	CISD2	0	1.89146e-09
Q0VCU8;A0A3Q1N5T2;G8JKV2	Eukaryotic translation initiation factor 3 subunit J	EIF3J	0.798667	1.90089e-09
P02721;A0A452DJ42	ATP synthase-coupling factor 6, mitochondrial	ATP5PF	0.402971	1.90158e-09
Q3SZI2;F1MYG5;Q862T1	Lamin A/C	LMNA	1.48387	2.0454e-09
A0A3Q1LPL8;A6QL97	Thioredoxin related transmembrane protein 3	TMX3	0.229277	2.10676e-09
Q0VCJ2	Methylthioribulose-1-phosphate dehydratase	APIP	0.455643	2.1373e-09
Q5DU91;Q2KIE6;A0A3Q1LPX4;Q3ZC79;F6RJG0	3-hydroxy-3-methylglutaryl-coenzyme A synthase (Fragment)	hmgCoA	0	2.14402e-09
A1XED9;Q56JV1;F1MB60;A0A3Q1LT60	40S ribosomal protein S26 (Fragment)	40S ribosomal protein S26 (Fragment)	0.558767	2.37801e-09
A0A3Q1M720;A2VDM7	Splicing factor 1	SF1	0	2.40689e-09
Q3T054;B0JYN2;G3MZP2;G5E619;A0A3Q1M6P9	GTP-binding nuclear protein Ran	RAN	1.58186	2.48581e-09
A0A3Q1MIE7;Q32PJ8;A0A3Q1MHD3;F1MFZ7;Q0VC01	Histone deacetylase	HDAC1	1.99383	2.54383e-09
A0A3Q1LKU3;A4FUC2;A0A3Q1LP65	Heterogeneous nuclear ribonucleoprotein U like 1	HNRNPUL1	0.142945	2.68318e-09
F1MQ21	Nestin	NES	0.177387	2.7259e-09
A0A3Q1ML30;Q5E9D5;A0A3Q1MFL7	Destrin	DSTN	2.35053	2.77992e-09
P00978;F1MMK9;A0A3Q1MGB8	Protein AMBP	AMBP	0.280755	2.80462e-09
Q0P5M8	Mitochondrial-processing peptidase subunit alpha	PMPCA	0.173833	2.83091e-09
Q3T030;A0A3Q1M1W9;F1MG70;Q9TS78	26S proteasome regulatory subunit 6B	PSMC4	0.679092	2.83691e-09
Q0VCX5	Eukaryotic peptide chain release factor subunit 1	ETF1	0.421988	2.84111e-09
P15690	NADH-ubiquinone oxidoreductase 75 kDa subunit, mitochondrial	NDUFS1	0.657868	2.89962e-09
Q58DS9;A0A3Q1N8E3	Ras-related protein Rab-5C	RAB5C	0	2.93902e-09
P45879;A0A3Q1MS21;F1MIN1;A0A3Q1MJQ7	Voltage-dependent anion-selective channel protein 1	VDAC1	1.61069	3.05525e-09
P08814;A6QPM9;F1N7I3;A0A3Q1MEU1	Parathymosin	PTMS	1.22914	3.18924e-09
A7E3Q2;P34933	Heat shock 70kDa protein 1A	HSPA2	0.215675	3.25689e-09
P00129;A0A3Q1LTJ5	Cytochrome b-c1 complex subunit 7	UQCRB	2.26861	3.3191e-09
Q56JX8;A0A3Q1MB96;E1BGR6	40S ribosomal protein S13	RPS13	0.731885	3.33805e-09
Q32KU9	Musculoskeletal embryonic nuclear protein 1	MUSTN1	5.85143	3.39641e-09
A0A3Q1LVJ8;A0A3Q1M2E2;F1MLU7;A7MB48;A0A3Q1LVS2;E1BJ22	Kinectin 1	KTN1	0.160509	3.44348e-09
F1MZJ5;A0A3Q1M4H2	ADAM metallopeptidase domain 9	ADAM9	0	3.48895e-09
F1MVX2	Glutathione S-transferase LANCL1	LANCL1	1.69268	3.49305e-09
Q02366;A0A452DIB4	NADH dehydrogenase [ubiquinone] 1 alpha subcomplex subunit 6	NDUFA6	0.514443	3.51718e-09
A0A3Q1N1N9	Uncharacterized protein	ANK1	0	3.52761e-09
P62157;F1N6C0;A0A452DIM7;A0A452DJ55;A0A3Q1M6C6;A0A3Q1LSI9;A0A3Q1MR28;F1MLH6;Q862K4	Calmodulin	CALM	1.50869	3.54928e-09
F1MDM6;A0A3Q1MAB7;A0A3Q1MQX7;A0A3Q1MHJ2;A0A3Q1MTL8;A6QQL7;F1MRG9	DCN1-like protein	DCUN1D1	0.496546	3.58208e-09
Q2T9S4;M5FJY9	Glycerol-3-phosphate phosphatase	PGP	1.48566	3.70103e-09
E1B864;A0A3Q1M9I5;A0A3Q1MRM3	Integrin beta	ITGB4	0	3.87071e-09
E1BEK9	UPF1, RNA helicase and ATPase	UPF1	0	3.99339e-09
A0A3Q1LRP4;A5PKH3;A0A3Q1NHX4;F1MYZ7;A0A3Q1MPJ4;A0N0X7	Fumarylacetoacetase	FAH	3.64779	4.20027e-09
A7YWQ4;F6QN89	SNTB2 protein	SNTB2	1.87507	4.21723e-09
Q2TBX2;G5E5K1	Prefoldin subunit 3	VBP1	0	4.50735e-09
Q6QRN6;A0A3Q1MF13	NAD(P)H-hydrate epimerase	NAXE	0.193292	4.51002e-09
A0A3Q1LQL8;F1MWK6;A0A3Q1MAS0;A0A3Q1LL69	Microfibrillar-associated protein 2	MFAP2	2.33532	4.61398e-09
E1BPW1	Oxysterol-binding protein	OSBP	6.39634	4.70176e-09
P13214;A0A3Q1MHG7;Q7M2V3;A1L514;Q9TRL6;Q9TRM1	Annexin A4	ANXA4	0.626296	4.79743e-09
Q2KI85;A0A452DJ10;A0A3Q1MAS7	Smoothelin-like protein 2	SMTNL2	1.8702	4.83824e-09
Q3SYZ7;F1ML72	RPL34 protein (Fragment)	RPL34	1.6486	5.02605e-09
F1MXY9;Q3B7L6;A0A3Q1LIG8	Serine/arginine-rich-splicing factor 6	SRSF6	0.203995	5.14953e-09
F1N7F3;E0AE18;A0A3Q1M731;A0A3Q1MHB0	Receptor protein-tyrosine kinase	EGFR	0	5.21488e-09
Q0P5A2	2-methoxy-6-polyprenyl-1,4-benzoquinol methylase, mitochondrial	COQ5	0.47688	5.23309e-09
A0A3Q1LV18;Q3ZBH0	T-complex protein 1 subunit beta	CCT2	0.715042	5.28675e-09
Q02374	NADH dehydrogenase [ubiquinone] 1 beta subcomplex subunit 2, mitochondrial	NDUFB2	2.34173	5.2939e-09
Q28852;A0A0N4STN0;E1BAB3;V6F959;E1BCK5	ATP synthase subunit g, mitochondrial	ATP5MG	0	5.36798e-09
A0A3Q1M1H0;G3N3C9;Q3ZBC9	LIM domain binding 3	LDB3	1.59434	5.52083e-09
Q9BGI3	Peroxiredoxin-2	PRDX2	1.88267	5.68323e-09
E1BQ32	CRK proto-oncogene, adaptor protein	CRK	0	5.71142e-09
F1N719;Q0V8L5;Q0V8M3	Serine/threonine-protein phosphatase	PPP5C	0.577961	5.72075e-09
A0A3Q1LVE7;P61286	Polyadenylate-binding protein	PABPC1	0	5.85616e-09
A0A3Q1M1Z4;A0A3Q1LSF0;A0A3Q1MSF6;A0A3Q1LFA6;A0A3Q1MNY1;A0A3Q1MQ22;A0A3Q1MIN7	Ig-like domain-containing protein	Ig-like domain-containing protein	3.80872	5.95686e-09
G3N0H4;F1MYU1	Uncharacterized protein	SMARCC1	2.4982	6.01866e-09
A0A3Q1LLB2;A0A3Q1M6S3;G3N2N7;A0A3Q1LI46;F1MD74;A0A3Q1LT32;Q9XSX1;F1N161;F1MR96;A0A3Q1MZC5;A6QNM1;Q52ZG7;Q52ZG8;Q52ZG6;P20811;Q52ZH0;Q52ZG9;Q01039;A4GVW8;Q7YS64;Q9TV94;Q9GL38;Q29156;Q52ZH1;Q52ZH2;Q52ZH3	Calpastatin	CAST	0.56184	6.05629e-09
P05632;A0A3Q1LN99	ATP synthase subunit epsilon, mitochondrial	ATP5F1E	2.84583	6.0922e-09
E1B8K6;A0A3Q1LRY6;G3MYJ0;G3X7M4;A0A3Q1NB16;A7E386;Q5JB60	Uncharacterized protein	NCL	1.47451	6.15733e-09
Q2KJH9;F1N2L9	4-trimethylaminobutyraldehyde dehydrogenase	ALDH9A1	0.321745	6.20202e-09
F1MHT2;F1MHR4	Phosphatidylinositol-5-phosphate 4-kinase type 2 beta	PIP4K2B	1.63223	6.26647e-09
F1MZP0;B1PK18;A0A3Q1MPG8	1,4-alpha-glucan branching enzyme 1	GBE1	0	6.31314e-09
E1BIB4	Heterogeneous nuclear ribonucleoprotein L	HNRNPL	2.59048	6.51241e-09
F1MKY8	REST corepressor 1	RCOR1	0	6.84362e-09
F1MP21	Alpha-amylase	LOC539383	0	6.94146e-09
Q08DM3;A0A3Q1MWG7;F1MPH4;Q0VCX7	Malic enzyme	ME2	0.1173	7.05584e-09
Q3T000	Synaptobrevin homolog YKT6	YKT6	0.450456	7.05832e-09
F1MB84;A0A3Q1NGN7	Glyoxylate and hydroxypyruvate reductase	GRHPR	0.586079	7.72488e-09
Q5BIN5	Peptidyl-prolyl cis-trans isomerase NIMA-interacting 1	PIN1	0	7.91095e-09
Q3SWY3	Inosine-5-monophosphate dehydrogenase 2	IMPDH2	1.6915	8.50766e-09
Q3T186;G5E534	Ribose-5-phosphate isomerase (Fragment)	RPIA	0.66813	8.63635e-09
A0A3Q1N0B0;Q32LA7;P0C0S4;F1MT45	Histone H2A	H2AFV	0.656646	9.05983e-09
Q3T102;A0A3Q1N0V7	Eukaryotic translation initiation factor 3 subunit E	EIF3E	0.513133	9.25939e-09
Q2KIT0	Protein HP-20 homolog	Protein HP-20 homolog	1.7383	9.27001e-09
A0A3Q1MCV0;Q32S21	Hydroxysteroid 17-beta dehydrogenase 8	HSD17B8	0	9.32368e-09
Q3T0Q6	Cellular nucleic acid-binding protein	CNBP	2.13355	9.62712e-09
E1BDC7	Synaptopodin 2 like	SYNPO2L	1.74463	9.64754e-09
A4IFM8;H6S1N4	Actin, alpha 1, skeletal muscle	ACTA1	1.23205	9.88885e-09
A9ZTJ9;A0A452DIC7;P63099	Calcineurin B (Fragment)	Calcineurin B (Fragment)	0	9.92674e-09
F1MIU5;O46385;E1BK07;F1MDV1;Q29S08	Supervillin	SVIL	0.679071	1.01489e-08
A5PJP2;A0A3Q1MU58	SAFB protein	SAFB	0.170125	1.04569e-08
A0A3Q1LN73;A0A3Q1M610;A0A3Q1M5U3;A0A3Q1LZ58;A0A3Q1MFL4;A0A3Q1LVY4;F1MSL5	Uncharacterized protein	MSI2	1.89608	1.04615e-08
A0A3Q1LUY7;Q1RMR2	RRM domain-containing protein	RRM domain-containing protein	2.88209	1.04688e-08
F1MX88;A0A3Q1MJF5;A0A3Q1LHX4	Solute carrier family 25 member 13	SLC25A13	0	1.05376e-08
A0A3Q1LL01;P23356;A0A3Q1LK04;J7JXJ4;A0A3Q1LTS2;A0A3Q1M8I6	Ubiquitin carboxyl-terminal hydrolase isozyme L1	UCHL1	0.545341	1.059e-08
P19427;A0A3Q1MTJ6	Dermatopontin	DPT	0.399947	1.11676e-08
E1BKM4	Programmed cell death 6 interacting protein	PDCD6IP	1.43364	1.19104e-08
Q3T114;A0A3Q1MM98	2-iminobutanoate/2-iminopropanoate deaminase	RIDA	0.538933	1.19114e-08
Q6IU05;Q2HJ74	L-arginine:glycine amidinotransferase (Fragment)	L-arginine:glycine amidinotransferase (Fragment)	2.4124	1.22141e-08
Q58CP9;G3X721;B0JYL7;A0A3Q1M3V5;A0A3Q1MFU0	Stromal interaction molecule 1	STIM1	2.29848	1.22262e-08
A1L5B7;Q2KJD1	SERPINE1 mRNA binding protein 1	SERBP1	2.80938	1.22635e-08
Q76I82;H9KUV3;G3N3S3;G3N206;E1BLY1;A0A3Q1MX59;A0A3Q1N943	40S ribosomal protein S15a	RPS15A	0.627613	1.23021e-08
A0A3Q1N0N9;E1BMP2	SEC31 homolog A, COPII coat complex component	SEC31A	1.79078	1.2554e-08
G3N016	CRK like proto-oncogene, adaptor protein	CRKL	0.537407	1.27162e-08
G3N0F6;A0A3Q1LWR2;REV__Q58DD5;REV__Q59A28	Uncharacterized protein	G3N0F6;A0A3Q1LWR2;REV__Q58DD5;REV__Q59A28	0.651494	1.29032e-08
A8E651;A0A3S5ZPJ4;A0A3Q1MFQ7;A0A3Q1MK72	EWSR1 protein	EWSR1	2.10444	1.31783e-08
A0A3Q1MBW4;A0A3Q1LK90;A0A3Q1N855;A4FUC8	Cysteinyl-tRNA synthetase	CARS	0	1.34243e-08
A0A3Q1MLW1;A0A3Q1MQ69;Q95L46;F2Z4C6;A0A3Q1MGQ7	Eukaryotic translation initiation factor 4 gamma 2	EIF4G2	0.213228	1.46025e-08
Q3T0U1	LRP chaperone MESD	MESD	0.185482	1.46534e-08
E1BDK6;Q2KJA7;A0A3S5ZPC8	Uncharacterized protein	LAMB2	0.671114	1.5228e-08
Q3SZJ4;F1N2W0	Prostaglandin reductase 1	PTGR1	0	1.60673e-08
Q3T140;Q32P85;A0A3Q1LPL0	Dynein light chain roadblock-type 1	DYNLRB1	0.361606	1.63015e-08
Q3SZ65;A0A3Q1M0L3	Eukaryotic initiation factor 4A-II	EIF4A2	1.43961	1.66768e-08
P31404;A0A452DJG1	V-type proton ATPase catalytic subunit A	ATP6V1A	3.19696	1.67442e-08
Q3T0E3	Cytochrome c oxidase assembly factor 3 homolog, mitochondrial	COA3	3.4607	1.71326e-08
P05131;A0A3Q1LUR5;A0A452DJ97;A0A3Q1LVC4;A6QNX4;A0A3Q1M8C0;E1BEN2;A0A452DJE2	cAMP-dependent protein kinase catalytic subunit beta	PRKACB	2.0703	1.85231e-08
Q3MHM7;A0A3Q1M4X0;A0A3Q1M9I9;E1BFM3	60S ribosomal protein L35	RPL35	0.59335	1.97082e-08
A5D7D1;A0A3Q1MFS2;A0A452DIE5;A0A3Q1MRU0;A0A3Q1MAJ8;A0A3Q1MR52	Alpha-actinin-4	ACTN4	0.631718	2.01942e-08
Q2HJH2;A0A3Q1MWA3;G3MYN4	Ras-related protein Rab-1B	RAB1B	0.750929	2.21926e-08
Q28055;A0A3Q1NE41;A0A3Q1M3X4;A0A140T869;P68210	cAMP-regulated phosphoprotein 19	ARPP19	1.67413	2.25383e-08
Q0IIH6	Hedgehog acyltransferase-like	HHATL	1.74504	2.30425e-08
A6QPB5	PGM1 protein	PGM1	0	2.30566e-08
G5E513;G5E5T5	Uncharacterized protein	G5E513;G5E5T5	2.96635	2.42844e-08
A6H7I0;Q58DJ7	KBTBD5 protein	KLHL40	0.629003	2.54144e-08
A4IFK4	SYNPO2 protein	SYNPO2	1.60546	2.58526e-08
A0A3Q1M3Q7;Q29RV1;F1MEN8	Protein disulfide-isomerase A4	PDIA4	0	2.66065e-08
Q3T147;Q861P7	Spliceosome RNA helicase DDX39B	DDX39B	1.57785	2.87174e-08
A0A3Q1LRN1;J9TPF5;F1ME62;A0A3Q1MLM4	Cardiomyopathy associated 5	CMYA5	0.672379	3.05826e-08
P82908	28S ribosomal protein S36, mitochondrial	MRPS36	0.638994	3.13727e-08
Q0VC48	Tropomodulin-4	TMOD4	0.675227	3.2888e-08
Q2HJH7;F1MLD8;A0A3Q1N5P3	Protein MEMO1	MEMO1	0.471677	3.42885e-08
Q2TBQ3	Guanidinoacetate N-methyltransferase	GAMT	0.555647	3.46827e-08
Q2KJI2;A7E3T4	Dolichyl-diphosphooligosaccharide--protein glycosyltransferase subunit STT3A	STT3A	0.344449	3.58815e-08
Q5E9A3;A0A452DKH0	Poly(rC)-binding protein 1	PCBP1	1.39114	3.59648e-08
A0A3Q1M3Z5;F1MMR6;A1YZD1;Q9BGU5;P80209	Cathepsin D	CTSD	0.422125	3.65942e-08
P61585;Q1RMJ6;Q7M3H5;Q3ZBW5	Transforming protein RhoA	RHOA	0.730786	3.79818e-08
Q3SZE2	Prefoldin subunit 1	PFDN1	0.538293	3.965e-08
A4FV37	Caveolae-associated protein 3	CAVIN3	15.5391	3.98293e-08
Q862M6;A1A4P5	Similar to prefoldin subunit 2 (Fragment)	Similar to prefoldin subunit 2 (Fragment)	1.85121	3.98635e-08
Q1RMH0;F1MV85	C11HXORF26 protein (Fragment)	C11HXORF26	1.58833	4.04146e-08
A0A3Q1LM35;F1MM79;A0JN67	Glutaminase	GLS	0	4.16321e-08
F1MBP8	COP9 signalosome subunit 5	COPS5	1.48282	4.17723e-08
P10096;A0A3Q1M8J9;Q712W6;Q0QES8;Q862P5;Q862S2;Q862K5;Q865L2;O77679;Q2QJG6;A0A4D6BGW0	Glyceraldehyde-3-phosphate dehydrogenase	GAPDH	0.551172	4.29986e-08
A6H7E3;Q5E9E1	PDZ and LIM domain 1	PDLIM1	0.471009	4.35301e-08
Q32L63;F1N318	Vacuolar protein sorting-associated protein VTA1 homolog	VTA1	3.65215	4.41365e-08
Q2HJ54;A0A3Q1MUH4	Phosphatidylinositol transfer protein alpha isoform	PITPNA	0.449488	4.54324e-08
A0A3Q1LHD8;A0A3Q1LXB1;A0A3Q1MIU3;A0A3Q1LZ53;A5PJL4;A0A3Q1MJ29;A0A3Q1MCM5;A0A3Q1M0H8;A0A3Q1LYH3;F1MNR5;A4IFF4;A0A3Q1LK61;A0A3Q1LNM0;A0A3Q1MLN6;A0A3Q1LNQ6;G5E5T2;A0A3Q1M4X3;A0A3Q1M608;A0A3Q1LJN0;A0A3Q1NFZ3;A0A3Q1LXK8;G5E5K2;E1BFR5;A0A3Q1M6X3	Ribosomal protein S6 kinase	RPS6KA3	0.718224	4.82291e-08
Q58CS3	Dipeptidyl peptidase 3	DPP3	0	4.9514e-08
Q32L40;G5E531	T-complex protein 1 subunit alpha	TCP1	0.827507	4.96659e-08
A6QQL4;G3MZF7	UBFD1 protein	UBFD1	3.44886	4.96666e-08
A2VE25	ANK1 protein	ANK1	0	4.97233e-08
Q56JX3;A0A452DIW3;A0A3Q1NJG8;G3MX45	60S ribosomal protein L31	RPL31	0.494835	5.01959e-08
E1BNQ4	ATP-dependent (S)-NAD(P)H-hydrate dehydratase	NAXD	1.51374	5.11301e-08
A0A3Q1M930;E1B748;A0A3Q1MBP1;A0A3Q1MJM1	Hypoxia up-regulated 1	HYOU1	0.376926	5.43652e-08
A6QNM9;A0A3Q1MLV2;A0A3Q1M9V5;A0A3Q1MUQ5;A0A3Q1M6G7	SLC25A12 protein	SLC25A12	0.764939	5.51212e-08
Q148C2;G3MZK7	Troponin C type 2 (Fast)	TNNC2	1.52864	5.72346e-08
F1N1C2;A0A3Q1MCE8;Q3T0C7;A0A3Q1LQQ1;A0A3Q1MR92	Stathmin	Stathmin	0.162539	5.786e-08
G8JKZ8;O97680	Thioredoxin	TXN	1.76457	6.10451e-08
P62894	Cytochrome c	CYCS	2.41054	6.22022e-08
P48035;F1MHQ4	Fatty acid-binding protein, adipocyte	FABP4	0	6.2213e-08
Q8HYI9;A0A452DI96	Prefoldin subunit 5	PFDN5	2.22299	6.5322e-08
Q3T199;E1B8G4;E1BEQ3	40S ribosomal protein S23	RPS23	1.86767	6.66571e-08
G5E5C3;Q2YDE4	Proteasome subunit alpha type	PSMA6	1.53827	6.71016e-08
P49410	Elongation factor Tu, mitochondrial	TUFM	0.721467	6.74811e-08
A4FUD0;A0A3Q1M478	MTHFD1 protein	MTHFD1	0.544073	6.84824e-08
Q2KJD0;A0A3Q1LNI7	Tubulin beta-5 chain	TUBB5	1.26077	6.99026e-08
A0A3Q1LUN6;F1MC86;A0A3Q1LR60;Q2T9U0	Guanine monophosphate synthase	GMPS	0.615387	7.09759e-08
O02739;A0A3Q1MJK1;A0A3Q1NAJ0;F1N0T3;Q862S0;A6QQ02;A0A3Q1LKH6;G3X7H8;Q862F5	Serpin B6	SERPINB6	0.556639	7.13161e-08
A0A3Q1M6F2	Uncharacterized protein	A0A3Q1M6F2	1.32491	7.67969e-08
Q3T0Q4;F1MPL4	Nucleoside diphosphate kinase B	NME2	1.66443	7.88299e-08
F1MX12	Ankyrin repeat domain 2	ANKRD2	0.51945	8.00981e-08
Q5E9T9	tRNA-splicing ligase RtcB homolog	RTCB	1.25124	8.11981e-08
O62654;Q862F7	Desmin	DES	1.52464	8.2229e-08
A0A3Q1LQ91	Histone cluster 1 H1 family member t	HIST1H1T	0.654604	8.2412e-08
Q32KP9	Nuclear transport factor 2	NUTF2	0.287658	8.30831e-08
P46196;F1MI27	Mitogen-activated protein kinase 1	MAPK1	0.609746	8.35488e-08
Q32LG3;A0A3Q1LTB0;Q0QF29;G1K1H1;Q58DR9	Malate dehydrogenase, mitochondrial	MDH2	1.55451	8.43062e-08
F1MRQ7	SH3 domain binding glutamate rich protein	SH3BGR	0.637092	8.55339e-08
Q3MHM5;G3X7R8;Q2HJ81	Tubulin beta-4B chain	TUBB4B	1.2555	8.97012e-08
A8E657;F1MY13	Alpha-aminoadipic semialdehyde synthase, mitochondrial	AASS	0.304985	8.98093e-08
Q32PH8	Elongation factor 1-alpha 2	EEF1A2	1.50471	9.06006e-08
P31322;F6Q9S4;B0JYK4;REV__A0A3Q1MD55;REV__E1BE66	cAMP-dependent protein kinase type II-beta regulatory subunit	PRKAR2B	0	9.47063e-08
A0A3Q1NC75	Calumenin	CALU	0.652554	9.4763e-08
A6QLZ6	GLRX5 protein	GLRX5	0.358727	9.6709e-08
F1N7K8;A0A3Q1LN22;Q07536	Methylmalonate-semialdehyde dehydrogenase [acylating], mitochondrial	ALDH6A1	0.533979	9.71046e-08
Q2KHU9;F7J0W0	Heat shock protein beta-3	HSPB3	1.81809	9.85083e-08
A1A4K3;A0A452DJ09	DNA damage-binding protein 1	DDB1	0.587876	9.87243e-08
A7E3T7;A0A3Q1MZ37;A0A3Q1NCY0;Q2KJC6;G5E5U7	S-adenosylmethionine synthase	MAT2A	2.99915	1.03826e-07
A0A452DI79;Q08DM8	Translin	TSN	0.354089	1.18507e-07
A3KN22;A0A3Q1MF04	NEDD8-conjugating enzyme Ubc12	UBE2M	0.415395	1.18841e-07
Q3T0F5;F1MJQ1;A0A3Q1M3K7;A0A3Q1M3F1;A0A3Q1LUM6	Ras-related protein Rab-7a	RAB7A	0	1.20416e-07
P13183;A0A3Q1MQN6;A0A3Q1LKB8;A0A0N4STN2	Cytochrome c oxidase subunit 7B, mitochondrial	COX7B	0.471228	1.2043e-07
Q2KHU2	Leucine rich repeat containing 2	LRRC2	0.253692	1.28799e-07
Q29443	Serotransferrin	TF	0.461329	1.31628e-07
A6QPG6	LANCL2 protein	LANCL2	1.6029	1.32946e-07
F1MXS1;A0A3Q1LLS4;P48820	E3 SUMO-protein ligase RanBP2	RANBP2	2.07426	1.37617e-07
Q0VCY1;A0A3Q1LUP8;A0A3Q1LZJ2;A0A3Q1M6X6	Vesicle-associated membrane protein-associated protein A	VAPA	0.700658	1.41844e-07
Q2KIW1;A9UIB1	Paraoxonase 1	PON1	0	1.51083e-07
A0A3Q1LG34;A6QLZ8;A0A3Q1MMX8;A6QP50	Coronin	CORO6	0.75622	1.51618e-07
Q861S4;G5E6D6;Q862K6;Q862P2;A0A3Q1MJC6;A0A3Q1NBR7;A0A3Q1M2S3;A0A3Q1LVC3	Similar to ribosomal protein L21 (Fragment)	RPL21	1.63125	1.52545e-07
Q27970;A0A3Q1M124;A0A452DJ01;Q6QDT7;A0A4P8K627	Calpain-1 catalytic subunit	CAPN1	1.5143	1.56172e-07
A0A3Q1N3Q6;A0A3Q1N2J5;A0A3Q1MRD9;Q3MHP6;F1MYS7	Eukaryotic translation initiation factor 4B	EIF4B	0.123226	1.60771e-07
G3MZU6	Uncharacterized protein	IGFN1	1.61298	1.62901e-07
Q3T0X5	Proteasome subunit alpha type-1	PSMA1	1.37781	1.72672e-07
F1MXZ2;A0A3Q1N4D0;B2DG18	Solute carrier family 16 member 3	SLC16A3	0	1.85946e-07
P38657;A5D7E8	Protein disulfide-isomerase A3	PDIA3	1.37044	1.90996e-07
Q687I9;P55859;A0A452DJA8;G3X8C8	Purine nucleoside phosphorylase	EDIP	1.65584	1.96568e-07
A7E3D5;Q3ZBG0;E1BD83;A0A3Q1NAL4	Proteasome subunit alpha type (Fragment)	PSMA7	0.69579	1.98588e-07
P63103;E1BDS9;A0A4D6DKI8	14-3-3 protein zeta/delta	YWHAZ	1.47661	2.12141e-07
A5PJI6	Caveolae-associated protein 4	CAVIN4	0.669043	2.12514e-07
Q58DT1;A0A3Q1LP69;A1XED1;E1BLQ8;F1N7A3;A0A3Q1LKR0	60S ribosomal protein L7	RPL7	1.83957	2.13821e-07
Q3ZBU5;A0A3Q1M5R8;G3MWK4	FUS interacting protein (Serine/arginine-rich) 1	SRSF10	2.11862	2.15526e-07
P08728	Keratin, type I cytoskeletal 19	KRT19	0	2.23944e-07
A0A3Q1LFQ2;A0A3Q1LTF6;A0A3Q1MKG1	Uncharacterized protein	A0A3Q1LFQ2;A0A3Q1LTF6;A0A3Q1MKG1	2.04556	2.27968e-07
A6QLJ8	Phosphotriesterase-related protein	PTER	0.721252	2.39564e-07
Q58DV0;A0A140T849;Q17QB1	Protein pelota homolog	PELO	0	2.42868e-07
G3MXS3	DUF4585 domain-containing protein	C6H4orf54	0.68297	2.43233e-07
Q32KL9	B-cell receptor-associated protein 29	BCAP29	0.566887	2.53734e-07
Q3SWZ6	Ribosome maturation protein SBDS	SBDS	0.54777	2.61557e-07
A0A3Q1LP99;P04116	Myelin proteolipid protein	PLP1	9.04973	2.6348e-07
Q3T0Y1	Ubiquitin thioesterase	OTUB1	1.8138	2.64728e-07
F6QQ60	Tropomyosin 4	TPM4	0.429657	2.88118e-07
Q1JP95;Q3SZ81;F1MWE0	Proteasome 26S ATPase subunit 3 (Fragment)	PSMC3	0.651575	2.98477e-07
Q3SX40;A0A452DI64;A0A3Q1M2W0	PDZ and LIM domain protein 7	PDLIM7	1.61574	3.04977e-07
Q2NKY7;E1BKU2	Septin-2	SEPTIN2	0.514533	3.33201e-07
P02316;A0A452DI53	Non-histone chromosomal protein HMG-14	HMGN1	0	3.44953e-07
A0A3Q1LX60;E1BA93	Synaptopodin	SYNPO	1.44802	3.47532e-07
M5FK76;F1N556	MATH (Meprin-associated Traf homology) domain containing family member (Math-33)-like	USP7	1.89043	3.6629e-07
Q8HXG5	NADH dehydrogenase [ubiquinone] 1 beta subcomplex subunit 11, mitochondrial	NDUFB11	1.42261	3.68928e-07
G3MZH4;F1MF68;A0A3Q1M952	AP-1 complex subunit gamma	AP1G1	0	3.79606e-07
P11064;A0A3Q1MR31;Q3SZ94	Low molecular weight phosphotyrosine protein phosphatase	ACP1	3.93238	3.95055e-07
A2VDN7	Heterogeneous nuclear ribonucleoprotein U	HNRNPU	1.6588	4.06452e-07
G3MZC7;A0A3Q1MF35;G3MXT3	Pre-mRNA processing factor 40 homolog A	PRPF40A	0	4.11953e-07
F1N091	Coiled-coil domain containing 6	CCDC6	0	4.42978e-07
A0A452DJ21;Q9N0T5;A0A3Q1NEI6	Eukaryotic translation initiation factor 4E	EIF4E	0	4.49234e-07
Q56JV9;G3N262;Q862R1;Q862H3;A0A3Q1N7H0	40S ribosomal protein S3a	RPS3A	0.796961	4.56721e-07
P84227;P68432;E1BGN3;G3N2P2;G3MWX6;A0A3Q1MPB8;A5PK61;Q3SZB8	Histone H3.2	Histone H3.2	1.39472	4.57984e-07
Q3T100;A0A452DIG5	Microsomal glutathione S-transferase 3	MGST3	2.2172	4.6866e-07
F6RB08;A5PJN3	Kinesin motor domain-containing protein	Kinesin motor domain-containing protein	0	4.80164e-07
Q5E938;Q32LJ9	Eukaryotic translation initiation factor 1	EIF1	0.68853	4.85158e-07
Q3T0Y5;A0A3Q1LX83	Proteasome subunit alpha type-2	PSMA2	1.81822	5.09806e-07
Q3ZBW4	Proliferating cell nuclear antigen	PCNA	0	5.98641e-07
Q0QEV5;Q5E973;A0A452DIR2;A0A3Q1M9B3;A0A3Q1MH44	Ribosomal protein L18 (Fragment)	RPL18	0.655188	6.2746e-07
Q0V8B7;A6H7F8	DNA replication licensing factor MCM5	MCM5	0.335944	6.40203e-07
Q3SWY2;G5E505	Integrin-linked protein kinase	ILK	1.24757	6.45571e-07
F1MVS4;A4IFQ8	Nucleolar protein 3	NOL3	1.36922	6.57057e-07
P00735;A0A452DI66	Prothrombin	F2	0	6.7538e-07
Q0VC55	Microtubule associated protein RP/EB family member 3	MAPRE3	0.552331	6.8257e-07
A0A3Q1M703;A0A3Q1LLK9;Q5E9X2;A0A3Q1MNG1;P79118	Dual-specificity mitogen-activated protein kinase kinase 6	MAP2K6	1.24725	7.13713e-07
Q2KJ93;B6VAP7;F1MND1;F1N5L2;F1MK42;A4FV20	Cell division control protein 42 homolog	CDC42	1.41397	7.19982e-07
G5E589;Q2TBX6	Proteasome subunit beta	PSMB1	1.37572	7.21416e-07
A0A3Q1MVM8;P13621;Q862C2	ATP synthase subunit O, mitochondrial	ATP5PO	1.7732	7.38502e-07
P00829;A0A452DII8;Q0QEM9	ATP synthase subunit beta, mitochondrial	ATP5F1B	1.27315	7.74115e-07
A0A3Q1MAG5;A0A3Q1MK57;Q4U5R3;Q2KJE7;A0A3Q1M2Y4	Proteasome activator complex subunit 1	PSME1	2.68806	7.83291e-07
Q6T8D8	Telethonin	TCAP	1.41405	8.08065e-07
A6QPY8	Peptidyl-prolyl cis-trans isomerase NIMA-interacting 4	PIN4	0	8.11624e-07
A0A3Q1M5S0;A0A3Q1M8W5;A0A3Q1LGL7;F1MYX9;A0A3Q1N9E9	Laminin subunit alpha 4	LAMA4	0.528498	8.22261e-07
A0A3Q1MY54;E1BL04;J9U8U3	Xin actin binding repeat containing 2	XIRP2	2.74095	8.25928e-07
Q3MHG3;F6QGM3;A0A3Q1M9D2	Mercaptopyruvate sulfurtransferase	MPST	0.592354	8.38883e-07
F1MPP1;Q17R06	RAB21, member RAS oncogene family	RAB21	0.451084	8.44238e-07
F2Z4I4;A4IFH6	Cardiac phospholamban	PLN	1.38985	8.53454e-07
A7YWH2;A0A3Q1LVQ8	Zinc finger Ran-binding domain-containing protein 2	ZRANB2	0	9.13665e-07
Q2HJD7;A0A3Q1N443	3-hydroxyisobutyrate dehydrogenase, mitochondrial	HIBADH	0.7137	9.21919e-07
Q3ZBN5	Asporin	ASPN	0.374436	9.70929e-07
F1MMU4	H15 domain-containing protein	H1FX	1.24604	1.03107e-06
E1BDA0	Dorsal root ganglia homeobox	DRGX	1.46287	1.03662e-06
P42899;A1XEE1;E1BCL5;F1MH76	60S acidic ribosomal protein P2	RPLP2	1.63301	1.0441e-06
E1BJB1;E1B953;Q6B856;A0A452DIL8;A0A452DI48;G3X7R7;Q148E2;G3N1W7;E1BJK2;A0A3Q1M442;Q7M2W1	Tubulin beta chain	TUBB2A	1.77447	1.04568e-06
A0A3Q1LVM5;A0A3Q1LW96;Q0VCM5;F1MMP5	Inter-alpha-trypsin inhibitor heavy chain H1	ITIH1	0.686059	1.05219e-06
A0A3Q1LUI4;F1MN60;A0A3Q1MIH7;A0A3Q1LKB5;A0A3Q1MR17;F1MS16;Q28164	Calcium-transporting ATPase	ATP2B2	1.64744	1.06723e-06
A0A3Q1LRD5;A0A3Q1LLW5;A0A3Q1MMC9;A0A3Q1MHH3	Sorbin and SH3 domain containing 1	SORBS1	0	1.09795e-06
P10881	Lupus La protein homolog	SSB	2.33939	1.14517e-06
A6QLD3;A0A3Q1LIY4	LRRC20 protein	LRRC20	0.537799	1.15863e-06
G8JKV5	60S ribosomal protein L14	RPL14	1.91886	1.17109e-06
Q0III9;G3X7I1;A0A3Q1M2X5	Alpha-actinin-3	ACTN3	1.36607	1.19678e-06
Q3ZC10;G3N0J6;A0A3Q1MIX9;E1BCC9	Small nuclear ribonucleoprotein Sm D1	SNRPD1	2.79164	1.23434e-06
F1MIH2;F1MBT8;A6QNM0;Q6Q137;A0A3Q1M3S4;Q6Q140	Septin 7	SEPTIN7	0.732351	1.24303e-06
A5PKE1;A0A3Q1MG38;F1N715	Adenylyl cyclase-associated protein	CAP2	1.34154	1.2912e-06
A0A3Q1LP31;E1BE28;A0A3Q1NG58;Q58D72	Atlastin GTPase 2	ATL2	0.71656	1.30902e-06
A0A3Q1LNY7	Phosphorylase b kinase regulatory subunit	Phosphorylase b kinase regulatory subunit	1.387	1.37008e-06
P02313;Q9TRT1;A0A3Q1LU18;G3MY00;A0A3Q1MHL0;Q3ZBV4	Non-histone chromosomal protein HMG-17	HMGN2	2.35614	1.38205e-06
Q56JW9;Q32LC3;O62741	X-linked eukaryotic translation initiation factor 1A	X-linked eukaryotic translation initiation factor 1A	1.35975	1.40145e-06
Q3SZA0	COP9 signalosome complex subunit 4	COPS4	0.791421	1.40616e-06
A0A452DHV9;Q5E9K0	Proteasome subunit beta	PSMB2	1.69325	1.41132e-06
A0A3Q1N568;Q5E9G3;F1MU19;REV__F1MQP6	Proteasome activator complex subunit 2	PSME2	8.49744	1.41646e-06
Q3T0B6	Complement component 1 Q subcomponent-binding protein, mitochondrial	C1QBP	1.95737	1.47804e-06
Q3T0T7	GTP-binding protein SAR1b	SAR1B	0.648688	1.48061e-06
Q3T0S6;E1BHY4	60S ribosomal protein L8	RPL8	1.44929	1.49329e-06
Q3Y5Z3;A0A3B0J3V0;A0A3Q1M564	Adiponectin	ADIPOQ	0.514326	1.52541e-06
F1MF97;A7E306	Nidogen 2	NID2	0.483628	1.53612e-06
F1MWU9	Heat shock protein family A (Hsp70) member 6	HSPA6	1.39142	1.58419e-06
F1N206	Dihydrolipoyl dehydrogenase	DLD	1.57341	1.62512e-06
Q2KIT4	DnaJ homolog subfamily B member 4	DNAJB4	1.37474	1.62716e-06
Q2TBG8;A0A452DK30;A0A3Q1N522	Ubiquitin carboxyl-terminal hydrolase isozyme L3	UCHL3	0.695458	1.62727e-06
A6QLG1;Q2KIE4;A0A3Q1MW89	Malignant T-cell-amplified sequence	LOC515358	2.76716	1.63564e-06
A7MB78;Q58CX0;A0A3Q1MNY2;A0A3Q1LJJ0;E1B9X7	Glycogen [starch] synthase, muscle	GYS1	0.633833	1.68323e-06
A7Z066;A0A3Q1LFC5;Q8HYW3	Calnexin	CANX	0.696211	1.6935e-06
Q17QP9	Proteasome (Prosome, macropain) 26S subunit, non-ATPase, 14	PSMD14	1.409	1.70395e-06
Q3ZC84;A0A3Q1LW01	Cytosolic non-specific dipeptidase	CNDP2	0.631628	1.73294e-06
Q32PB8	40S ribosomal protein S21	RPS21	0	1.74029e-06
A5D7L8	PGC-1 and ERR-induced regulator in muscle protein 1	PERM1	0.566393	1.75833e-06
A0A3Q1LQI5;Q5E9D0;A0A140T862	Eukaryotic translation initiation factor 2 subunit 2	EIF2S2	0.815679	1.80369e-06
E1BIG6	Transferrin receptor	TFRC	0.520026	1.80548e-06
Q3SZ52;A0A3Q1ND89;Q862Q9;Q3SZ43;A0A3Q1NL19;A0A3Q1LWR9;A0A452DJ32;A0A452DJ78;A0A3Q1MNS5;Q9N1C3	Ubiquitin-conjugating enzyme E2 variant 1	UBE2V1	1.28441	1.84677e-06
E1BGS2;A0A3Q1MT38;A0A3Q1LWD7;A0A3Q1MCT3;A0A3Q1M516;A0A3Q1MFK8	Uncharacterized protein	ACAD10	0	1.88487e-06
G8JKW7;A0A3Q1MGP2	Serpin A3-7	SERPINA3-7	2.72565	1.96195e-06
A0A3Q1N329;E1BMD3	Peptide-methionine (R)-S-oxide reductase	MSRB3	0.577104	2.07258e-06
Q3ZBD4	Small muscular protein	SMPX	1.70447	2.08544e-06
G3MZ86;O18778	Uncharacterized protein	LOC100300115	0.39337	2.10456e-06
A2VDZ9;Q861V1;A0A3Q1LIG6	Vesicle-associated membrane protein-associated protein B	VAPB	0.611452	2.11827e-06
Q24JZ7;A0A3Q1LIX4;A0A3Q1N4X8;A0A3Q1LV32	Succinyl-CoA:3-ketoacid-coenzyme A transferase	OXCT1	0.518833	2.14257e-06
P61284;G3MZG7;Q862L6;F1MDX5;F1N3R2	60S ribosomal protein L12	RPL12	0.805004	2.21184e-06
E1B919	Microtubule associated protein 6	MAP6	0.357793	2.23662e-06
Q5E987	Proteasome subunit alpha type-5	PSMA5	1.28627	2.33413e-06
F1N3S4;A0A3Q1MNL1	Cullin 4A	CUL4A	0.748337	2.33455e-06
F1N0S9;A4FV11;F1MH61	Family with sequence similarity 98 member A	FAM98A	0.569832	2.35579e-06
P01252	Prothymosin alpha	PTMA	0	2.42932e-06
Q3T0L7;A0A452DJ34	60S ribosomal protein L28	RPL28	0.719425	2.44889e-06
F1MFZ5;A5PKJ5;F6PRQ6	Unc-45 myosin chaperone B	UNC45B	0.651647	2.52723e-06
A7YY43;Q2T9T7	Dual specificity protein phosphatase	DUSP3	1.72411	2.61183e-06
G3MWV5	H15 domain-containing protein	HIST1H1E	1.54355	2.6299e-06
P00442;Q861T4;Q9TS96;F1MNQ4;A4URH1;A0A411D3F5	Superoxide dismutase [Cu-Zn]	SOD1	1.44753	2.95682e-06
P15103;A0A3Q1M403	Glutamine synthetase	GLUL	0.278689	3.02328e-06
Q3ZBU2;A0A3Q1LY77;A0A3Q1MDM7	CDGSH iron-sulfur domain-containing protein 1	CISD1	0.639476	3.04213e-06
A0A3Q1MAI4;A0A3Q1LW10;Q9BGI2;A0A452DI43	Peroxiredoxin-4	PRDX4	0.668177	3.05251e-06
Q2TBQ5	60S ribosomal protein L7a	RPL7A	1.4136	3.06028e-06
A0A3Q1LLK4	Uncharacterized protein	A0A3Q1LLK4	1.25239	3.1927e-06
Q2YDK4	High mobility group nucleosome-binding domain-containing protein 4	HMGN4	0.585564	3.24448e-06
G3N0K3;P79103;F1MJH2;Q2XW10;G3N267;A0A3Q1LQD0;E1BGR7	40S ribosomal protein S4	40S ribosomal protein S4	1.27162	3.24717e-06
A0A3Q1LWD9;P22600	Ferrochelatase	FECH	0.681831	3.25569e-06
Q58D69;A0A3Q1N174	Junctophilin 2 isoform 2	JPH2	0.696298	3.29471e-06
Q5E994	Charged multivesicular body protein 1b	CHMP1B	0.581662	3.4972e-06
Q29RK4;A0A3Q1LND7	UV excision repair protein RAD23 homolog B	RAD23B	1.32672	3.61326e-06
Q7YRW9;Q1RMR8;A7YVI6;F1N405	Reticulon	RTN4	1.24554	3.64731e-06
Q3MHL8	Small acidic protein	SMAP	2.77677	3.76213e-06
F6QHI8;A4FV23	Uncharacterized protein	DDX21	0	3.90214e-06
A0A3Q1MG42;A6QLN6;A0A3Q1LWN6;F1MYM9	Myosin heavy chain 11	MYH11	0.458405	3.9744e-06
G3MWJ8;G5E631;C0L633;D3IVZ3;D3IVZ2;A0A3Q1MR08;K0FH98;K0FD10;Q5W5U4;F1MYC6	DEAD-box helicase 3 X-linked	DDX3X	1.21693	4.05876e-06
A0A3Q1M1R3	Nebulin	NEB	1.85007	4.14632e-06
F1MTZ4	Fibrillin 2	FBN2	1.92633	4.46136e-06
A0A3Q1MQS4	PDZ and LIM domain protein 3	PDLIM3	1.32091	4.52733e-06
Q32PA0;A0A3Q1M5A1	U1 small nuclear ribonucleoprotein C	SNRPC	3.52444	4.62933e-06
A0A3Q1LJB2;Q17QL7	IF rod domain-containing protein	KRT13	0	4.69248e-06
Q148D3;A0A3Q1MSL5;A0A3Q1LY08	Fumarate hydratase	FH	1.41894	4.70006e-06
G8JKY0;Q5E958;A0A3Q1LPB5;A1XED8;Q862P8	40S ribosomal protein S8	RPS8	0.7904	4.77572e-06
P10575;G8JKV3;E1B773	Glutaredoxin-1	GLRX	0.442806	4.8517e-06
Q3SZA5;B0JYM7;F1ME02	Spermine synthase	SMS	0.726739	5.09843e-06
Q0VD18;A0A3Q1MLV3	Phospholysine phosphohistidine inorganic pyrophosphate phosphatase	LHPP	0.706378	5.26792e-06
P81644	Apolipoprotein A-II	APOA2	2.03821	5.5599e-06
A0A3Q1MD17;E1BDF0;A0A3Q1M1A2;A0A3Q1N6Z3;A0A3Q1LYQ6	Nexilin F-actin binding protein	NEXN	0.691716	5.58348e-06
P05630	ATP synthase subunit delta, mitochondrial	ATP5F1D	1.31595	5.62234e-06
P00435	Glutathione peroxidase 1	GPX1	0.510504	5.75449e-06
Q1RMP3;F1MTI7;P69678;F1N5T0;A0A3Q1M083	CutA divalent cation tolerance homolog (E. coli)	CUTA	1.6019	5.94203e-06
A0A3Q1MJY0;F1MBI1;Q2TBP0	Proteasome subunit beta	PSMB7	1.49038	6.10178e-06
Q0IIJ0	N-alpha-acetyltransferase 50	NAA50	1.62513	6.12316e-06
E1BL45;A0A3Q1MWC4;A0A3Q1LYZ2	EH domain binding protein 1 like 1	EHBP1L1	0	6.20683e-06
O46375;A0A3Q1MRM2	Transthyretin	TTR	1.43216	6.33524e-06
A0A3Q1MKQ7;P26452;F8UZU9;A0A3Q1MFG3;Q862H8;Q862N6	40S ribosomal protein SA	RPSA	1.22569	6.42577e-06
Q3SYX9;G3MXC8	Actin-related protein 2/3 complex subunit 5	ARPC5	0	6.5399e-06
P22292;A5D954	Mitochondrial 2-oxoglutarate/malate carrier protein	SLC25A11	0.557972	6.74069e-06
Q1JPF2;P34943	NADH dehydrogenase (Ubiquinone) 1 alpha subcomplex, 9, 39kDa (Fragment)	NDUFA9	1.3985	6.74803e-06
Q05443	Lumican	LUM	1.88966	6.87017e-06
A0A3S5ZP61;Q2KI59	ANK_REP_REGION domain-containing protein	PSMD10	0.693119	7.54156e-06
P14790	ATP synthase subunit ATP5MPL, mitochondrial	ATP5MPL	2.9269	7.54699e-06
A0A3Q1LJ98	Uncharacterized protein	A0A3Q1LJ98	1.32174	7.5542e-06
A0A3Q1N134;Q08DH6;REV__A0A3Q1N8W5;REV__Q3SZK7;REV__E1BJF0	Heterogeneous nuclear ribonucleoprotein U	HNRNPU	0	7.56656e-06
Q5E947;Q9BGI4;Q862N9;Q862E5;A0A3Q1MIR5	Peroxiredoxin-1	PRDX1	1.45441	7.6879e-06
A0A140T871;P00366	Glutamate dehydrogenase 1, mitochondrial	GLUD1	1.49618	7.84243e-06
Q28141;G5E5N3	ATP-dependent RNA helicase A	DHX9	0	7.94956e-06
Q2HJB8	Tubulin alpha-8 chain	TUBA8	1.57684	8.16807e-06
P01045	Kininogen-2	KNG2	0.41988	8.19972e-06
F1MHP6;A3KN12;Q6PWM2	Adenylosuccinate lyase	ADSL	0.596813	8.29639e-06
Q3ZBE5	Pre-mRNA-splicing factor SLU7	SLU7	0.419552	8.55142e-06
Q3ZC42;A0A3Q1LSZ6	Alcohol dehydrogenase class-3	ADH5	0.52629	8.60937e-06
G1K1R3;A0JNC0	Tropomodulin-1	TMOD1	0.645197	8.6665e-06
A0A3Q1NFY4	Uncharacterized protein	A0A3Q1NFY4	1.3334	8.92898e-06
P68002;A0A3Q1MAH7	Voltage-dependent anion-selective channel protein 2	VDAC2	1.35792	9.04354e-06
A5PJQ6;F6QJJ8	PGRMC2 protein	PGRMC2	1.30344	9.26419e-06
Q2KJ47	EH-domain containing 2	EHD2	1.53244	1.02354e-05
F1MNV5	Kininogen-1	KNG1	3.84702	1.03308e-05
A0A3S5ZPU2;Q0IID8	1-acylglycerol-3-phosphate O-acyltransferase 5	AGPAT5	8.09249	1.06116e-05
Q58CY6;A0A140T841	Prostamide/prostaglandin F synthase	PRXL2B	0	1.07261e-05
O97764	Zeta-crystallin	CRYZ	1.36464	1.10675e-05
Q01321;A0A3Q1M6L2	Cytochrome c oxidase subunit NDUFA4	NDUFA4	1.57753	1.116e-05
F1MZX6	Myosin heavy chain 13	MYH13	1.80867	1.17721e-05
Q2KHU8;A0A3Q1M1J7;C0KTL0;G3MWU5	Eukaryotic translation initiation factor 2 subunit 3	EIF2S3	0.451772	1.18379e-05
E1BQ37;A0A3Q1LXA1	Splicing factor proline and glutamine rich	SFPQ	1.41896	1.18556e-05
E1BEG2;A0A3Q1LPR0;G3N220;A0A3Q1MD54;A0A3Q1NDU9;A0A3Q1MEY9	Heterogeneous nuclear ribonucleoprotein A3	HNRNPA3	1.99164	1.33047e-05
P02081;G3N1Y3;P06643;P06642;E1BEL8;E1B976	Hemoglobin fetal subunit beta	Hemoglobin fetal subunit beta	1.79348	1.358e-05
A4IF97;Q5E9E2	Myosin regulatory light chain 12B	MYL12B	0.801512	1.41905e-05
Q3ZBI7;A0A3Q1ML84	ATP synthase membrane subunit DAPIT, mitochondrial	ATP5MD	4.88287	1.46196e-05
Q5E9F5	Transgelin-2	TAGLN2	1.55826	1.53401e-05
Q32PA8	Mth938 domain-containing protein	AAMDC	1.27639	1.55767e-05
E1BP91	Aminopeptidase	NPEPPS	1.42144	1.59369e-05
Q3T0F4	40S ribosomal protein S10	RPS10	0.591099	1.60567e-05
Q0VCY7;A0A3Q1MVT2	Serine/arginine-rich splicing factor 1	SRSF1	1.52981	1.61266e-05
Q56JU9;A0A3Q1NMC5;A0A3Q1NDD3;A0A3Q1N3Q0	40S ribosomal protein S24	RPS24	1.83397	1.62408e-05
Q3T0M0;G3X6P5	Vacuolar protein sorting-associated protein 29	VPS29	0.819481	1.63808e-05
Q3B7M2;M5FMT6;A0A3Q1ND53	Hydroxyacylglutathione hydrolase, mitochondrial	HAGH	0.708201	1.6484e-05
Q08E20;A0A3Q1MAU7	S-formylglutathione hydrolase	ESD	0.640366	1.67949e-05
P51176;A0A3Q1MI90	Protein-glutamine gamma-glutamyltransferase 2	TGM2	0.538209	1.69778e-05
A0A452DIH7;P81948;A0A3Q1M1Z2;G5E6J5	Tubulin alpha chain	TUBA4A	0.790506	1.72275e-05
Q2KHU5;A0A3Q1M2P0	ADP-ribose glycohydrolase MACROD1	MACROD1	1.39594	1.80487e-05
Q08DP0;A0A3Q1LRD1	Phosphoglucomutase-1	PGM1	1.42171	1.85739e-05
Q3T0K2;Q58DJ8	T-complex protein 1 subunit gamma	CCT3	0.673109	1.8856e-05
F1MM59;A6QLX2;Q25BC4	Fibrillarin	FBL	1.83552	1.90404e-05
F1N2G0	Myosin heavy chain 6	MYH6	0.602944	1.95381e-05
A0A452DI02;Q3MHR0;A0A3Q1M5Z8;G3MWX2	Acyl-protein thioesterase 1	LYPLA1	1.29333	1.95711e-05
A7YY47;A0A3Q1LNG7;E1B8N6	LMNB1 protein	LMNB1	0.772435	2.13643e-05
Q3SZQ6	60S ribosomal protein L32	RPL32	0.508435	2.24308e-05
A0A3Q1LTZ5;P11179;A0A3Q1MHE5;F1MEQ3	Dihydrolipoyllysine-residue succinyltransferase component of 2-oxoglutarate dehydrogenase complex, mitochondrial	DLST	1.24306	2.25377e-05
D3JUI8;REV__A0A3Q1MAZ1;Q29RT0;F1MEB7;A7E392;REV__E1BDE7;A0A3Q1M1V9;A0A3Q1NI86;F1MKU9;A0A3Q1LFP0;A0A3Q1MNR0;A0A3Q1NC33	RNA-binding motif protein, X chromosome	RBMX	1.75515	2.28085e-05
L7R5X3;A5D989;A0A3Q1M9K4;A0A452DIM3;L7R4Y6	Eukaryotic translation elongation factor 1 delta transcript variant 1	eef1d	1.30973	2.30994e-05
A0A3Q1M9Y6	Myomesin 3	MYOM3	0	2.33658e-05
Q3MHZ0;Q08DN8	FLOT1 protein (Fragment)	FLOT1	0.336792	2.34472e-05
P02192;A0A1K0FUF3;Q865L4;REV__Q3MHI8	Myoglobin	MB	1.41098	2.41679e-05
G5E675;Q0VCK5;A0A3Q1LIW3;A0A3Q1N8C9;A0A3Q1MS92;E1BMW2;A0A3Q1LVF9;Q1JPJ7	AP-2 complex subunit alpha	AP2A2	1.60898	2.42789e-05
Q148F1	Cofilin-2	CFL2	1.31158	2.50322e-05
A0A3Q1MRG1;E1BIN5	Cullin 3	CUL3	0.732823	2.60239e-05
A7MBD4;A0A3Q1MAU9	FARSA protein	FARSA	1.67279	2.63795e-05
Q2KJE5;Q9XSN4	Glyceraldehyde-3-phosphate dehydrogenase, testis-specific	GAPDHS	1.23361	2.64514e-05
Q9TRY0;F1MU79	Peptidyl-prolyl cis-trans isomerase FKBP4	FKBP4	0.431749	2.66379e-05
E1BNE2;F1N044	TIP120 domain-containing protein	CAND2	0.770485	2.76383e-05
A0A452DJF6;Q862J9;Q862E3;Q3T025;Q862T7;G3N288;F1MQJ8;Q862H0;A0A3Q1MGH0;G3N3W9;F1N0W3;E1BG46;E1B871;A1XED3;Q862J1;Q862F1;A0A452DJL1;A0A3Q1M7E8	60S ribosomal protein L17	RPL17	0.753719	2.76804e-05
A7Z057;P68252	14-3-3 protein gamma	YWHAG	1.28135	2.78386e-05
A0A3Q1MG73;F1MYN5;A5D7S8;A0A3Q1MJB2	Fibulin-1	FBLN1	0	2.80299e-05
Q29RN2;F6QLM5;A0A3Q1NLJ5	Glycogenin 1	GYG1	1.36913	2.85048e-05
Q02365	NADH dehydrogenase [ubiquinone] 1 beta subcomplex subunit 3	NDUFB3	0.73102	2.86501e-05
P13271;A0A452DJA3	Cytochrome b-c1 complex subunit 8	UQCRQ	0.822033	3.00297e-05
A0A3Q1MBQ7;E1BMG2;A0A3Q1MCT2	Dynein axonemal heavy chain 5	DNAH5	0	3.04817e-05
A6H7D7;A0A3S5ZP35;Q862B5	BZW2 protein	BZW2	0.695811	3.11415e-05
Q3SZN8;H9GW43	Ribonuclease/angiogenin inhibitor 1	RNH1	1.3236	3.13344e-05
Q3T0K1;F1N3H1	Calumenin	CALU	1.43657	3.2223e-05
A1A4M0	Translocase of inner mitochondrial membrane 13	TIMM13	2.2645	3.31681e-05
A0A3Q1M155;Q3SYZ5;F1MBQ8	DEAD-box helicase 5	DDX5	1.3843	3.33203e-05
P31976;A0A3Q1LVC7	Ezrin	EZR	8.86511	3.3878e-05
Q3ZBT6	Transformer-2 protein homolog beta	TRA2B	2.72109	3.3997e-05
A0A452DJX9;A0A3Q1MFQ0;Q9MZL3;A0A3Q1MCN7;A0A3Q1LQ06	Voltage-dependent L-type calcium channel subunit beta-3	CACNB3	1.35939	3.47515e-05
E1BB38	Signal recognition particle subunit SRP72	SRP72	0.531222	3.5096e-05
P52175;P52174;A1A4N9;G1K1A3;Q56JV4	Nucleoside diphosphate kinase A 2	NME1-2	1.55288	3.62948e-05
Q0VC36;A0A3Q1LR49	14-3-3 protein sigma	SFN	1.26703	3.70972e-05
F1MBR1;A4IFQ9	Heat shock 27kDa protein 2	HSPB2	1.31327	3.71785e-05
Q3ZBV8	Threonine--tRNA ligase, cytoplasmic	TARS	0.829844	3.73688e-05
P25708;A0A3Q1MG52	NADH dehydrogenase [ubiquinone] flavoprotein 1, mitochondrial	NDUFV1	1.2656	3.88104e-05
F6QIC1;A5PJM2;F8SWQ8	Troponin I2, fast skeletal type	TNNI2	0.678688	3.94641e-05
Q7JAS9;P03898;I3PE28;B1P0L9;A0A0S1S4F4;A0A0S1RVR9;Q6QTG4;Q45LU9	NADH-ubiquinone oxidoreductase chain 3	ND3	0.566638	3.97185e-05
G3MZI2;A0A3Q1LL63;F1MS62	ACPS domain-containing protein	ACPS domain-containing protein	0.289131	4.038e-05
F1MJW7;M5FI55	Dynamin-type G domain-containing protein	SRL	1.48251	4.311e-05
Q8MKH8;Q8MKI0;Q8MKI2;Q8MKI4	Troponin T fast skeletal muscle type	Tnnt3	2.07903	4.3785e-05
Q5EA80;F1MGN1;Q58D46	Geranylgeranyl transferase type-2 subunit alpha	RABGGTA	0.679788	4.51004e-05
Q1JPA2;Q3SZV3;F1MG05;Q862P6;Q862P4;Q862B9;Q862H1	Eukaryotic translation elongation factor 1 gamma (Fragment)	EEF1G	1.35411	4.56629e-05
Q3SX47;A0A3Q1M2E6;A0A3Q1MRL5	Heterogeneous nuclear ribonucleoprotein C (C1/C2)	HNRPC	1.59333	4.78927e-05
A0A3Q1LZV6;Q7SIB2;F1N474;A0A3Q1M0M2;A0A3Q1M970	Collagen alpha-1(IV) chain	COL4A1	1.63366	4.80584e-05
Q5E995;E1BG13;E1B8K9;A0A3Q1NAF9;A0A3Q1N412;F1MKZ5;A4IFU6;Q58CY1	40S ribosomal protein S6	RPS6	0.797471	4.85033e-05
A0A3Q1M1K1;Q2KJG3;F1MKH6	Asparagine--tRNA ligase, cytoplasmic	NARS	1.72581	4.86878e-05
F6R1R5;Q08DA2	GMP reductase	GMPR	0.160168	4.94384e-05
F1MJI7	Lamin B2	LMNB2	0.803071	4.9992e-05
P19483;F1MLB8;A0A3Q1LZQ9	ATP synthase subunit alpha, mitochondrial	ATP5F1A	1.30032	5.05176e-05
Q58DK1	Carnitine O-palmitoyltransferase 1, muscle isoform	CPT1B	0.680922	5.42328e-05
Q0VCZ8;A0A3Q1LWT4;A0A3S5ZPL3;A0A3Q1M3G1;A0A3Q1NM08;A0A3Q1LVU8;Q1LZF6	Acyl-CoA synthetase long-chain family member 1	ACSL1	0.728352	5.4282e-05
Q3ZC12;F2Z4J5	Eukaryotic translation initiation factor 3 subunit G	EIF3G	0.569943	5.50981e-05
Q2HJ26;Q6VBM2;F1MN04;F1MNL2	Phosphoribosylaminoimidazole carboxylase, phosphoribosylaminoimidazole succinocarboxamide synthetase	PAICS	1.29723	5.63528e-05
P13620;Q1JP98	ATP synthase subunit d, mitochondrial	ATP5PD	1.42092	5.66396e-05
Q5E9F8;A0A3Q1M588;A0A3Q1LMR9;G3MYD7	Histone H3.3	H3F3A	1.44119	5.68502e-05
Q3T0U3;A0A3Q1MDT8	Es1 protein	ES1	0.595334	5.69467e-05
Q3ZC07;G8JKX4;P62739;A0A452DJE4;Q5E9B5;A5D7J0;A0A3Q1M558;Q58DT9;F1MKC4	Actin, alpha cardiac muscle 1	ACTC1	1.63129	5.74322e-05
Q3SWX8;A0A3Q1LUZ1;Q3MHL3	Histone-binding protein RBBP7	RBBP7	1.48347	6.04735e-05
Q1RMJ5	Dehydrogenase/reductase SDR family member 7C	DHRS7C	0.729785	6.2415e-05
Q8MKH7;Q8MKH9;Q8MKI1;Q8MKI3;A0A3S5ZPQ2;G3MXQ2;A0A3S5ZPW3;A0A3Q1MHL7;A0A452DJI6	Troponin T fast skeletal muscle type	Tnnt3	1.3144	6.30412e-05
P08760	GTP:AMP phosphotransferase AK3, mitochondrial	AK3	0.802049	6.40512e-05
A0A3Q1LNE9;Q3ZBS7	Vitronectin	VTN	1.30216	6.42192e-05
A0A3Q1MN84;A4IFN7	Ubiquitin-protein ligase E3A	UBE3A	0.732547	6.54406e-05
Q9XSC6;A0A3Q1LX97	Creatine kinase M-type	CKM	1.22745	6.89977e-05
Q32LE9;A0A452DIL5	Cysteine and glycine-rich protein 2	CSRP2	2.35366	6.97202e-05
G3N1Q0;A0A3Q1NCP7;A0A3Q1LUM9;E1BPP6;A0A3Q1LW25;A0A3Q1LKL3;A0A3Q1LZ54	Methylcrotonoyl-CoA carboxylase 2	MCCC2	0.644786	6.99302e-05
P23709;F1MS25	NADH dehydrogenase [ubiquinone] iron-sulfur protein 3, mitochondrial	NDUFS3	0.757159	7.15751e-05
P21809	Biglycan	BGN	0.552251	7.51136e-05
A0A452DID6;Q3ZBV9	Dehydrogenase/reductase SDR family member 11	DHRS11	1.36095	7.58932e-05
Q0IIF7;F1MJV5;A0A3Q1M1Q2	Ubiquitin carboxyl-terminal hydrolase 14	USP14	0.821331	7.86368e-05
Q3SZ27	MICOS complex subunit MIC27	APOL	1.33171	7.98831e-05
Q3ZCF5;F1MYG0	Ornithine aminotransferase, mitochondrial	OAT	0.631599	8.21897e-05
Q148F8;A0A140T8A1;A0A1B3B5V9	Heat shock protein beta-6	HSPB6	1.26619	8.24845e-05
Q5E946	Protein/nucleic acid deglycase DJ-1	PARK7	1.328	8.37931e-05
F1N2F2;Q32KV0	Phosphoglycerate mutase	PGAM2	1.40197	8.44678e-05
E1BNV1;A0A3Q1LQC6;E1BPN0;A0A452DIQ8	Myosin binding protein C, fast type	MYBPC2	1.3296	8.64054e-05
A0A3Q1NI96	Uncharacterized protein	A0A3Q1NI96	1.24003	8.65734e-05
Q2KI43	Caveolin-3	CAV3	1.67452	8.92174e-05
P02687;F6QBP1;A0A3Q1MAL4;A0A3Q1MRJ3;Q3SZ92;A0A3Q1M4L2	Myelin basic protein	MBP	2.80653	9.14215e-05
E1BJZ1	Fibronectin type III and SPRY domain containing 2	FSD2	1.26784	9.22489e-05
A0A3Q1MK34;Q2KJJ9;B3RFM8;Q3SZB7;B2KJ42	Fructose-1,6-bisphosphatase isozyme 2	FBP2	1.33693	9.63928e-05
Q76LV2;A0A452DI85;A0A3Q1MBX2;Q3T007;A7E3E1;Q7M2S4;Q7M2S3	Heat shock protein HSP 90-alpha	HSP90AA1	1.29996	9.78536e-05
A0A3Q1M6K6;P20004;Q1P9Q3	Aconitate hydratase, mitochondrial	ACO2	1.27014	0.000106696
Q3T0S5;A5PK73;G3MXL6;A0A3Q1MFK7	Fructose-bisphosphate aldolase B	ALDOB	5.39524	0.000108054
Q5KR49;G3X7S7;A0A3Q1LQX6	Tropomyosin alpha-1 chain	TPM1	1.33098	0.000109175
A0A3Q1MC60;A0A3Q1LTX9;A0A3Q1MEF9	Nebulin	NEB	1.24586	0.000113161
Q3SZ54;Q9XT93;A0A3Q1M8I1;A0A3Q1M0U8	Eukaryotic initiation factor 4A-I	EIF4A1	0.697242	0.000113805
F1N3S2;Q2NKR7	Protein FAM162A	FAM162A	0.650801	0.000114479
E1BN16	Coiled-coil domain containing 18	CCDC18	1.85592	0.000118348
Q861V5;P62935;Q864S5;A0A411KUF8;Q9N138;G3X8B1;A0A3Q1MEG6;A0A3Q1M9Y7;A0A3Q1LSB7	Peptidyl-prolyl cis-trans isomerase (Fragment)	Peptidyl-prolyl cis-trans isomerase (Fragment)	0.654152	0.000120484
Q17QE2;A0A3Q1NGA7	LIM and cysteine-rich domains protein 1	LMCD1	1.27503	0.000121153
Q3T122	Eukaryotic translation initiation factor 3 subunit D	EIF3D	1.79021	0.000121198
P00423;A0A3Q1M380	Cytochrome c oxidase subunit 4 isoform 1, mitochondrial	COX4I1	1.33654	0.000121359
Q3T0S7	Chromosome 14 open reading frame 166 ortholog	RTRAF	1.66581	0.00012308
A5PJY9	CPNE3 protein	CPNE3	0.467667	0.000125011
Q3ZBE2;F6QD94	Similar to COX17 homolog, cytochrome c oxidase assembly protein	MGC128036	1.37094	0.000130786
A0A3Q1NBQ9;A5D7E6;A0A3Q1NA52;F6QCC9	Tetraspanin	CD82	0	0.000132823
G1K1Q2;O62768	Thioredoxin reductase 1, cytoplasmic	TXNRD1	1.25669	0.000132883
A0A3Q1LKQ5;A5PJL3;A0A3Q1MF91;A0A3Q1LJZ7;F6PU21;A0A3Q1M517;A6QLR9;A0A3Q1M8H8	Mitogen-activated protein kinase	MAPK12	0.709091	0.000133865
Q9XSJ4;F1MB08	Alpha-enolase	ENO1	1.30205	0.000137851
P79134;A0A3Q1M318;A0A3Q1N703;Q7M2V0;Q9TSA3;REV__F1MGW8	Annexin A6	ANXA6	1.29221	0.00014295
F1MMX2;A5D7L9;A0A3Q1M8J5;A0A3Q1MFL5;A0A3Q1LNP2;A0A3Q1MW67;A0A3Q1LYE4;A0A3Q1M815	Nebulin related anchoring protein	NRAP	1.59217	0.000143494
A6H703;A0A3Q1M0B7;F1N6B7;A0A3Q1MHT1;A9ZTK8	Serine/threonine-protein phosphatase	PPP3CB	1.37324	0.000146251
A3KN00	DUSP23 protein	DUSP23	0.793692	0.000148143
G3X6N3;Q6LBN7;C7FE01;P24627;B9VPZ5;B3VTM3;Q8MII0;Q2HJF0;E1BI82;A0A3Q1MUV9;A0A3Q1NEQ0;Q95M58;Q6LEB5;Q19KS1	Serotransferrin	TF	1.41513	0.000158921
A7E3V7;P62871;A0A3Q1LJU0;E1BB14;A5PKD6;A0A3Q1NGS8	Guanine nucleotide-binding protein, beta-1 subunit (Fragment)	GNB1	1.74576	0.000159773
A0A3Q1MQU9	Uncharacterized protein	A0A3Q1MQU9	1.22302	0.000161723
F1MDY1;A6QNN1;A0A3Q1MBI8	Asp-B-Hydro_N domain-containing protein	TRDN	0.551831	0.000162269
F1MWR3;Q2KJE4	Electron transfer flavoprotein subunit alpha, mitochondrial	ETFA	1.24597	0.000167552
Q2KJD2;P63026;G8JKX5;Q0V7N0;A0A3Q1LYV3	Vesicle-associated membrane protein 3	VAMP3	0.481748	0.000173861
F1N327;Q3SZI0	Mannose-6-phosphate isomerase	MPI	0.720052	0.000189371
Q32KN8;F2Z4K0;F6RP72	Tubulin alpha-3 chain	TUBA3	1.43012	0.000191374
F1MME6;P80473	Myomesin-1	MYOM1	1.21288	0.000204691
Q5E9H9	Mycophenolic acid acyl-glucuronide esterase, mitochondrial	ABHD10	0.736628	0.000207129
G5E5B8;E1BL01	Junctophilin	JPH1	1.24503	0.000207416
Q29RM3;F1MDM4;A0A3Q1LFH4	Receptor expression-enhancing protein 5	REEP5	0.520549	0.000213124
Q3T108	Proteasome subunit beta type-4	PSMB4	1.3498	0.000216058
A0A452DI87;Q3T189;A0A3Q1LZ07;O97650;Q0QEX9;A0A411D3G7	Succinate dehydrogenase [ubiquinone] iron-sulfur subunit, mitochondrial	SDHB	1.53026	0.000230206
A0A3Q1MI08;A0A452DJH4;A7MB35;Q2T9Y3;Q9N1X8	Pyruvate dehydrogenase E1 component subunit alpha	PDHA1	1.27968	0.000230904
F6PXE3;Q17QZ6	Caveolae associated protein 2	CAVIN2	1.22477	0.000231682
Q1RMM6	Coenzyme Q10 homolog A (S. cerevisiae)	COQ10A	1.46069	0.000236252
A0A140T897;P02769;A0A3Q1LNN7	Serum albumin	ALB	1.37439	0.000242408
A7E3S8;A0A3Q1MQM3;A0A3Q1M4L0	Heat shock 70kD protein binding protein	ST13	1.28687	0.00024399
Q9N0V4;F6Q751;E1BH17;A0A3Q1LFR2;A5PKM0;A0A3Q1LY34	Glutathione S-transferase Mu 1	GSTM1	1.37419	0.000253255
A0A3Q1MHF9;A6QP98;A0A3Q1NKS0;A0A3Q1LZA0;A0A3Q1MD05;A0A3Q1M6W6;A0A3Q1M3E2;A0A3Q1MML2;A0A3Q1M0N9;E1BMC6;A0A3Q1MIJ7	Sarcolemma associated protein	SLMAP	1.30442	0.00025412
E1BB08;A0A3Q1LJU5	Echinoderm microtubule associated protein like 2	EML2	1.58751	0.000260762
V6F7T1;F1N690	Acetyltransferase component of pyruvate dehydrogenase complex	DLAT	0.788677	0.0002698
P00130	Cytochrome b-c1 complex subunit 9	UQCR10	1.27139	0.000271866
P23935	NADH dehydrogenase [ubiquinone] 1 alpha subcomplex subunit 5	NDUFA5	0.744891	0.000277207
Q17QG8	Histone H2A	H2AFX	0.682915	0.000289101
P51186;A6QP82;F6PWC4;Q9XSJ1;F1MYC8;A0A3Q1M7D8;Q9GLD1	Calpain-3	CAPN3	0.700201	0.000294281
Q3T0F7	Myotrophin	MTPN	0.669259	0.000300685
F1MKB7;E1BJ08;G3MZB0;E1BKU3;Q0VCE1	Uncharacterized protein	GSTO1	0.517886	0.0003062
E1BMW9	Purine rich element binding protein A	PURA	1.30175	0.000310299
F6R9I4;A0A3Q1LV21;Q2KJ23;E1BNG8;A0A3Q1M026;A0A3Q1NGS3;A0A3Q1NHQ0;A0A3Q1N5F9;A0A3Q1M808;A0A3Q1ML09;A0A3Q1MU19;A0A3Q1LYI3;A0A3Q1LRI6;A0A3S5ZP74;A4FUG5;A0A3S5ZPG0;A0A3Q1MHL4;A5D783;A0A3Q1LZX1;A0A3Q1ML18	Bridging integrator 1	BIN1	1.24856	0.000319424
A5D984;Q3ZC87;Q1JPG7	Pyruvate kinase	PKM	1.37038	0.000324413
A0A3Q1LZ83;Q1LZB0;F1MK36	DDRGK domain-containing protein 1	DDRGK1	1.62034	0.000335147
A0A452DI24;P50397;A0A3Q1MPF1;A0A3Q1MNB1	Rab GDP dissociation inhibitor	GDI2	1.21459	0.000351157
Q2M2S4	Paroxysmal nonkinesigenic dyskinesia	PNKD	0.528622	0.000363528
F1MZR0;A7Z089	Nucleoporin 160	NUP160	0.538032	0.000372627
A0A3Q1MCJ7;Q862B7;Q3T076;A0A3Q1MWP9;F1MR01	Uncharacterized protein	RPS14	0.829119	0.000382318
G3MXG3;F1MAY4;A0A3Q1LRJ9;A6QQ99	Coiled-coil domain containing 88A	CCDC88A	1.54869	0.000382729
F1MWD3;Q3T115;A0A3Q1M719	Chaperonin containing TCP1 subunit 5	CCT5	1.22799	0.000387856
P38447;A0A452DIJ1	Endonuclease G, mitochondrial	ENDOG	0.658091	0.000391922
P05786;F1MU12	Keratin, type II cytoskeletal 8	KRT8	0.332817	0.000397853
Q3MHY1	Cysteine and glycine-rich protein 1	CSRP1	1.51723	0.000415005
Q148D5;F1MGC0;Q2PQT7	Succinate--CoA ligase [ADP-forming] subunit beta, mitochondrial	SUCLA2	1.2259	0.000415494
A0A3Q1MFE4;F1MXX0;Q2NL19	MICOS complex subunit MIC60	IMMT	1.21534	0.000423815
Q3SZE6;A0A3Q1LPX6;P34942;G5E543;A0A3Q1LW79	NDUFA10 protein (Fragment)	NDUFA10	0.767872	0.000427284
E1AXU0;G9FM72;G1EFQ1;G9FM73	Cardiomyopathy associated protein 1	XIRP1	0.339687	0.000449374
Q07130	UTP--glucose-1-phosphate uridylyltransferase	UGP2	0.740677	0.000451804
P23934;A8YXY4	NADH dehydrogenase [ubiquinone] iron-sulfur protein 6, mitochondrial	NDUFS6	0.697038	0.000462255
A0A3Q1N1U0;Q08DE9	Cullin 2	CUL2	0.788731	0.000469587
Q0VCI8	Protein phosphatase 1 regulatory inhibitor subunit 14C	PPP1R14C	8.61361	0.000478662
Q3ZCC8;A0A452DJS8	Tubulin polymerization-promoting protein family member 3	TPPP3	0.66345	0.000480192
Q29465;Q0III5;F1MHM5	Tyrosine--tRNA ligase, cytoplasmic	YARS	1.20239	0.000500319
P20000;A0A3Q1LRC1;G3X6U1;P52476;G5E5P4	Aldehyde dehydrogenase, mitochondrial	ALDH2	1.20575	0.000510688
A0A3Q1MQB1;Q2TBR3;F1N7I0	Uncharacterized protein	LOC782688	0.618207	0.000521184
A6QPA7;F1MLX6;E5D0T2;E5D0S9;E5D0T0;E5D0S8;E1BA23;E5D0S7;E5D0T1	AMP deaminase	AMPD1	1.23981	0.000537963
Q09430	Profilin-2	PFN2	1.57531	0.000544017
Q5J801;Q3SZQ8;A0A0A0MP92;Q27984;A2I7N3;A0A3Q1MGZ6	Endopin 2B	Endopin 2B	0.617114	0.000544944
Q56K03;G1K1B4;E1BE42;Q28150;Q58DM9;G3MWX5	60S ribosomal protein L27a	RPL27A	1.44524	0.000562456
A0A3Q1MJ97;A0A3S5ZPC1	Synaptophysin like 1	SYPL1	0.809136	0.000581353
O77784;Q9BGH9;Q9TVD2	Isocitrate dehydrogenase [NAD] subunit beta, mitochondrial	IDH3B	0.81785	0.000584452
Q2HJ38	Calponin-1	CNN1	1.60584	0.000593097
A8WFQ0;P42026	NADH dehydrogenase [ubiquinone] iron-sulfur protein 7, mitochondrial	NDUFS7	0.77214	0.000602751
A0A3Q1LV98;A0A3Q1LU35;E1BE25;REV__F1MPH4	Filamin C	FLNC	1.41326	0.000615926
A6H7C4;F1N1S3	CBX3 protein	CBX3	1.3783	0.000621089
Q58DQ3;G3N2R1;A8NJ40	60S ribosomal protein L6	RPL6	0.740884	0.00064467
P80227;A0A3Q1M9W1	Acylamino-acid-releasing enzyme	APEH	1.49118	0.000648084
A0A3Q1M4K6;B8Y9T0;A0A3Q1NHX9;B8Y9S9;P07589;G5E5A8;G5E5B0;G5E5A9;Q95KV4;Q95KV5;Q71U44;Q862C9	Fibronectin	FN1	0.708334	0.000659269
Q2KJ25	26S proteasome non-ATPase regulatory subunit 12	PSMD12	0.749252	0.000667015
P33097	Aspartate aminotransferase, cytoplasmic	GOT1	1.41234	0.00067086
Q2KJ45;G3MX91	TAR DNA binding protein	TARDBP	1.29478	0.000677836
P62958;A0A3Q1MQJ9;A0A452DIE9;A1XEA3;A1XEC4;A1XEC3;A0A3Q1NC15	Histidine triad nucleotide-binding protein 1	HINT1	1.29117	0.000681519
F1MIZ9;A0A3Q1NKI3;A0A3Q1LJF4;A0A3Q1MUS6	Importin subunit alpha	KPNA3	0.799516	0.000689801
G3MXV0;Q17QA3	Peptidylprolyl isomerase	FKBP5	0.610693	0.000718266
G3N2J1;P29172;A0A452DJJ9;A0A452DIT6	Microtubule-associated protein	MAPT	1.55918	0.000742187
Q3T0B7;A0A3Q1MP79;A0A3Q1LX62;A0A3Q1LS99;A0A452DJI3	40S ribosomal protein S27-like	RPS27L	0.778137	0.000755002
Q5E956;A0A452DIX3	Triosephosphate isomerase	TPI1	1.26691	0.000795716
Q2KIW9;A0A452DIX8	UMP-CMP kinase	CMPK1	1.29489	0.000830107
F1MHT1	Amylo-alpha-1, 6-glucosidase, 4-alpha-glucanotransferase	AGL	1.24247	0.000840983
Q3SZA4	Solute carrier family 25 (Carnitine/acylcarnitine translocase), member 20	SLC25A20	1.23946	0.000854574
F1MKG2	Collagen type VI alpha 2 chain	COL6A2	1.31801	0.000865044
A0A3Q1MIY3;P13135;A0A3Q1M8H9;A0FJZ6	Calpain small subunit 1	CAPNS1	1.29118	0.00089153
A6QR08;A0A3Q1MLK2;A0A3Q1ME43;F1MP10	GPS1 protein	GPS1	1.22517	0.00091603
A4FV78	KBTBD10 protein	KLHL41	1.25213	0.000936676
Q8WN55;A0A3Q1M994;A8YXY5;F1MPG6;A0A3Q1LLD4	Polypyrimidine tract-binding protein 1	PTBP1	0.531559	0.000958339
A0A3Q1M4M4;P13619;A0A3Q1MP66	ATP synthase F(0) complex subunit B1, mitochondrial	ATP5PB	1.26605	0.00100798
A7MB21;Q32PC0	FERMT2 protein	FERMT2	1.23605	0.0010456
A0A3Q1MHW6;F1MRD8	TBC1 domain family member 12	TBC1D12	1.37156	0.00105177
Q4U0T9;D3KAU5	Cysteine and glycine-rich protein 3	CSRP3	1.44333	0.00107886
P68138;Q862L0	Actin, alpha skeletal muscle	ACTA1	1.54216	0.00108915
A7E3V3	MICOS complex subunit MIC60	IMMT	1.3019	0.00115991
A0A3Q1MP13;A0A3Q1MGE6;Q3SYU7;A0A3Q1LMQ9;F1MMY6	Transportin-1	TNPO1	0.647348	0.00119691
Q32PA1	CD59 molecule	CD59	1.3356	0.00127613
A0A3Q1MIY8;A6QR19	Enolase 2	ENO2	2.33173	0.00134185
G3MZK0	2-aminoethanethiol dioxygenase	ADO	0.621015	0.00139781
Q5E9F7;B0JYL8	Cofilin-1	CFL1	1.20996	0.00141351
P04272	Annexin A2	ANXA2	0.777448	0.00142304
A0A3Q1M4I4;A0A3Q1MXK6;Q8SQ21	Histidine triad nucleotide-binding protein 2, mitochondrial	HINT2	1.28227	0.00148852
Q3ZBV3;Q0VC92;A0A452DHY5	Protein mago nashi homolog	MAGOH	1.63902	0.00153372
Q5KR47;Q0VBX6	Tropomyosin alpha-3 chain	TPM3	1.33552	0.00153863
Q148L6	Trans-1,2-dihydrobenzene-1,2-diol dehydrogenase	DHDH	1.25088	0.00155549
P25712;A0A452DJX3	NADH dehydrogenase [ubiquinone] flavoprotein 3, mitochondrial	NDUFV3	0.694391	0.0016516
A4IFH5;A0A452DIW8;Q7YRA0;A0A3Q1M4C5;E1BF40	Alanine aminotransferase 1	GPT	1.24562	0.00165416
E1BGX4;A0A3Q1LZT9	WW domain binding protein 2	WBP2	0.756452	0.001729
A1L5B0;Q1LZF9	Myosin regulatory light polypeptide 9 (Fragment)	MYL9	0.572508	0.00193421
P48644;E1BMG9;A7YY67	Retinal dehydrogenase 1	ALDH1A1	1.26617	0.00202296
Q2KJB7;F1N1M7	Carnitine O-palmitoyltransferase 2, mitochondrial	CPT2	0.76044	0.00202579
F1N339	Tyrosine-protein phosphatase non-receptor type	PTPN11	0.314355	0.00203338
A0A3Q1MIL5;A0A3Q1ML26;A0A3Q1M0K3;A0A3Q1MFI7;G3MXG6;G3N1H5;G3MWT1;G3MY71;G3N188;A0A3Q1LLT0;A0A3Q1MUR2;A0A3Q1MI29;A0A3Q1M667;A5D7Q2	Ig-like domain-containing protein	Ig-like domain-containing protein	0.577359	0.00214248
A0A3Q1M010;A0A3Q1MT05;A0A3Q1MUI0	UTP--glucose-1-phosphate uridylyltransferase	UGP2	0.713045	0.00225296
A0A3Q1LMK8;Q32L99;A7E3P5	Prostaglandin reductase 2	PTGR2	0.814495	0.00226821
A0A3Q1MR14	Galectin	LGALSL	0.564805	0.00227666
E1BHT5	Ubiquitin protein ligase E3 component n-recognin 4	UBR4	63.1931	0.0022969
P00921;F1N0H3;A0A3Q1MM44	Carbonic anhydrase 2	CA2	1.94699	0.00240657
O46504;F1N4M3;A7E3P3	Pyruvate dehydrogenase phosphatase regulatory subunit, mitochondrial	PDPR	1.29827	0.00240946
Q56JX9;F1MFF7	Fatty acid-binding protein, intestinal	FABP2	0	0.00242542
E1BI98	Collagen type VI alpha 1 chain	COL6A1	1.33891	0.0025278
E1BA17;A0A3Q1N775	Collagen type XIV alpha 1 chain	COL14A1	0.770094	0.00264081
A0A3Q1LWF3;A0A3Q1N8S4	Calcium-transporting ATPase	ATP2A2	1.2595	0.00279903
F1MSZ6;P41361;A0A3Q1MS55;A0A3Q1NJR8	Antithrombin-III	SERPINC1	1.20791	0.00280294
P11966;A0A3Q1MTX8	Pyruvate dehydrogenase E1 component subunit beta, mitochondrial	PDHB	1.20878	0.00286363
F1MF93	RNA binding motif protein 20	RBM20	1.29448	0.00287508
F1MLD0;A4FV09	Pantothenate kinase 4	PANK4	0.64239	0.003
F1MXW4	Sodium/potassium-transporting ATPase subunit alpha	ATP4A	0	0.00303514
A0A452DIU2;A0A3Q1N5A9;P00517	cAMP-dependent protein kinase catalytic subunit alpha	PRKACA	0	0.00304267
Q2NL34	Ubiquinone biosynthesis protein COQ9, mitochondrial	COQ9	1.2619	0.003095
A0A3Q1M6N7;Q3SZH7	Leukotriene A(4) hydrolase	LTA4H	0.824504	0.00326409
Q7SIH1;R9QSM8;K4JDT2;K4JF16;K4JBR5;K4JBS4;K4JBR9;K4JR88;K4JR71;K4JR81;K4JDS3;A0A452DI08;K4JR84;K4JBA5;K4JBT0;K4JDS8;A0A3Q1LMP7;K4JBA2;A0A3Q1M4S0;A0A3Q1LKK3;A0A3Q1MCP0;A0A3Q1M2P2;A0A3Q1LLI6;A0A3Q1MNN6;F1MI18;A0A3Q1M8I5;A0A3Q1NGH3;F1MJK3	Alpha-2-macroglobulin	A2M	0.759206	0.00334081
A0A3Q1N351;P58108;F1MH48;A0A3Q1MRT1;K4P0T7	5-AMP-activated protein kinase subunit gamma-1	PRKAG1	1.92813	0.00338001
F1MVF1;A4FV87;A0A3Q1NKC2;A0A3Q1LVD5;F1MG86;A0A3Q1N6D2;A0A3Q1MCE4;A0A3Q1MFS6;A0A3Q1M826;A0A3Q1N1Z3;A0A3Q1M066	Calcium/calmodulin dependent protein kinase II gamma	CAMK2G	0.661114	0.00338648
Q5E9K3	Pyridoxine-5-phosphate oxidase	PNPO	0	0.00340971
Q3MHP5;G3N2L0	Developmentally-regulated GTP-binding protein 1	DRG1	1.63218	0.00351015
F2Z4F5	Dipeptidyl peptidase 3	DPP3	0.789687	0.00356847
Q3ZC89;F1N4Q2;Q862K9	Methionine aminopeptidase 2	METAP2	1.29611	0.00366165
P13696;A0A3Q1LX99	Phosphatidylethanolamine-binding protein 1	PEBP1	1.24258	0.00367491
A0A3Q1LV36;F1MPE5;Q3B7N3	Importin 5	IPO5	0.674657	0.00373601
E1BB91	Collagen type VI alpha 3 chain	COL6A3	1.26174	0.00393722
Q32L93;F1MCZ0	GMP reductase 2	GMPR2	1.37898	0.00403751
Q2KIJ6;F1MES6	UBX domain-containing protein 6	UBXN6	0	0.00405385
V6F957;Q9TS87	Transgelin	TAGLN	1.88047	0.00439984
Q1LZ72	Canopy 2 homolog (Zebrafish)	CNPY2	0.799266	0.00442992
A0A3Q1LXR9;F1MRG7;A7MB62;A0A3Q1M2H2;A0A3Q1M5Y2	Actin-related protein 2	ACTR2	0.674625	0.004487
Q9GK13;Q0III1;A0A3S5ZPN0	Methylmalonyl-CoA mutase, mitochondrial	MMUT	1.94243	0.00450051
Q3SX44	N(G),N(G)-dimethylarginine dimethylaminohydrolase 2	DDAH2	0.705384	0.00455579
A0A452DIW4;Q3T145	Malate dehydrogenase	MDH1	1.30521	0.00499313
F1N3F6;A8KC83	Chromodomain helicase DNA binding protein 4	CHD4	1.35676	0.00514455
Q3T0T9	20-beta-hydroxysteroid dehydrogenase-like	MGC127133	0.219096	0.00514855
E1B9S8	Core-binding factor subunit beta	CBFB	1.34866	0.0052851
M0QVZ6;A5D7M6;Q5XQN5	Keratin, type II cytoskeletal 5	KRT5	0.185059	0.00546269
Q3T149;E9RHW1;A0A1C9EIX6;A0A1C9EIX3;A0A1B0Z542;G3X7S2;Q58DP7	Heat shock protein beta-1	HSPB1	1.32638	0.00547983
F1N048;A6QNV2	Peptidyl arginine deiminase 2	PADI2	1.3972	0.00570507
A0A3Q1N590;A0A3Q1M7U8;E1B8N9;A0A3Q1LH95	Protein kinase domain-containing protein	MAP3K20	0.76849	0.00590939
P04394	NADH dehydrogenase [ubiquinone] flavoprotein 2, mitochondrial	NDUFV2	0.806241	0.00615269
A0A3Q1MB35;Q32LM2	Small glutamine-rich tetratricopeptide repeat-containing protein alpha	SGTA	0	0.00650922
A7Z068	LMOD2 protein	LMOD2	0.775421	0.00696878
Q3T0X6;A0A3Q1LQ87;E1BAT6	40S ribosomal protein S16	RPS16	0.493486	0.00714556
F6RBJ1;Q0VD11;A0A3Q1MVD3;A0A3Q1MAH3	Lunapark, ER junction formation factor	LNPK	1.23046	0.00720787
Q3SZV7;A0A452DI25;A0A3Q1N2E0	Hemopexin	HPX	1.22231	0.00721042
A0A3Q1LPQ6;A0A3Q1M1V8	Tropomyosin alpha-1 chain	TPM1	0.607604	0.00765175
Q0VCK0;A0A3Q1LXU9;Q6PWM1	Bifunctional purine biosynthesis protein PURH	ATIC	1.20741	0.00769736
E1BGX1	TATA-box binding protein associated factor 15	TAF15	2.76388	0.00849882
A0A3Q1MTB8;Q28034;A0A3Q1MKJ7	Glucosidase 2 subunit beta	PRKCSH	0.740685	0.00874133
Q3SYT7;F1MYH8	26S proteasome non-ATPase regulatory subunit 8	PSMD8	1.23232	0.00887144
K8FK38	Heat Shock Protein 70 (Fragment)	HSP70	0.279986	0.00937069
Q862I1;Q862D6	60S ribosomal protein L24	RPL24	1.22748	0.00937272
F1N169;A0A3Q1M057;A0A3Q1LMA3;Q8WMQ6;Q95LH5;Q9TSA8	Filamin A	FLNA	0.811175	0.00960068
F1N5U0	Alpha kinase 3	ALPK3	0.674668	0.00982512
P00974;P00975;P04815;A0A3Q1MBE1;A0A3Q1M0F4	Pancreatic trypsin inhibitor	Pancreatic trypsin inhibitor	0.721771	0.00982652
A4IFM7	Myosin light chain kinase 2, skeletal/cardiac muscle	MYLK2	1.22065	0.0100179
Q1JQB0	Collagen type VI alpha 2 chain	COL6A2	1.27422	0.0103912
Q0IIJ2	Histone H1.0	H1F0	1.21749	0.0109414
Q3T0G3	AHA1, activator of heat shock 90kDa protein ATPase homolog 1 (Yeast)	AHSA1	0.732265	0.0117726
P41976;E1BHL1	Superoxide dismutase [Mn], mitochondrial	SOD2	1.26548	0.0126606
Q0II43;F1MLV3;A0A3Q1ME81;A0A3Q1LKV8;Q5D0G0	Thioredoxin-like 1	TXNL1	0.808515	0.0133167
P10522	Myelin protein P0	MPZ	1.37199	0.0150956
A0A3Q1LZU8;A6QNJ8;A0A3Q1N1T6;F1N6Y1	Glucosidase II alpha subunit	GANAB	0.708943	0.0152867
P09867;F1MTY3;A0A3Q1N0D7;A0A3Q1MQM9;M5FMW1;A0A3Q1LR30;A0A3Q1ME36	Heterogeneous nuclear ribonucleoprotein A1	HNRNPA1	0.727017	0.0211488
F6RR68;A5D7K5;E1BAP6	NAD(P)(+)--arginine ADP-ribosyltransferase	ART1	0.804045	0.0224366
G3N2N2;REV__A0A3Q1MH18;REV__F1MD64	Suppressor APC domain containing 2	SAPCD2	1.62829	0.0238713
Q9GKN8;A6QQQ3	Prolargin	PRELP	0.749541	0.0246471
A6QR32;A0A3Q1LZQ7;A1L520;A0A3Q1LWK0	ADP-ribosylation factor GTPase-activating protein 2	ARFGAP2	1.55285	0.0288726
P06394;A6QNZ7	Keratin, type I cytoskeletal 10	KRT10	0.680845	0.0313003
P80177;A0A0F7RPX0;A0A3Q1MT60;Q6PVY3	Macrophage migration inhibitory factor	MIF	1.37596	0.0318725
Q5E9B1;A0A3Q1M5R4;B0JYN3	L-lactate dehydrogenase B chain	LDHB	0.811875	0.0325334
P04038;A0A3Q1LXK7;A0A3Q1N0B5;A0A3Q1M1C3	Cytochrome c oxidase subunit 6C	COX6C	1.20488	0.0325531
G3N0V2	Keratin 1	KRT1	0.562141	0.0330062
P62833;P61223;A0A3Q1LTK0;A0A3Q1NCE9	Ras-related protein Rap-1A	RAP1A	2.81017	0.0335084
F1MTZ1;Q3ZBA8	Protein NDRG2	NDRG2	0.815157	0.0404083
P21793;D7NPV3;D7NPV5;D7NPV0	Decorin	DCN	0.66389	0.0433359
A0A3Q1LPH5	Gp_dh_N domain-containing protein	Gp_dh_N domain-containing protein	0.812987	0.0453067
A6H714;A5PJZ8	Mtr4 exosome RNA helicase	MTREX	0.760136	0.0454559
P21856	Rab GDP dissociation inhibitor alpha	GDI1	0.520427	0.0465037
Q5E9J1	Heterogeneous nuclear ribonucleoprotein F	HNRNPF	0.729207	0.0482975
Q1JQB2	Mitotic checkpoint protein BUB3	BUB3	Infinite	1.33464e-25
Q2KIV2;A0A3Q1LY17	Mitochondrial import inner membrane translocase subunit Tim9	TIMM9	Infinite	2.7223e-23
A0A3Q1M7W9;Q2KIA5	Dynamin-1-like protein	DNM1L	Infinite	3.35813e-22
G8JKX8;P35605	Coatomer subunit beta	COPB2	Infinite	3.94184e-22
A0A3Q1MY69;A0A3Q1MDF7;A7MB80;A0A3Q1MB59;A0A3Q1M3D9	General transcription factor II-I	GTF2I	Infinite	6.28252e-22
F1N3I4	Myoferlin	MYOF	Infinite	1.3344e-21
E1BFD5;A0A3Q1LKZ4	Cullin 4B	CUL4B	Infinite	1.5773e-21
A5PJZ1	Calcium-binding mitochondrial carrier protein SCaMC-1	SLC25A24	Infinite	2.5848e-21
Q3ZCE8;A0A452DIC8;F6QBF9	RNA-binding protein 8A	RBM8A	Infinite	2.68595e-21
Q1LZ92	Core histone macro-H2A	H2AFY2	Infinite	4.74848e-21
G3X6Z3;Q3SZF8	Small nuclear ribonucleoprotein Sm D2	SNRPD2	Infinite	2.53654e-20
A0A3Q1MUD4;F1MT25;A0A3Q1M9B5;Q2YDE6	High density lipoprotein binding protein	HDLBP	Infinite	2.77492e-20
A0A3Q1M2L8;A0A3Q1M9M6;F1MU48;F1MDU7	DNA topoisomerase 2	TOP2B	Infinite	3.61722e-20
Q0P5I4;A0A3Q1LG16;Q148N1;E1BFZ9;E1BLY2	MCM4 protein	MCM4	Infinite	6.05316e-20
Q0II26	Aminoacyl tRNA synthase complex-interacting multifunctional protein 2	AIMP2	Infinite	9.926e-20
E1BGS4	Taxilin alpha	TXLNA	Infinite	1.01776e-19
A6H7B7	SFRS5 protein	SRSF5	Infinite	1.14873e-19
A0A0A0MPA4;Q56JX5;A0A3Q1MTI8	Uncharacterized protein	A0A0A0MPA4;Q56JX5;A0A3Q1MTI8	Infinite	1.25041e-19
Q3T0Y6;Q5E952	RALY protein	RALY	Infinite	1.35377e-19
A0A3Q1M4T2;Q5EAD4	Short/branched chain-specific acyl-CoA dehydrogenase, mitochondrial	ACADSB	Infinite	1.48299e-19
G3N166	Pre-mRNA processing factor 38B	PRPF38B	Infinite	1.61595e-19
A0A3Q1N4E6;E1B7E1;A0A3Q1N4I6;A0A3Q1N0V2;A0A3Q1M3M4;A0A3Q1MI66;A0A3Q1M6L9	Teneurin transmembrane protein 4	TENM4	Infinite	1.66366e-19
Q2HJ47;E1BIK7	Density-regulated protein	DENR	Infinite	2.29581e-19
Q8MJG1;E1BP00	PC4 and SFRS1-interacting protein	PSIP1	Infinite	2.55044e-19
E1BH78	Small nuclear ribonucleoprotein U5 subunit 200	SNRNP200	Infinite	2.67832e-19
G3N365;Q6IEF4;A7Z065;O97594	Structural maintenance of chromosomes protein	SMC3	Infinite	3.66198e-19
F1MMK2;A0A3Q1MM55	Glucose-6-phosphate 1-dehydrogenase	G6PD	Infinite	5.01362e-19
Q58DR7;P11019;A0A3Q1NNP6;Q32LB7	ATPase, H+ transporting, lysosomal 31kD, V1 subunit E isoform 1	ATP6V1E1	Infinite	6.44209e-19
Q3ZBA6	DnaJ homolog subfamily B member 11	DNAJB11	Infinite	8.62489e-19
E1BIF8	Uncharacterized protein	E1BIF8	Infinite	9.34037e-19
Q3T022;G3X7E1	Histone deacetylase complex subunit SAP18	SAP18	Infinite	9.63736e-19
Q32KN6	Phosphoglycerate kinase	PGK2	Infinite	1.1368e-18
A0A3Q1M2E5;A0A3Q1MRI6;A0A3Q1M7N6;A0A3Q1NL10;A0A3Q1MUK3;A0A3Q1NDV3;A0JN82	Uncharacterized protein	SORBS2	Infinite	1.17818e-18
Q1RMT6;A0A3Q1LUB7;A0A3Q1M4B5;A0A3S5ZP47;A0A3Q1N357	Drebrin 1	DBN1	Infinite	1.20349e-18
A0A3Q1MP68;E1BKG4;A0A3Q1MUX7;F1N7G8	PDS5 cohesin associated factor A	PDS5A	Infinite	1.64848e-18
Q28174;G3N1U2;A0A3Q1LMP2;G3MXH2;E1BMX0;A5D7R9;A0A3Q1LKB7	p21 ras protein (Fragment)	p21 ras	Infinite	2.38449e-18
Q08DX1;Q2KJA1	SH3 domain containing GRB2 like 2, endophilin A1	SH3GL2	Infinite	2.59239e-18
Q0IIM3	Heat shock protein 105 kDa	HSPH1	Infinite	2.63049e-18
A0A3Q1M0G4;A0A3Q1M5W7;A0A3Q1LXP7;F1N2B8;A0A3Q1NGR6;A0A3Q1M1D9;A0A3Q1NK22;A0A3Q1LKE6;E1BE82	Pumilio RNA binding family member 1	PUM1	Infinite	2.63887e-18
A0A3Q1MKM7;Q10569;A0A3Q1MKB1	Cleavage and polyadenylation-specificity factor subunit 1	CPSF1	Infinite	3.05841e-18
A3KMV6;A0A3Q1NB36;A0A3Q1MI86	HNRNPR protein	HNRNPR	Infinite	3.12203e-18
E1BEI0	Apoptosis inhibitor 5	API5	Infinite	3.72802e-18
A0A3Q1NGX5;Q2T9Y9;F2Z4E7	Interleukin enhancer binding factor 2	ILF2	Infinite	3.91292e-18
Q2NKT5;A0A3Q1N8S2	Protein transport protein Sec61 subunit beta	SEC61B	Infinite	5.19714e-18
G5E628;Q0VCS3;F1N1A3;Q95M59	Ubiquilin 2	UBQLN2	Infinite	5.47226e-18
A7Z035;A0A3Q1M4Z2	Clathrin interactor 1	CLINT1	Infinite	5.85554e-18
P06623	2,3-cyclic-nucleotide 3-phosphodiesterase	CNP	Infinite	6.991e-18
A0A3Q1LYK3;Q2KI35;A0A3Q1NDY6;F1MHJ5;A5D9F7	PX domain-containing protein	PX domain-containing protein	Infinite	8.4138e-18
A0A3Q1LRR7;Q0V8S0	Hepatocyte growth factor-regulated tyrosine kinase substrate	HGS	Infinite	8.65073e-18
F1MZ83;F1MZ85;P81282;A0A3Q1M9P9;F1N6I7;F1N6I5	Versican core protein	VCAN	Infinite	8.83027e-18
A0A498UZ20;E1BPK6	Unconventional myosin-VI	MYO6	Infinite	1.23914e-17
F1MGK9;A0A3Q1LKA4;A0A3Q1LV72;A0A3Q1MTK9;A0A3Q1LRQ5;A0A3Q1LVD0;A0A3Q1MHX1;A0A3Q1M1X0	Ecm29 proteasome adaptor and scaffold	ECPAS	Infinite	1.38228e-17
Q3SZI4;B0JYM5;A0A3Q1MQS3;A0A3Q1M2Q2	14-3-3 protein theta	YWHAQ	Infinite	1.43005e-17
Q2KIC5;A0A3Q1MQA8;A0A3Q1MNG0	Inosine triphosphate pyrophosphatase	ITPA	Infinite	1.54316e-17
A4IFT6	TMED7 protein	TMED7	Infinite	1.54662e-17
A0A3Q1M5Y3;F6QIA5;Q2HJD8;A0A3Q1LWZ4	RNA binding motif protein 39	RBM39	Infinite	1.66184e-17
A0A3Q1MIB0;F1MC48	IQ motif containing GTPase activating protein 1	IQGAP1	Infinite	1.78704e-17
Q0VCM0	Protein S100-A16	S100A16	Infinite	2.09128e-17
O77788;F1MDZ2	Neurofilament medium polypeptide	NEFM	Infinite	2.42619e-17
P31408;A6QP02;A0A3Q1LT17;P31407;F1N688	V-type proton ATPase subunit B, brain isoform	ATP6V1B2	Infinite	2.56021e-17
Q08DH7	Alpha-internexin	INA	Infinite	2.79865e-17
F1MBI9;E1BBV5;P20821;E1BDC8;A0A3Q1NNL4;E1BEA7	Glycine cleavage system H protein	Glycine cleavage system H protein	Infinite	3.14759e-17
A0A3Q1LV27;Q2HJ92	Interferon-inducible double-stranded RNA-dependent protein kinase activator A	PRKRA	Infinite	3.51025e-17
E1BDU9	GATA zinc finger domain containing 2B	GATAD2B	Infinite	4.67585e-17
A0A3Q1MFB6;Q27968;F1N036	DnaJ homolog subfamily C member 3	DNAJC3	Infinite	6.35663e-17
A0A3Q1MMZ5	NIPSNAP domain-containing protein	NIPSNAP domain-containing protein	Infinite	6.55719e-17
A0A3Q1MCV5;Q27954;A0A140T856	Coatomer subunit alpha	COPA	Infinite	6.62153e-17
F1MX61	Splicing factor 3b subunit 1	SF3B1	Infinite	7.18723e-17
Q68V19;Q0IIL6;A0A3Q1NK91	Multifunctional protein 2	Multifunctional protein 2	Infinite	9.98839e-17
E1BAN2;A0A3Q1LUR7	Katanin p60 ATPase-containing subunit A-like 2	KATNAL2	Infinite	1.18243e-16
A0A3Q1MU67;P48734	Cyclin-dependent kinase 1	CDK1	Infinite	1.27391e-16
A7YWH5	DKC1 protein	DKC1	Infinite	1.317e-16
Q3ZCD3	Tax1-binding protein 3	TAX1BP3	Infinite	1.53679e-16
F1MC31;A4FV01	Splicing factor 3b subunit 2	SF3B2	Infinite	1.56193e-16
F1MN93	DNA topoisomerase I	TOP1	Infinite	1.7752e-16
A0A3Q1MEK7;Q2KIZ8;E1BH89	DNA helicase	MCM6	Infinite	1.78081e-16
A0A3Q1MQZ2;Q32PF2;A0A3Q1LSB6	ATP-citrate synthase	ACLY	Infinite	1.86818e-16
F1N6C2;A4FV10	Transmembrane p24 trafficking protein 4	TMED4	Infinite	1.87566e-16
A0A3Q1MFZ6;G1K134;Q2KIH6;Q58DW4;Q17QN3;A0A3Q1M489	Small nuclear ribonucleoprotein-associated protein	SNRPN	Infinite	2.12685e-16
A7MBG0	Adenylosuccinate synthetase isozyme 2	ADSS	Infinite	2.48802e-16
G3N0T0;Q3SZ18;Q1JP91;A0A3Q1MDR4;Q9GJT9;A0A3Q1LWF4;A0A3Q1MDW7	Hypoxanthine phosphoribosyltransferase	LOC510369	Infinite	2.60574e-16
A6QPV1;A6QL85	RCC2 protein	RCC2	Infinite	2.7996e-16
A0A3Q1M099;A0A3Q1MGX9;F1N1V3;A0A3Q1MGU7;A0A3Q1N4S4	Nucleoporin 205	NUP205	Infinite	3.22094e-16
Q2HJH6;F1MLP7	U5 small nuclear ribonucleoprotein 40 kDa protein	SNRNP40	Infinite	3.59321e-16
Q862J2;Q9N2J2	Similar to phospholipid hydroperoxide glutathione peroxidase (Fragment)	Similar to phospholipid hydroperoxide glutathione peroxidase (Fragment)	Infinite	3.75259e-16
Q32KW2	UBX domain-containing protein 1	UBXN1	Infinite	4.50155e-16
A6QQT5;P79128	FACT complex subunit SSRP1	SSRP1	Infinite	4.76338e-16
Q32KM2	Protein C10	Protein C10	Infinite	5.10808e-16
A4FUC6;A0A3Q1LQP2	SFRS9 protein	SRSF9	Infinite	5.73025e-16
Q58DG0;A0A452DJ95;P02694;A0A3Q1LU75	Retinol binding protein 1, cellular	RBP1	Infinite	5.93616e-16
Q3B8S0	NHP2-like protein 1	SNU13	Infinite	6.60487e-16
F1MDB2	Uncharacterized protein	LOC104975039	Infinite	6.77107e-16
Q29RY5;Q5BIN2;A0A3Q1N9F8	SWI/SNF-related matrix-associated actin-dependent regulator of chromatin subfamily B member 1	SMARCB1	Infinite	6.79169e-16
J9ZXG5;F1N1A9;P80746;A0A3Q1MXS2;Q8MKD4;A7YY42	Integrin alpha V subunit	Integrin alpha V subunit	Infinite	7.22467e-16
Q0VCU1;F1MS05;A0A3Q1MHC4	Cytoplasmic aconitate hydratase	ACO1	Infinite	1.11999e-15
Q3ZCA7	G protein subunit alpha i3	GNAI3	Infinite	1.2395e-15
A0A3Q1M037;A0A3Q1N9S1;F1MZT7;A0A3Q1N191	GCN1, eIF2 alpha kinase activator homolog	GCN1	Infinite	1.27311e-15
A0A3Q1LZL8;F1N652;A5PJV6;A0A3Q1NDZ1	Uncharacterized protein	GOSR2	Infinite	1.27395e-15
Q24K02	Insulin-degrading enzyme	IDE	Infinite	1.33375e-15
P63171;A0A3Q1LVY9;A0A3Q1NLY8	Dynein light chain Tctex-type 1	DYNLT1	Infinite	1.48058e-15
A0A3Q1LVW2;F1N4N6;A0A3Q1MX25;A0A3Q1LWF7;REV__F1N180;REV__A5PJG4;REV__A0A3Q1LVR2;REV__A0A3Q1MJ79;REV__A0A3Q1LUN7;REV__A0A3Q1MHT5	SWI/SNF related, matrix associated, actin dependent regulator of chromatin subfamily c member 2	SMARCC2	Infinite	1.63239e-15
F1N6V9;Q58D35;Q148K8;P08165	NADPH:adrenodoxin oxidoreductase, mitochondrial	FDXR	Infinite	1.67304e-15
Q1RMX7	N-acetylneuraminate synthase	NANS	Infinite	1.69532e-15
A0A3Q1MG31;A4FV12	SUMO-activating enzyme subunit 2	UBA2	Infinite	1.97327e-15
G3X807;P62803;A0A3Q1MEZ8;E1B7N2;E1B9M9;A0A3Q1LMV7;G3MYX0	Histone H4	Histone H4	Infinite	2.77963e-15
Q3SWX9	Double-strand-break repair protein rad21 homolog	RAD21	Infinite	2.89196e-15
E1BMG1;Q0VCJ5;A0A3Q1MBK1;A0A3Q1M4W1	MOB kinase activator 1B	MOB1B	Infinite	3.94393e-15
F1MTS0;A0A3Q1M4Q0;A0A3Q1LTA6	Uncharacterized protein	MYL10	Infinite	4.02287e-15
Q3ZC00;A0A3Q1LSN0;F1MYX5	Lymphocyte cytosolic protein 1 (L-plastin)	LCP1	Infinite	4.26121e-15
F1MVW5;A2VDL8;Q3SZN2;A0A452DIU9	Protein transport protein SEC23	SEC23A	Infinite	4.5573e-15
Q3SYW9;A0A452DJ60;A0A3Q1MEN6	Chromatin target of PRMT1 protein	CHTOP	Infinite	4.68834e-15
E1BKW5;REV__F1MQ44	SEC23 interacting protein	SEC23IP	Infinite	5.46823e-15
A7YWQ2;A5PJA8	Chromosome 15 open reading frame 24 ortholog	EMC7	Infinite	8.03799e-15
G3N2L2;A4IF88	Reticulocalbin 1	RCN1	Infinite	8.23123e-15
A0A3Q1LSM9;E1BNY9	HECT, UBA and WWE domain containing 1, E3 ubiquitin protein ligase	HUWE1	Infinite	9.88127e-15
Q2KI84;Q3T0B1	Histidine--tRNA ligase, cytoplasmic	HARS	Infinite	1.20313e-14
Q1JP79;A0A3Q1MN64	Actin-related protein 2/3 complex subunit 1A	ARPC1A	Infinite	1.20354e-14
Q58DW3	60S ribosomal protein L29	RPL29	Infinite	1.27609e-14
F1N385;A0A3Q1M6I1	AB hydrolase-1 domain-containing protein	SERHL2	Infinite	1.44271e-14
Q58D71;Q17QC1	Uncharacterized protein FLJ36812	FLJ36812	Infinite	2.05322e-14
A0A3Q1MAS9;A0A3Q1LW69;E1BJ59;A0A3Q1MR95	Ataxin 2 like	ATXN2L	Infinite	2.32919e-14
Q0VCF9	Protein LSM12 homolog	LSM12	Infinite	2.34526e-14
Q3T0V3	Eukaryotic translation initiation factor 3 subunit K	EIF3K	Infinite	2.70774e-14
Q3ZBU7	Tubulin beta-4A chain	TUBB4A	Infinite	3.47551e-14
Q3SWX1	Protein canopy homolog 4	CNPY4	Infinite	3.51937e-14
F1MZ21	Spliceosome associated factor 1, recruiter of U4/U6.U5 tri-snRNP	SART1	Infinite	3.52274e-14
Q8SQH5;G3N3W3;A0A3Q1MF55;A0A3Q1MWD4;A0A3Q1MP50;A0A3Q1LTX1;A1XEB0;Q2YDD9;F1MDK8	ADP/ATP translocase 2	SLC25A5	Infinite	4.45707e-14
Q9TTW4	Beta actin (Fragment)	Beta actin (Fragment)	Infinite	4.7991e-14
F1MUT0;D5KB42;D5KB41	Histone-lysine N-methyltransferase SETD7	SETD7	Infinite	5.03179e-14
A0A3Q1N346;F1MR06;E1B8N5;F1N1K4;A0A3Q1M1C8;Q8HYW6	Sodium/potassium-transporting ATPase subunit alpha	ATP1A3	Infinite	5.29423e-14
Q8WMV1;Q17QS8;A0A3Q1LQ18	Delta(14)-sterol reductase TM7SF2	TM7SF2	Infinite	5.5416e-14
P11017	Guanine nucleotide-binding protein G(I)/G(S)/G(T) subunit beta-2	GNB2	Infinite	6.15081e-14
Q58D47;E1BI68;A0A3Q1LZZ3;A0A3Q1LVG8;A6QL68	Citrate lyase beta like	CLYBL	Infinite	6.31469e-14
A4FV50;A0A3Q1LYV8;A0A3Q1LNQ9;A0A3Q1LXS3;F6QGZ0	LIM and senescent cell antigen-like-containing domain protein	MGC142792	Infinite	7.46601e-14
Q2KJH0;A0A3Q1LL62;E1BC32;E1BAI7	Tropomodulin 3 (Ubiquitous)	TMOD3	Infinite	7.72127e-14
P38409;E1BA29;A0A452DJG2	Guanine nucleotide-binding protein subunit alpha-11	GNA11	Infinite	8.13976e-14
A5D7M4;A0A3Q1LU70	Y-box binding protein 2	YBX2	Infinite	8.4604e-14
A0A3Q1LII6;F1MFB7;A2VDK2	4-aminobutyrate aminotransferase, mitochondrial	ABAT	Infinite	9.34141e-14
A0A3Q1MRM0;Q2KIG2;G3N3E5	WD repeat-containing protein 5	WDR5	Infinite	1.01527e-13
Q3SZ56	Nucleoporin 88	NUP88	Infinite	1.27389e-13
G5E6N7;A0A3Q1LTV2	Chromobox 1	CBX1	Infinite	1.40482e-13
A0A3Q1MAJ0;Q58DA7;F1ML12	Glutaredoxin-3	GLRX3	Infinite	1.50486e-13
A6QLW3;A0A3Q1MWX6	RPRD1B protein	RPRD1B	Infinite	1.52282e-13
A0A3Q1MSK5;Q2YDL9;F1ML00;A0A3Q1MCY7;A6QLH5;A0A452DIL7	ERI1 exoribonuclease 3	ERI3	Infinite	1.57067e-13
A0A3Q1MGH1;A0A3Q1MBG4;A0A3Q1M659;A4FUZ2;F6R4Q6	Ribonucleoprotein, PTB binding 1	RAVER1	Infinite	1.64294e-13
F1MQU4;A5D7B8;A0A3Q1MP92;A0A3Q1LRT1;A0A3Q1LVH1	BCL2 associated transcription factor 1	BCLAF1	Infinite	1.65828e-13
A8YXY3	Selenoprotein F	SELENOF	Infinite	1.71624e-13
E1BM26;A0A3Q1N077	Proteasome activator subunit 3	PSME3	Infinite	1.85477e-13
A0A3Q1M6Y5;A0A3Q1MSI3;P08239;G8JKZ5;Q9TSC7;Q9TSC8	Guanine nucleotide-binding protein G(o) subunit alpha	GNAO1	Infinite	2.37398e-13
G3X7C0;O97593	Structural maintenance of chromosomes protein	SMC1A	Infinite	3.01087e-13
A0A3Q1LXF1;A0A3Q1MUI5;A0JN96	Serine/threonine kinase 3	STK3	Infinite	3.77292e-13
F1MQ85	ATRX, chromatin remodeler	ATRX	Infinite	4.00367e-13
A7Z082;A0A3Q1M6T5;F6QIB4;A4FUB9;A0A3Q1NHX1;A0A3Q1M5U2;F1MQG6	ACIN1 protein	ACIN1	Infinite	9.05408e-13
A0A3Q1LSB2;Q2TBX5	Translocon-associated protein subunit delta	SSR4	Infinite	9.47444e-13
G3MYM3;Q2KIA2	Uncharacterized protein	G3MYM3;Q2KIA2	Infinite	9.59056e-13
Q5EA98	Microfibrillar-associated protein 1	MFAP1	Infinite	9.94394e-13
Q5E9A4	mRNA export factor	RAE1	Infinite	1.05763e-12
E1BEI2	Signal peptidase complex subunit 2	SPCS2	Infinite	2.12179e-12
A0A452DIL3;Q3ZC13	AP-2 complex subunit mu	AP2M1	Infinite	2.24126e-12
Q32LL1;F1MFL6;Q2TA10	Ubiquitin-conjugating enzyme E2D 4 (Putative)	UBE2D4	Infinite	2.48524e-12
A6QP36	LMAN2 protein	LMAN2	Infinite	2.88442e-12
A0A452DI45;A0A3Q1LR88;P79136;A0A3Q1LPZ4	F-actin-capping protein subunit beta	CAPZB	Infinite	3.32809e-12
A0A3Q1N8F8;Q3T087;A0A452DIZ2	60S ribosomal protein L11	RPL11	Infinite	4.35237e-12
A0A3Q1N744;A0A3Q1LK47;Q2KJI7	AFG3-like protein 2	AFG3L2	Infinite	5.19306e-12
Q28083;F1N0K0	Collagen alpha-1(XI) chain (Fragment)	COL11A1	Infinite	5.23266e-12
Q32LC7	Ras GTPase-activating protein-binding protein 1	G3BP1	Infinite	5.25933e-12
Q2NKU3	Protein BUD31 homolog	BUD31	Infinite	5.80149e-12
Q52T68;F2Z4J7;Q17QA8	Chromobox-like protein 5 (Fragment)	Chromobox-like protein 5 (Fragment)	Infinite	5.93681e-12
Q2TA42;G3X760	Arginine and glutamate-rich protein 1	ARGLU1	Infinite	5.97131e-12
Q2T9U1	Signal recognition particle 54 kDa protein	SRP54	Infinite	8.82711e-12
P47865	Aquaporin-1	AQP1	Infinite	9.76381e-12
P29105;Q4PL64;P61602	Hippocalcin-like protein 1	HPCAL1	Infinite	1.0143e-11
Q3SX33	Thy-1 cell surface antigen	THY1	Infinite	1.19881e-11
A7E3Q8;Q2KJ75;F1MSB7	Plastin-3	PLS3	Infinite	1.28994e-11
A0A3Q1LKS3;A0A3Q1NDM7;P51122	Acidic leucine-rich nuclear phosphoprotein 32 family member A	ANP32A	Infinite	1.63315e-11
A0A3Q1LK49;A5D7R6	Inter-alpha-trypsin inhibitor heavy chain H2	ITIH2	Infinite	1.83111e-11
A0A3Q1MNL9;F1MBS3;P55906	Transforming growth factor-beta-induced protein ig-h3	TGFBI	Infinite	2.17541e-11
A0A3Q1LYU3;A5PJD6	Atlastin GTPase 3	ATL3	Infinite	2.4182e-11
A0A3Q1M3N0;V6F7X3;Q32PJ2;A0A3Q1MZJ9;F1N3Q7	Apolipoprotein A-IV	APOA4	Infinite	3.39941e-11
A7MB50;F6PTQ9;Q28205;A0A3Q1LIQ9;A0A3Q1M9V2	TBCD protein	TBCD	Infinite	4.66674e-11
A0A3Q1LUQ4;A0A3Q1LWK7;P04467	Calbindin	CALB1	Infinite	5.58536e-11
Q3T046;F1MLA4	3-hydroxybutyrate dehydrogenase type 2	BDH2	Infinite	5.77558e-11
E1BFQ0	AAA domain-containing protein	LOC532875	Infinite	6.60891e-11
Q32LK5;F1MZK0;P31717	Glycylpeptide N-tetradecanoyltransferase	NMT1	Infinite	1.22865e-10
Q3ZC44;A0A3Q1LZD9	Heterogeneous nuclear ribonucleoprotein A/B	HNRNPAB	Infinite	1.38146e-10
Q2KIA8;Q04173;F6RPT3;A0A3Q1M477	RAP1, GTP-GDP dissociation stimulator 1	RAP1GDS1	Infinite	1.38977e-10
A0A3Q1MZU3;A4IFD1	Programmed cell death 4	PDCD4	Infinite	1.65746e-10
A0A3Q1N173	Uncharacterized protein	A0A3Q1N173	Infinite	1.69791e-10
P61763;Q08DX9;F6R0H3	Syntaxin-binding protein 1	STXBP1	Infinite	2.90977e-10
G3MY77	Magnesium transporter 1	MAGT1	Infinite	4.94692e-10
A0A3S5ZPI7;Q0P5F6	Cytochrome b5 type B	CYB5B	Infinite	5.30793e-10
E1BCF2	Cytokine receptor like factor 3	CRLF3	Infinite	5.90094e-10
G5E571;Q2TBU3	Golgi SNAP receptor complex member 1	GOSR1	Infinite	8.43013e-10
F1MGE9;A6QQ09	Huntingtin interacting protein K	HYPK	Infinite	9.35767e-10
A0A452DIU3;Q3ZBF7	Prostaglandin E synthase 3	PTGES3	Infinite	9.65956e-10
A0A3Q1MQA0;Q24K04;F6QD08;A0A3Q1LX08;A0A3Q1M009;A0A3Q1LY83;A0A3Q1MQ24	RAN binding protein 3	RANBP3	Infinite	1.33453e-09
Q9XSA7	Chloride intracellular channel protein 4	CLIC4	Infinite	2.77037e-09
Q05FF2;B0JYL6;A0A3S5ZPJ6	Signal transducer and activator of transcription	STAT1	Infinite	3.08559e-09
P14568;A0A3Q1MM52;W5VMT5	Argininosuccinate synthase	ASS1	Infinite	3.22177e-09
Q2HJH4;A0A3Q1NLI5;F1N2T0;A4IF81	HNRPDL protein (Fragment)	HNRPDL	Infinite	3.67162e-09
A0A3Q1MAE2	Synapsin II	SYN2	Infinite	3.74656e-09
Q2HJ60	Heterogeneous nuclear ribonucleoproteins A2/B1	HNRNPA2B1	Infinite	6.00683e-09
F1MFJ9	Secernin-3	SCRN3	Infinite	6.75773e-09
Q0VCH0	Acidic (Leucine-rich) nuclear phosphoprotein 32 family, member E	ANP32E	Infinite	7.97334e-09
A0A3Q1LHT7;F1MDC1	Ribosome binding protein 1	RRBP1	Infinite	1.56015e-08
P79244;E1BFX3;E1B785	60S ribosomal protein L37	RPL37	Infinite	2.3017e-08
Q1LZB6;F1MPH9	Caprin-1	CAPRIN1	Infinite	3.63929e-08
F1N0W1;A0A3Q1LUD9	Uncharacterized protein	DIAPH1	Infinite	4.06437e-08
F1MYI2;F1MY44;A0A3Q1MIF1;A0A3Q1MJD5;Q3SYX2	Heterogeneous nuclear ribonucleoprotein M	HNRNPM	Infinite	6.63791e-08
Q2TBR6;E1BMD9	Prefoldin subunit 4	PFDN4	Infinite	7.37597e-08
A0A140T892	Protein-glutamine gamma-glutamyltransferase 2	TGM2	Infinite	3.60806e-07
G3X6E8;Q0VD07	Neuronal membrane glycoprotein M6-a	GPM6A	Infinite	4.24386e-07
Q3T0U2	60S ribosomal protein L14	RPL14	Infinite	7.78056e-07
Q3SZ16	Isoamyl acetate-hydrolyzing esterase 1 homolog	IAH1	Infinite	2.70453e-06
A6QP44;A0A3Q1M4E5	FUK protein	FCSK	Infinite	5.64156e-06
Q3ZCE2	ELAV-like protein	ELAVL1	Infinite	1.49762e-05
A1L5A6;A8YXY1;F6RPB7	Proteasomal ubiquitin receptor ADRM1	ADRM1	Infinite	1.49834e-05
Q3MHJ4;A6QQ22;A0A3Q1MFL2	Multiple coagulation factor deficiency 2	MCFD2	Infinite	2.95475e-05
A6QLS9;Q58DS5;A0A140T898	RAB10 protein	RAB10	Infinite	3.24354e-05
A0A3Q1LK11	Casein kinase I isoform alpha	CSNK1A1	Infinite	3.62309e-05
A6QQ84;A0A3Q1NLK1	VEZF1 protein	VEZF1	Infinite	5.09775e-05
A0A3Q1LME9;F1N1Q7	Phosphatidylinositol-3,4,5-trisphosphate dependent Rac exchange factor 1	PREX1	Infinite	0.000134493
E1BC70	VPS37C, ESCRT-I subunit	VPS37C	Infinite	0.000224064
A6QNW4;P17599;F1MCX7	SYN1 protein	SYN1	Infinite	0.000460189
P35722	Neurogranin	NRGN	Infinite	0.000468545
A0A3Q1MIW0;Q3SZ57	Alpha-fetoprotein	AFP	Infinite	0.00134371
A5PKH8	PGM2L1 protein	PGM2L1	Infinite	0.00240429
Q17QC0;A0A3Q1NIK5;G5E5M5	Membrane-associated progesterone receptor component 1	PGRMC1	Infinite	0.00372476
Q3MHR5	Serine/arginine-rich splicing factor 2	SRSF2	Infinite	0.00950886
Q28087	Connectin (Fragment)	Connectin (Fragment)	Infinite	0.010376
A0A3Q1MU33;P81287;F6QVC9	Annexin	ANXA5	Infinite	0.0421688

## Sheet: Day1 vs Day14
Protein IDs	Protein name	Gene	Foldchange	P.Value
Q32LK1;F1MZR1	Alanyl-tRNA editing protein Aarsd1	AARSD1	42.5001	1.05086e-23
A0A3Q1MDG9;Q3SZ96;A0A3Q1LRV6;A7E365	ICAT domain-containing protein	LZIC	0	1.83631e-19
A0A3Q1M3Q7;Q29RV1;F1MEN8	Protein disulfide-isomerase A4	PDIA4	6.35158	3.20658e-19
Q2KJD2;P63026;G8JKX5;Q0V7N0;A0A3Q1LYV3	Vesicle-associated membrane protein 3	VAMP3	6.37609	9.90889e-19
Q2KJ46;Q9TS76	26S proteasome non-ATPase regulatory subunit 3	PSMD3	0.0964079	1.14182e-18
A0A3Q1LSL4;A5D9E1;F1MBV6;Q3ZCA8;A0A3Q1N4K8;E1BE76	Uncharacterized protein	TPD52	0	1.55321e-18
Q5E959	Serine-threonine kinase receptor-associated protein	STRAP	2.59099	2.02613e-18
A0A452DKJ4;A6QP70;A0A3Q1LXQ7	Beta-sarcoglycan	SGCB	0.12963	2.74979e-18
E1BGA0	Integrin subunit alpha 7	ITGA7	0	2.75756e-18
Q2KIK0;A0A452DHZ1;A0A3Q1LWL8;G1K147	Protein SGT1 homolog	SUGT1	4.45286	3.93573e-18
Q0IIJ8;F1N5J8;A0A3Q1LNW7	2,4-dienoyl CoA reductase 1, mitochondrial	DECR1	0	6.60063e-18
Q0IIG8;A0A3Q1LLK2;A0A452DIB1;A0A3Q1LT49	Ras-related protein Rab-18	RAB18	0.0785558	6.77118e-18
A6QPG6	LANCL2 protein	LANCL2	3.96858	7.41719e-18
F1MHL1;Q5EAC6;Q58D03;Q58DN6	Hsp90 co-chaperone Cdc37	CDC37	4.16363	1.00376e-17
Q3T0L9;F1MLE8;A0A3Q1MMA1	SEC22 vesicle trafficking protein homolog B (S. cerevisiae)	SEC22B	0.136037	1.12165e-17
Q5E9F9	26S proteasome regulatory subunit 7	PSMC2	0.407221	1.28391e-17
A4IFC3;A0A3Q1MGV5;G3MYW4;G3MZ94	Polyadenylate-binding protein	PABPC4	0.269455	1.32494e-17
A0A3Q1N4G2;Q28851;A0A3Q1ML66	Uncharacterized protein	A0A3Q1N4G2;Q28851;A0A3Q1ML66	7.20078	1.38446e-17
P68509;F1MPT3	14-3-3 protein eta	YWHAH	0.0770435	1.56833e-17
A4FV37	Caveolae-associated protein 3	CAVIN3	63.2612	1.59746e-17
A0A3Q1N552;A0A3Q1LUM5;A6H767;A0A3Q1LQC2;G3X7M5	Uncharacterized protein	LOC112441545	0	2.25992e-17
A7Z018;A0A3Q1LX10;F6PTX8	RCC1 protein	RCC1	3.16029	2.98408e-17
A2VE25	ANK1 protein	ANK1	5.16861	3.11813e-17
A0A3Q1LRP5;P81187	Complement factor B	CFB	0	3.25992e-17
A5D9H5;A6H6Y0;A0A3Q1M8I4	Heterogeneous nuclear ribonucleoprotein D	HNRNPD	17.631	3.4295e-17
A0A3Q1LLM3;A0A3Q1MDK0;Q2KJ56	Homer protein homolog 1	HOMER1	0.0543366	4.01207e-17
F6PWM7;Q3ZBX5;A0A3Q1MI13	Aminoacyl tRNA synthetase complex interacting multifunctional protein 1	AIMP1	0	4.28782e-17
A0A3Q1MJE6;F1MW57;A0A3Q1NGM8;Q3SWW9	Serine/threonine-protein phosphatase	PPP1CB	2.72679	5.04998e-17
Q7M2Y2;Q3SZ90;A0A3Q1MLJ9	Tumor-specific transplantation antigen P198 homolog p23 (Fragment)	Tumor-specific transplantation antigen P198 homolog p23 (Fragment)	2.3789	5.28062e-17
A0A3Q1M278;P62194;A0A3Q1LPN6;A0A3Q1LMS2;F1MFP1;A0A3Q1LSW3;A0A3Q1MIV9	26S proteasome regulatory subunit 8	PSMC5	0	6.28173e-17
O18738;A0A3Q1LQU4;F1N7D7;A0A3Q1MDA4	Dystroglycan	DAG1	3.7055	1.11356e-16
A0JN39	Coatomer subunit beta	COPB1	0.0301799	1.13666e-16
G3MZA6	AlbA_2 domain-containing protein	SLFN14	0	1.60948e-16
A2VDX0;A0A3Q1LTQ6;Q8MIK3	TWF2 protein	TWF2	3.04624	1.87678e-16
A0A3Q1NJP0;E1BA80;A0A3Q1LG72	Myosin XVIIIB	MYO18B	24.0846	1.95873e-16
A0A3Q1MKV4;A0A3Q1LR09;E1BC91;A0A3Q1MRR5;A0A3Q1M2M8;A0A3Q1M0L9	LIM and calponin homology domains 1	LIMCH1	0	2.14902e-16
Q3T0B2;F1MXE4	26S proteasome non-ATPase regulatory subunit 6	PSMD6	0.199341	2.7737e-16
A1XEA8;G8JKV8;P61282	Neural cell-expressed, developmentally down-regulated protein 8 (Fragment)	NEDD8	0.331631	3.00954e-16
F1N091	Coiled-coil domain containing 6	CCDC6	5.2109	3.44089e-16
P61157;F1N049;A0A3Q1MXB7;A0A3Q1LNX1;A0A3Q1M6N4;A0A3Q1N7M0;A0A3Q1LPZ0;F1N6J8	Actin-related protein 3	ACTR3	0.120007	3.71431e-16
G3MX30;F1N5F0	Ovochymase 1	OVCH1	0.100555	3.74024e-16
Q2KJ32;A0A3Q1N308;A0A3Q1MFJ3	Methanethiol oxidase	SELENBP1	0.274881	5.76948e-16
A0A3Q1LHD8;A0A3Q1LXB1;A0A3Q1MIU3;A0A3Q1LZ53;A5PJL4;A0A3Q1MJ29;A0A3Q1MCM5;A0A3Q1M0H8;A0A3Q1LYH3;F1MNR5;A4IFF4;A0A3Q1LK61;A0A3Q1LNM0;A0A3Q1MLN6;A0A3Q1LNQ6;G5E5T2;A0A3Q1M4X3;A0A3Q1M608;A0A3Q1LJN0;A0A3Q1NFZ3;A0A3Q1LXK8;G5E5K2;E1BFR5;A0A3Q1M6X3	Ribosomal protein S6 kinase	RPS6KA3	0.0596443	9.26545e-16
P35604	Coatomer subunit zeta-1	COPZ1	0	9.60273e-16
Q2KI56	COP9 signalosome complex subunit 7b	COPS7B	0.0531214	9.73054e-16
A4FUE6	MOBKL3 protein	MOBKL3	0	1.07424e-15
Q56JZ1;F1MK30;Q3SZG7;A0A3Q1M4M0	60S ribosomal protein L13	RPL13	0.340533	1.07434e-15
P05980;P52897;G3X7D7;G3X704;F1MNC0;Q3ZCA6;Q2TBN0;M0QW25;M0QW21;M0QW04;E1BG58;E1BP71;P52898;F1MK69;D0VDT4;M0QVY9;Q8HZ63;M0QW14;F1MT58	Prostaglandin F synthase 1	Prostaglandin F synthase 1	7.97434	1.08906e-15
F1N3P2;A1L548	Ubiquitin carboxyl-terminal hydrolase	USP5	3.05817	1.2059e-15
P00171;A0A452DIG0	Cytochrome b5	CYB5A	0.213859	1.48071e-15
A0ERA7;Q3ZKN0;A4IFM2;F1MB67	Solute carrier family 27 member 1 isoform	SLC27A1	0	1.49654e-15
Q29RI6;A0A3Q1M1I0	Calcium-binding protein 39	CAB39	0	1.679e-15
Q08E18;Q9XSK7;G3X6L4;A0A3Q1M0D3;A7E3C7;E1BHR3	HDGF protein	HDGF	0.528404	1.85812e-15
Q08DE1	Voltage-dependent calcium channel gamma-1 subunit	CACNG1	0	1.88633e-15
Q148C9;G5E6G2;A0A3Q1MAC3	Heme-binding protein 1	HEBP1	0	2.89613e-15
A0A3Q1M5A0;Q2TBT7;A0A3Q1MG83;A6QLG6;F1N4M9	Fragile X mental retardation syndrome-related protein 1	FXR1	0.425346	3.237e-15
Q32PJ9;F1MIE2;A7E3V0;A0A3Q1LVE4	Sequestosome 1	SQSTM1	0.0684532	3.40156e-15
E1BKQ6	Myosin XVIIIA	MYO18A	0	3.64013e-15
Q2KHU4	ATP-dependent Clp protease proteolytic subunit, mitochondrial	CLPP	0	3.83463e-15
G3MWU2	SUN domain-containing protein	SUN1	0	4.63357e-15
A0A3Q1MCZ1	Uncharacterized protein	PURB	0	4.68665e-15
Q2YDJ4	Histidine triad nucleotide-binding protein 3	HINT3	0	4.82107e-15
Q2T9X2;F1N0E5	T-complex protein 1 subunit delta	CCT4	5.21281	5.3112e-15
F6QEU6;A6QQ11	Phosphoglucomutase 2	PGM2	0	5.38231e-15
F1N7B5;A0A3Q1MXH0	Cullin 5	CUL5	0.348789	5.54651e-15
A0A3Q1LWQ1;P21671;F1MKT3	Phosphoinositide phospholipase C	PLCD4	2.39925	5.60491e-15
F1N3R0	Secernin 2	SCRN2	0.140864	6.17585e-15
A0A3Q1N6W1;Q0VC96;A0A3Q1MXF1	Thymocyte nuclear protein 1	THYN1	0.278607	6.75972e-15
A0A3Q1N9W0;A0A3Q1LZC7;A5D7G1;A0A3S5ZPK0	TPR_REGION domain-containing protein	OGT	0	6.87567e-15
Q5E9D7;A4FUZ3;A0A3Q1LUA4;B2VQ18	Proteasome 26S ATPase subunit 1	PSMC1	0.21857	7.43021e-15
F1MIH2;F1MBT8;A6QNM0;Q6Q137;A0A3Q1M3S4;Q6Q140	Septin 7	SEPTIN7	0	7.5375e-15
A5PK88	MGC159500 protein	PITHD1	0	7.90297e-15
P41541	General vesicular transport factor p115	USO1	0.220671	8.38298e-15
A0A3Q1MKC7;Q08E45;A0A3Q1MB42;A0A3Q1LJZ2;A0A3Q1LUJ3;A8E4M2	Calcium/calmodulin dependent protein kinase II alpha	CAMK2A	0.472056	9.37496e-15
A0A3Q1LQ85;Q5E948;A0A140T8C4	OCIA domain containing 1	OCIAD1	0.210904	1.0171e-14
Q3ZCE0	U6 snRNA-associated Sm-like protein LSm8	LSM8	0	1.08006e-14
A1XED9;Q56JV1;F1MB60;A0A3Q1LT60	40S ribosomal protein S26 (Fragment)	40S ribosomal protein S26 (Fragment)	0	1.25054e-14
A0A3Q1MJD9;Q3SWX7;I6X9I8;F1MWQ2;A0A3Q1LT59	Annexin	ANXA3	0.27751	1.29733e-14
Q2KHZ9;A0A3Q1LJK2	Glutaryl-CoA dehydrogenase, mitochondrial	GCDH	0	1.35062e-14
G5E589;Q2TBX6	Proteasome subunit beta	PSMB1	2.27955	1.60252e-14
E1BEM1	Eukaryotic elongation factor 2 kinase	EEF2K	0.100763	1.60966e-14
Q9TRY0;F1MU79	Peptidyl-prolyl cis-trans isomerase FKBP4	FKBP4	3.61384	1.68919e-14
E1B986	Protein kinase AMP-activated non-catalytic subunit beta 2	PRKAB2	0	1.7331e-14
Q6U8D6;P04896	Guanine nucleotide binding protein alpha subunit (Fragment)	Gnas	0	2.28405e-14
A6QLB7;Q3SYV4;A0A3Q1LJQ7	Adenylyl cyclase-associated protein	CAP1	0	2.34836e-14
A0A3Q1MHS3;Q3T0V9	Deoxyribose-phosphate aldolase	DERA	0	2.39117e-14
A4IF72;A0A3Q1M6B6	CHCHD10 protein	CHCHD10	0	2.62522e-14
P80311;Q862P3;Q08E11	Peptidyl-prolyl cis-trans isomerase B	PPIB	0.579507	2.6272e-14
Q3T0N2;F1MMK8	Lysine--tRNA ligase	KARS	0.22169	2.85779e-14
Q6XZP8;Q3SX08	Emerin	Emerin	0	2.92895e-14
A0A3S5ZPU2;Q0IID8	1-acylglycerol-3-phosphate O-acyltransferase 5	AGPAT5	29.9731	2.9618e-14
F1N1G7;A0A3Q1MXL6;Q3MHM9;A0A3Q1MNK8;A0A3Q1LQD8;A7E3C1;Q0II58;A7E364	Kinesin-like protein	KIF5B	0.563712	3.00849e-14
F1N1I6	Gelsolin	GSN	0	3.05938e-14
A0A3Q1MEH5;Q2T9W3	Coiled-coil domain-containing protein 63	CCDC63	0	3.79871e-14
A0A452DIU2;A0A3Q1N5A9;P00517	cAMP-dependent protein kinase catalytic subunit alpha	PRKACA	8.29904	3.82102e-14
Q0IIA3;A0A3Q1M7S5;F6QQY9	Sorcin	SRI	0	3.85819e-14
Q1JPH2;Q3ZCK2	Ras related v-ral simian leukemia viral oncogene homolog A (Fragment)	RALA	0	3.90227e-14
Q5E9A6	Vacuolar protein-sorting-associated protein 25	VPS25	0.394662	4.07819e-14
Q58D82;Q58D96;Q58DM0;Q58CP0;A0A3Q1MRI8;A0A3Q1MYB9;A0A452DHU7	Isocitrate dehydrogenase [NAD] subunit, mitochondrial	IDH3G	0.0330959	4.5697e-14
P80177;A0A0F7RPX0;A0A3Q1MT60;Q6PVY3	Macrophage migration inhibitory factor	MIF	5.02197	4.74181e-14
E1BL45;A0A3Q1MWC4;A0A3Q1LYZ2	EH domain binding protein 1 like 1	EHBP1L1	4.77761	4.83008e-14
Q3ZC32	Optineurin	OPTN	0.138595	4.86113e-14
G3X6U5;Q58DU7	SH3 domain-binding glutamic acid-rich-like protein	SH3BGRL	2.29191	5.08004e-14
Q29RT7;A0A3Q1MI24	TIP41, TOR signaling pathway regulator-like (S. cerevisiae)	TIPRL	0.146922	5.43547e-14
A0A452DK49;Q2HJE4;A0A3Q1M4Y9	Ubiquitin carboxyl-terminal hydrolase	USP15	0	5.75071e-14
E1BL26	Ring finger protein 123	RNF123	0.0957526	5.99717e-14
E1BLN7	Protein phosphatase 1 regulatory subunit 3A	PPP1R3A	2.07425	6.0983e-14
A4FV74	COP9 signalosome subunit 8	COPS8	0	6.87339e-14
Q08DQ6;E1BMD6	Zyxin	ZYX	0.064849	6.93166e-14
Q58DW5;A0A3Q1MMW5;G3N1F5;G3MYE2	60S ribosomal protein L5	RPL5	1.73591	7.60053e-14
A7MB72	MGC166429 protein	MGC166429	1.76053	7.69327e-14
P31976;A0A3Q1LVC7	Ezrin	EZR	34.3761	8.06736e-14
Q02366;A0A452DIB4	NADH dehydrogenase [ubiquinone] 1 alpha subcomplex subunit 6	NDUFA6	0	8.20295e-14
Q32L40;G5E531	T-complex protein 1 subunit alpha	TCP1	0.570197	8.34258e-14
A6H7B5;A0A3Q1MRF3	COP9 signalosome complex subunit 3	COPS3	0.516076	8.35453e-14
Q2KIG0;A0A3Q1MBY0;A0A452DIQ6;A0A3Q1LGN5;A0A3Q1LSV7	Electron transfer flavoprotein-ubiquinone oxidoreductase, mitochondrial	ETFDH	0.147657	8.4523e-14
Q1JPB0;G1K1L8;A0A3Q1LN63	Leukocyte elastase inhibitor	SERPINB1	0.103506	9.64115e-14
Q58DK4;A0JN77;A0A3Q1MGZ4	Triokinase/FMN cyclase	TKFC	0	9.74493e-14
Q3SX47;A0A3Q1M2E6;A0A3Q1MRL5	Heterogeneous nuclear ribonucleoprotein C (C1/C2)	HNRPC	3.55838	1.03263e-13
Q17R18;F1N468;A0A3Q1LTP0;A0A3Q1MB39;F1MX22	Adenosine kinase	ADK	0.263295	1.06203e-13
A7MBA2	26S proteasome non-ATPase regulatory subunit 1	PSMD1	0.257265	1.10822e-13
Q32PB0;F1N1S0	Single-stranded DNA-binding protein, mitochondrial	SSBP1	2.5066	1.2839e-13
Q0P5I7;A0A3Q1MP98;A0A3Q1M200;A0A3Q1MJI4	Ubiquitin-like modifier-activating enzyme 3	UBA3	0	1.33274e-13
Q2HJ97;A0A3Q1LRZ4;A0A3Q1MKK4	Prohibitin-2	PHB2	0.424883	1.41674e-13
A0A3Q1M049	UBIQUITIN_CONJUGAT_2 domain-containing protein	UBIQUITIN_CONJUGAT_2 domain-containing protein	0	1.42157e-13
Q32PD5;A0A3Q1M6V0;E1BHA5;A0A3Q1MEE4	40S ribosomal protein S19	RPS19	0.499495	1.42996e-13
Q3MHM1;A0A3Q1LM19;A0A3Q1ML68	Calsequestrin	CASQ2	0.265597	1.52153e-13
F1N0L9;A6QQG4;Q3MHW8	Myopalladin	MYPN	1.62755	1.52329e-13
Q32LA8;F6PVT1;A0A3Q1N7V3	Serine threonine kinase 39 (STE20/SPS1 homolog, yeast)	STK39	0	1.53736e-13
D7GLD1;D7GLD0	Mitofusin 2, transcript variant 1	MFN2	0	1.60397e-13
F1MG82;A3KN49	Hypoxia inducible factor 1 subunit alpha inhibitor	HIF1AN	0.250688	1.6128e-13
A0A3Q1MRA9;A0A3Q1LUH0;A0A3Q1MNR3;Q3ZBT0;F1MMB8	CapZ-interacting protein	RCSD1	0.218119	1.67022e-13
Q148I9;F1MCN8	AMACR protein (Fragment)	AMACR	0.243223	1.74686e-13
Q59A32;Q59A31	Trifunctional purine biosynthetic protein adenosine-3	GART	0.155368	1.8735e-13
Q0VC58	Trimeric intracellular cation channel type B	TMEM38B	0	1.88388e-13
A0A3Q1NA69;P81127;A0A3Q1MP35;A0A452DIQ1;A0A3Q1M5V0	Gamma-soluble NSF attachment protein	NAPG	0.0709839	1.92373e-13
Q02369	NADH dehydrogenase [ubiquinone] 1 beta subcomplex subunit 9	NDUFB9	0.351633	1.98464e-13
A0A3Q1MQB1;Q2TBR3;F1N7I0	Uncharacterized protein	LOC782688	3.00849	2.03783e-13
Q95M18	Endoplasmin	HSP90B1	2.00827	2.08704e-13
A0A3Q1LXY5;A7MBI5	Dihydropyrimidinase like 3	DPYSL3	5.88102	2.16941e-13
A6QLT9;A0A2Q9	AARS protein	AARS	0.127092	2.24037e-13
A0A3Q1MU63;A0A3Q1MHI4;Q3B7N0;F1MKP6	Cadherin-13	CDH13	2.59018	2.26495e-13
Q3ZCI9;A0A3Q1MTL6;G3X861;Q9XSG6;Q7YSF1	T-complex protein 1 subunit theta	CCT8	1.80314	2.32697e-13
Q0V8I0;Q2NKR4;A0A3Q1MXS6;A0A3Q1MJA6;A0A3Q1LKF9;A0A3Q1LSX5;F1N371	Disabled homolog 2 (Fragment)	DAB2	0	2.56865e-13
P08814;A6QPM9;F1N7I3;A0A3Q1MEU1	Parathymosin	PTMS	0.565582	2.59144e-13
A7YW98	Arginine--tRNA ligase, cytoplasmic	RARS	0.491188	2.77734e-13
Q56JX8;A0A3Q1MB96;E1BGR6	40S ribosomal protein S13	RPS13	0.493186	2.84627e-13
Q29RH9;A7E3R8	Transmembrane protein 109	TMEM109	2.6209	2.93557e-13
Q2KI72;A0A3Q1LVH0;A0A3Q1LJU7	Mitogen-activated protein kinase	MAPK9	2.46295	3.36845e-13
Q32PF3;A0A452DIL1	PEST proteolytic signal-containing nuclear protein	PCNP	0	3.4431e-13
A0A3Q1LWD9;P22600	Ferrochelatase	FECH	0	3.459e-13
Q0P5A2	2-methoxy-6-polyprenyl-1,4-benzoquinol methylase, mitochondrial	COQ5	0	3.89545e-13
Q9TUM3;A0A140T878;Q95115;F1MER9	Signal transducer and activator of transcription 5B	STAT5B	0	3.90932e-13
Q2HJ98;M5FKD8	Acylpyruvase FAHD1, mitochondrial	FAHD1	0	4.07032e-13
A0A3Q1LQ91	Histone cluster 1 H1 family member t	HIST1H1T	0.19665	4.19439e-13
P0CB32	Heat shock 70 kDa protein 1-like	HSPA1L	0	4.35477e-13
A5D7K0;A0A3Q1MQ83	Biliverdin reductase A	BLVRA	0	4.37209e-13
Q1RMW3;Q2KI17;A0A3Q1M5U1;F1MAZ6;A6QL72;A0A3Q1NHW5;A0A3Q1N3W6;A0A3Q1M2W8;G3MXY7;A0A3Q1MK17	Metastasis associated 1 family member 2	MTA2	0	4.64887e-13
A0A452DJ21;Q9N0T5;A0A3Q1NEI6	Eukaryotic translation initiation factor 4E	EIF4E	3.6283	4.67006e-13
Q3MHF7;A0A3Q1LUB3;H9KUV2	S-methyl-5-thioadenosine phosphorylase	MTAP	0	4.80951e-13
Q58CP9;G3X721;B0JYL7;A0A3Q1M3V5;A0A3Q1MFU0	Stromal interaction molecule 1	STIM1	3.59257	5.06534e-13
P60712;F1MRD0;A0A3Q1NKP5;Q862P9;Q2QJG3	Actin, cytoplasmic 1	ACTB	0.655816	5.38919e-13
Q24K13;G3X736	COP9 constitutive photomorphogenic homolog subunit 2 (Arabidopsis)	COPS2	2.76232	5.62029e-13
Q2KJD0;A0A3Q1LNI7	Tubulin beta-5 chain	TUBB5	0.417196	6.36258e-13
Q3T0M0;G3X6P5	Vacuolar protein sorting-associated protein 29	VPS29	0.374345	6.39664e-13
Q3SWY2;G5E505	Integrin-linked protein kinase	ILK	0.345136	6.50656e-13
F1MF48;A0A3Q1LZ21;A4FUZ6	Hydroxysteroid dehydrogenase-like protein 2	HSDL2	0.0598242	6.53113e-13
F6PXE3;Q17QZ6	Caveolae associated protein 2	CAVIN2	0	6.81581e-13
A0A3Q1LWM1;Q3ZBD2	Actin-related protein 10	ACTR10	0	7.27858e-13
F1MIZ9;A0A3Q1NKI3;A0A3Q1LJF4;A0A3Q1MUS6	Importin subunit alpha	KPNA3	0	7.37198e-13
Q3SZK3	Growth hormone inducible transmembrane protein	GHITM	0	7.44351e-13
A0A3Q1M0Y7;A0A3Q1MZI6;A0A3Q1MQ34;E1BKX7	Filamin B	FLNB	0.149151	7.73067e-13
P17248	Tryptophan--tRNA ligase, cytoplasmic	WARS	0.431842	8.01436e-13
Q3T0U5	Charged multivesicular body protein 2A	CHMP2A	0	8.29409e-13
A5D9F1;F1MYP4;A0A3Q1M504	C-terminal binding protein 1 (Fragment)	CTBP1	0	8.57165e-13
Q3SZ19;C3V9V8	26S proteasome non-ATPase regulatory subunit 9	PSMD9	0.268448	8.64629e-13
A0A3Q1ME14;Q2TA40;A0A3Q1M1N7;F1N7X3	Nucleosome assembly protein 1-like 4	NAP1L4	2.16968	8.672e-13
Q0VCX5	Eukaryotic peptide chain release factor subunit 1	ETF1	0	9.1247e-13
E1BB17;A0A3Q1MF67;G3MYE8	Heterogeneous nuclear ribonucleoprotein H3	HNRNPH3	0.353766	9.23542e-13
Q0III6;A0A3Q1M875;A0A452DHX0;A0A3Q1LI39;A0A3Q1LM43;Q58DH3;F1N622	DnaJ homolog subfamily B member 6	DNAJB6	3.75553	9.77184e-13
F1MDV3	Uncharacterized protein	SNTB1	0.228244	9.84286e-13
P35466	Protein S100-A4	S100A4	0	1.10741e-12
A0A3Q1MKT5;A0A3Q1M6S0;Q08DJ3;A0A3Q1LM31;A0A3Q1LSR0;A6QP83	Far upstream element binding protein 1	FUBP1	0	1.16949e-12
P33672;B0JYN8	Proteasome subunit beta type-3	PSMB3	4.96888	1.21918e-12
Q3T0V4;A0A3G7FIP1;A1XED6;A0A3Q1M963	40S ribosomal protein S11	RPS11	0.48928	1.2355e-12
F1MKE9;Q3SZV0	Spectrin beta chain	SPTB	0.639389	1.35967e-12
Q3T0D5;A0A3Q1N7Q5;E1B8L7;A0A452DIP9;A0A3Q1MVB3	60S ribosomal protein L30	RPL30	2.83379	1.36648e-12
A0A3Q1LIG1;A6QLL2	Metaxin 2	MTX2	0.425357	1.38965e-12
F1MMJ2;Q5EA96;A0A3Q1MEK3;P31836;A7E344;A0A3Q1N1J8;Q7M2T3;F1N1W7;A0A3Q1M900;A0A3Q1MGY6	Neural cell adhesion molecule 1	NCAM1	0.318015	1.40085e-12
Q3B7M5	LIM and SH3 domain protein 1	LASP1	0.2676	1.41253e-12
Q3ZC84;A0A3Q1LW01	Cytosolic non-specific dipeptidase	CNDP2	0	1.44443e-12
Q3T0X6;A0A3Q1LQ87;E1BAT6	40S ribosomal protein S16	RPS16	4.29217	1.45603e-12
Q3T030;A0A3Q1M1W9;F1MG70;Q9TS78	26S proteasome regulatory subunit 6B	PSMC4	0.46399	1.54627e-12
E1BHD3;A0A3Q1MI50	Carbonic anhydrase 14	CA14	0.271047	1.63545e-12
A0A3Q1LTZ5;P11179;A0A3Q1MHE5;F1MEQ3	Dihydrolipoyllysine-residue succinyltransferase component of 2-oxoglutarate dehydrogenase complex, mitochondrial	DLST	1.81437	1.63742e-12
A0A3Q1MDI3;Q2KI42	26S proteasome non-ATPase regulatory subunit 11	PSMD11	2.871	1.67734e-12
A7MBG9;Q1JPH6;A0A3Q1LN44;G3MXI7	WBSCR1 protein	WBSCR1	2.03666	1.70041e-12
P62866;Q56JV7;Q3SZG2;A0A3Q1MG78	40S ribosomal protein S30	FAU	0.196836	1.79632e-12
Q0VCH8	Transmembrane protein 65	TMEM65	0	1.92059e-12
Q5E9R3;F1N6N3;A5D7E1	EH domain-containing protein 1	EHD1	0.335691	1.93627e-12
G1K1Q2;O62768	Thioredoxin reductase 1, cytoplasmic	TXNRD1	0	2.13448e-12
A0A3Q1MAH9	IRG-type G domain-containing protein	IRGQ	0	2.18579e-12
Q9GMB8	Serine--tRNA ligase, cytoplasmic	SARS	5.87353	2.20232e-12
F1MLV1;A0A3Q1LQF0;Q2KIW6;A0A3Q1M8B0;Q9TR09	26S proteasome regulatory subunit 10B	PSMC6	0.573497	2.21448e-12
A0A3Q1LT33;A0A3Q1NEU5;F1MJ10	E3 ubiquitin-protein ligase	NEDD4	0	2.25136e-12
A0A452DI87;Q3T189;A0A3Q1LZ07;O97650;Q0QEX9;A0A411D3G7	Succinate dehydrogenase [ubiquinone] iron-sulfur subunit, mitochondrial	SDHB	3.17493	2.29264e-12
E1BJZ1	Fibronectin type III and SPRY domain containing 2	FSD2	0	2.34761e-12
A0A3Q1N568;Q5E9G3;F1MU19;REV__F1MQP6	Proteasome activator complex subunit 2	PSME2	20.1763	2.76404e-12
Q3ZBQ0	NAD-dependent protein deacylase sirtuin-5, mitochondrial	SIRT5	0.49116	2.88867e-12
Q3MHR3	Dynein light chain 2, cytoplasmic	DYNLL2	2.51959	3.16113e-12
Q3SZC0;A0A3Q1MJM9;A0A3Q1M4L4;A0A3Q1M4Z0	Enhancer of rudimentary homolog	ERH	0.485641	3.18041e-12
Q5E988;A0A3Q1MID4;A1XED5	40S ribosomal protein S5	RPS5	0.354578	3.30181e-12
A0A3Q1M201;A0A3Q1M387;Q08DN5;A0A3Q1LYY4;REV__G3N2N2	Carnitine O-acetyltransferase	CRAT	0.578347	3.34015e-12
M5FHS4;A5D7D4;F6Q087;A7YWL9;A0A3Q1MH45	G1 to S phase transition 1	GSPT1	1.55309	3.43854e-12
A0A3Q1MAG5;A0A3Q1MK57;Q4U5R3;Q2KJE7;A0A3Q1M2Y4	Proteasome activator complex subunit 1	PSME1	5.05711	3.45605e-12
Q3ZCI4;A0A3S5ZPM3;Q862J6	6-phosphogluconate dehydrogenase, decarboxylating	PGD	0.633603	3.52417e-12
A0A3Q1LY20;Q1RMR9	Protein kinase C and casein kinase substrate in neurons 2	PACSIN2	0.257566	3.57674e-12
Q32L63;F1N318	Vacuolar protein sorting-associated protein VTA1 homolog	VTA1	6.05962	4.10877e-12
Q32LG7;A7LCW9;M5FHM4;E1B7G3	STIP1 homology and U-box containing protein 1	LOC504565	0.377901	4.25174e-12
Q1RMP3;F1MTI7;P69678;F1N5T0;A0A3Q1M083	CutA divalent cation tolerance homolog (E. coli)	CUTA	2.67923	4.4371e-12
A0A3S5ZP61;Q2KI59	ANK_REP_REGION domain-containing protein	PSMD10	0.127884	4.56319e-12
A4FUA8;A0A3Q1N894;A0A3Q1LFG8	F-actin-capping protein subunit alpha-1	CAPZA1	0.445596	4.65402e-12
A0A3Q1MIA4;P56701	26S proteasome non-ATPase regulatory subunit 2	PSMD2	0.621704	4.87077e-12
F1MB84;A0A3Q1NGN7	Glyoxylate and hydroxypyruvate reductase	GRHPR	0.312906	4.94111e-12
A0A3Q1MND0;Q9GLM4;A0A1P8NW33;A0A3Q1NDB6;A0A3Q1LLE9;A0A3Q1LL60;A0A3Q1MT62;A0A3Q1LZP3;A0A3Q1M746;E1BNT5;A0A3Q1LRQ8;A1A4J4;A0A3Q1LS30;E1BFE8;A0A3Q1MYX6;A0A3Q1NEL1;A0A3Q1MDI4;A0A3Q1M305;A0A3Q1MGZ2;A0A3Q1LY64;A0A3Q1MHF4;A0A3Q1LJV3;A0A3Q1LWU4	Tensin-1	TNS1	0.15877	4.95881e-12
E1B844	Mitochondrial import inner membrane translocase subunit TIM44	TIMM44	0	5.1553e-12
Q29RI0	Atypical kinase COQ8A, mitochondrial	COQ8A	0.415324	5.59445e-12
A0A452DIF2;P04975;G3N252;A6QLX5	Clathrin light chain	CLTB	0.446549	5.81286e-12
Q3ZBV8	Threonine--tRNA ligase, cytoplasmic	TARS	0.453128	6.09939e-12
Q5E9H9	Mycophenolic acid acyl-glucuronide esterase, mitochondrial	ABHD10	0	6.17124e-12
F6QH94;A6QNL5;A0A3Q1MRD2;Q0V8C4	Protein disulfide isomerase family A member 6	PDIA6	2.03281	6.18754e-12
Q2KJ44;A0A3Q1LL25	Serine/threonine-protein phosphatase 2A activator	PTPA	0.190454	6.24779e-12
Q2NL22	Eukaryotic initiation factor 4A-III	EIF4A3	0	6.32433e-12
A0A3Q1LUN3;A0A3Q1MGW6;A0A3Q1MQP6;Q17QL2;A0A3Q1LT95;A0A3Q1LFS8;A0A3Q1M3J9;A0A3Q1MNQ6;E1BJB8;A0A3Q1NJV0;A0A3Q1M0J0;A0A3Q1LM73	Dystrobrevin alpha	DTNA	2.25844	6.84946e-12
A0A3Q1LSK2;A0A3Q1M9W4;G3MY44;A0A3Q1MYL9;A0A3Q1LJL4;A0A3Q1MP69;G3N2G7;F1N0J2;F1MAZ3;F1MAZ1;P36225;Q8MJX0;Q8MJX1;Q864S3;Q864S2;REV__F1MD79;REV__A0A3Q1MD15	Microtubule-associated protein	MAP4	2.02675	6.89882e-12
Q5E9M1	PRA1 family protein 3	ARL6IP5	0.26399	7.09377e-12
Q3ZBH8;A0A3Q1LKL0;A0A3Q1MER0;A0A3Q1MN57;A0A3Q1MH89	40S ribosomal protein S20	RPS20	0.349862	7.39801e-12
A0A3Q1NEH4;A0A3Q1M1S6;Q2KJ39	Reticulocalbin-3	RCN3	0	7.73686e-12
F1N0F7;Q3T0Z6;A8KC77	Eukaryotic translation initiation factor 5	EIF5	0.611086	7.99169e-12
P13214;A0A3Q1MHG7;Q7M2V3;A1L514;Q9TRL6;Q9TRM1	Annexin A4	ANXA4	0.419971	8.1006e-12
F1MXI4;A4IF82	Uncharacterized protein	MATR3	0.0706207	8.2271e-12
P20072;A0A3Q1NIT1;A0A3Q1LUS2;A0A3Q1M4F5	Annexin A7	ANXA7	0.593803	8.31577e-12
Q7YRW9;Q1RMR8;A7YVI6;F1N405	Reticulon	RTN4	1.62805	8.78391e-12
P68102;E1BMB5	Eukaryotic translation initiation factor 2 subunit 1	EIF2S1	0.400685	9.08177e-12
P49410	Elongation factor Tu, mitochondrial	TUFM	0.480929	9.32187e-12
A0A3Q1LLB2;A0A3Q1M6S3;G3N2N7;A0A3Q1LI46;F1MD74;A0A3Q1LT32;Q9XSX1;F1N161;F1MR96;A0A3Q1MZC5;A6QNM1;Q52ZG7;Q52ZG8;Q52ZG6;P20811;Q52ZH0;Q52ZG9;Q01039;A4GVW8;Q7YS64;Q9TV94;Q9GL38;Q29156;Q52ZH1;Q52ZH2;Q52ZH3	Calpastatin	CAST	0.316559	9.63959e-12
Q58CY6;A0A140T841	Prostamide/prostaglandin F synthase	PRXL2B	3.78369	9.78034e-12
Q32PD3;F1MUP3	SEC62 protein (Fragment)	SEC62	0	9.80324e-12
Q148C8	Migration and invasion enhancer 1	MIEN1	0	1.01643e-11
Q3ZBR5	Tetratricopeptide repeat protein 1	TTC1	0	1.02461e-11
Q3SZ59;A0A3Q1LXV7;Q3ZCJ0;G8JL02;F1MG09	60S ribosomal protein L36a	RPL36A	0	1.04208e-11
A0A3Q1LT38;A0A3Q1M528;A2VE34;A3KN10;Q28165	RRM domain-containing protein	RRM domain-containing protein	0	1.07148e-11
Q2HJD7;A0A3Q1N443	3-hydroxyisobutyrate dehydrogenase, mitochondrial	HIBADH	0.353855	1.0715e-11
Q3MHJ8;A0A3Q1MNK3	Stathmin	STMN2	0	1.09167e-11
A0A3Q1NNK9;Q0VCH1;A0A3Q1NJ19;A0A3Q1MSU3;A0A3Q1LHC4	Homer scaffold protein 2	HOMER2	0	1.11061e-11
A0A3Q1MAI4;A0A3Q1LW10;Q9BGI2;A0A452DI43	Peroxiredoxin-4	PRDX4	1.82262	1.12287e-11
F1MTZ0;Q3SZX2	Protein phosphatase inhibitor 2	PPP1R2	0.645786	1.12764e-11
Q3SZJ0;F1MTV7;A0A3Q1MI98	Argininosuccinate lyase	ASL	0.175936	1.16334e-11
F1N3V8	Protein phosphatase 1 regulatory inhibitor subunit 1A	PPP1R1A	7.82154	1.21533e-11
Q3T114;A0A3Q1MM98	2-iminobutanoate/2-iminopropanoate deaminase	RIDA	0.257098	1.22501e-11
Q2HJH2;A0A3Q1MWA3;G3MYN4	Ras-related protein Rab-1B	RAB1B	1.41742	1.33592e-11
Q3ZC10;G3N0J6;A0A3Q1MIX9;E1BCC9	Small nuclear ribonucleoprotein Sm D1	SNRPD1	5.07767	1.33699e-11
A5D7D1;A0A3Q1MFS2;A0A452DIE5;A0A3Q1MRU0;A0A3Q1MAJ8;A0A3Q1MR52	Alpha-actinin-4	ACTN4	0.388256	1.37616e-11
E1BNP8	SPT16 homolog, facilitates chromatin remodeling subunit	SUPT16H	0	1.39438e-11
A0A3Q1MBQ8;A6QQD7;A0A3Q1N3Y2	Histidine rich calcium binding protein	HRC	0.415962	1.46026e-11
A0A3Q1MNT6;Q2NKU1;A0A3Q1MT44	dUTPase domain-containing protein	DUT	0	1.49757e-11
P10881	Lupus La protein homolog	SSB	4.00695	1.4984e-11
Q3SZN4	Cold inducible RNA binding protein	CIRBP	0	1.52073e-11
B8YB77;A0A3Q1MWC7;F1N3V0;B8Y898	Malic enzyme	ME1	0.628659	1.52104e-11
F1MNS8	PDGFA associated protein 1	PDAP1	1.4983	1.65117e-11
Q0P5E6	Alpha-1-syntrophin	SNTA1	0.377495	1.68494e-11
F1MYC9;A0A3Q1LUF1;A0A3Q1MXU7;Q1RMK4;A0A3Q1LWU2;E1BMN5	Spectrin beta chain	SPTBN1	0.598916	1.80907e-11
F1MVL2;Q3ZBF6;A0A3Q1LHA3	Short-chain-specific acyl-CoA dehydrogenase, mitochondrial	ACADS	0.427612	1.88927e-11
P61257;Q862N4;G3MYC1;E1BCF5	60S ribosomal protein L26	RPL26	2.07509	1.89344e-11
Q2KJ30;A0A3Q1LQ92;F1MTP2;A0A3Q1LYA7;Q0VCI3;A0A3S5ZPA1;A0A3Q1MQJ1;A0A3Q1LZ49	Carboxylic ester hydrolase	CES1	0.218397	1.93056e-11
A0A3Q1N1U0;Q08DE9	Cullin 2	CUL2	1.81018	1.96244e-11
Q3ZCI0;A0A3Q1M9G7	Coiled-coil-helix-coiled-coil-helix domain containing 9	CHCHD9	8.56581	2.07608e-11
Q56JX3;A0A452DIW3;A0A3Q1NJG8;G3MX45	60S ribosomal protein L31	RPL31	1.87174	2.10673e-11
Q3T0K2;Q58DJ8	T-complex protein 1 subunit gamma	CCT3	1.90743	2.13398e-11
Q3MHL6	TSC22 domain family protein 1	TSC22D1	0	2.26341e-11
A0A3Q1MGW5;F1MJW5;A0A3Q1LG90;A0A3Q1MYK9	Palladin, cytoskeletal associated protein	PALLD	0.0728177	2.29435e-11
Q9TTK6;E1BC10;E1BD43;O46406;A0A452DHX8;E1BJN3;Q29437;E1BC09	Membrane primary amine oxidase	AOC3	0.439991	2.30357e-11
Q1JPJ2;A0A3Q1LVC8;A0A452DKI9	Xaa-Pro aminopeptidase 1	XPNPEP1	0.228179	2.4133e-11
Q76I81;A0A3Q1LSF9;A0A3Q1M0C0;A0A3Q1MK96;A0A3Q1MSH8;E1BCB7	40S ribosomal protein S12	RPS12	1.59345	2.46469e-11
A0A3Q1M9U0;F1MPR3;Q5MA64	Calcium-transporting ATPase	ATP2A2	0	2.53321e-11
Q3T140;Q32P85;A0A3Q1LPL0	Dynein light chain roadblock-type 1	DYNLRB1	0	2.60642e-11
P13271;A0A452DJA3	Cytochrome b-c1 complex subunit 8	UQCRQ	0.491755	2.61496e-11
P03972;F1MZL1	Muellerian-inhibiting factor	AMH	0	2.6593e-11
Q56JX6	40S ribosomal protein S28	RPS28	1.80371	2.78781e-11
B2KPB9;Q8M444;Q7JAT3;P68530;B1P072;A1XEE9;A1XEF0;A1XEE6;A0A0N9SLY9;Q3L5W1;I3PEJ3	Cytochrome c oxidase subunit 2 (Fragment)	COII	0.325432	2.99531e-11
Q17QG8	Histone H2A	H2AFX	2.11986	3.04182e-11
G5E630;B7TCH8;C0KTK9	USP9X	USP9X	0.571411	3.08941e-11
E1BG76	Sec1 family domain containing 1	SCFD1	0	3.33272e-11
Q2KIF2;F6RMV5	Leucine-rich alpha-2-glycoprotein 1	LRG1	0	3.47599e-11
A0A3Q1MU98;Q3MHN2	Complement component C9	C9	0	3.58828e-11
Q1RMJ5	Dehydrogenase/reductase SDR family member 7C	DHRS7C	0.197623	4.03687e-11
E1BGE5	Importin 7	IPO7	4.46785	4.84125e-11
A0A3Q1LPL8;A6QL97	Thioredoxin related transmembrane protein 3	TMX3	0	4.85567e-11
E1B9R3;A0A3Q1LLZ3	UDP-glucose glycoprotein glucosyltransferase 1	UGGT1	0	5.3468e-11
Q2KIX7	Protein HP-25 homolog 1	Protein HP-25 homolog 1	0	5.78876e-11
A0A3Q1M930;E1B748;A0A3Q1MBP1;A0A3Q1MJM1	Hypoxia up-regulated 1	HYOU1	0	6.69868e-11
A0A3Q1LLK4	Uncharacterized protein	A0A3Q1LLK4	1.55506	6.96736e-11
Q3MHF8;F1MSA5;A0A3Q1LIY5	Protein LSM14 homolog A	LSM14A	0	7.02147e-11
A0A3Q1LYI6	MICOS complex subunit MIC60	IMMT	0	7.09601e-11
Q3T0T7	GTP-binding protein SAR1b	SAR1B	1.72381	7.21798e-11
Q0P5K3;A5D987;A0A3Q1MW26;A0A3Q1N9B4;A0A3Q1N345	Ubiquitin-conjugating enzyme E2 N	UBE2N	0.43734	7.31358e-11
F1MZK4;Q3T143	Basic leucine zipper and W2 domains 1	BZW1	0.386379	7.55189e-11
Q3SYV9;F1MWJ3	ADP-ribose glycohydrolase ARH3	ADPRHL2	0.552746	7.57107e-11
A6H783;F6RQ58;A0A3Q1M0L2;Q9GL29;A0A3Q1M5Z1	VDAC5P protein	VDAC5P	0	7.63137e-11
F1MZC0;A6QPH7;A0A3Q1MNN2;A0A3Q1NB93;F1N6I4;A6QPX6;A0A3Q1MMT0	Aldo_ket_red domain-containing protein	AKR7A2	0.292019	7.7236e-11
P62833;P61223;A0A3Q1LTK0;A0A3Q1NCE9	Ras-related protein Rap-1A	RAP1A	12.9465	7.77946e-11
A7YY47;A0A3Q1LNG7;E1B8N6	LMNB1 protein	LMNB1	0.415409	7.89017e-11
E1BDX8;A0A3Q1NEU9;REV__A4IF89	Dynein cytoplasmic 1 heavy chain 1	DYNC1H1	0.724883	7.99835e-11
A0A3Q1MD36;A0A452DHW0;F1MZY2;A8E645;Q08DQ2	Glutamine--fructose-6-phosphate aminotransferase [isomerizing] 2	GFPT2	0	8.0996e-11
F6QTA8;A5PK55;A0A3Q1LWL5;A0A3Q1LMM6	Parvin alpha	PARVA	0	8.23754e-11
A0A3Q1N238;Q58DR8;F1MZ38	Succinate--CoA ligase [ADP/GDP-forming] subunit alpha, mitochondrial	SUCLG1	2.04116	8.24159e-11
A0A3Q1NDT7;Q3SZC1	GrpE protein homolog 1, mitochondrial	GRPEL1	0	8.29749e-11
P19427;A0A3Q1MTJ6	Dermatopontin	DPT	0.155036	8.36165e-11
A0A452DIP7;Q66LN0;A0A3Q1LFK5	Prostaglandin E synthase 2	PTGES2	0.322604	8.43385e-11
Q2KJI2;A7E3T4	Dolichyl-diphosphooligosaccharide--protein glycosyltransferase subunit STT3A	STT3A	0	8.9981e-11
A0A3Q1MIY8;A6QR19	Enolase 2	ENO2	6.19294	9.35802e-11
A0A452DHV9;Q5E9K0	Proteasome subunit beta	PSMB2	2.39382	9.76072e-11
Q09430	Profilin-2	PFN2	3.01139	9.76219e-11
A0A3Q1MRG1;E1BIN5	Cullin 3	CUL3	0.311804	9.85304e-11
A6QNJ7;A1L598	PGM5 protein	PGM5	0.480487	9.9035e-11
Q3MHN0	Proteasome subunit beta type-6	PSMB6	2.28436	1.01234e-10
Q3ZBG1	RAB14 protein	RAB14	0.0891198	1.03522e-10
Q08DU9	Heterochromatin protein 1-binding protein 3	HP1BP3	0	1.04342e-10
P62157;F1N6C0;A0A452DIM7;A0A452DJ55;A0A3Q1M6C6;A0A3Q1LSI9;A0A3Q1MR28;F1MLH6;Q862K4	Calmodulin	CALM	1.64858	1.0783e-10
P00426	Cytochrome c oxidase subunit 5A, mitochondrial	COX5A	2.23619	1.09869e-10
Q2KJA2	ATP-binding cassette sub-family F member 2	ABCF2	0.388759	1.144e-10
Q2TBI4;M5FJZ9;A0A3Q1MT00	Heat shock protein 75 kDa, mitochondrial	TRAP1	0	1.15448e-10
A1A4Q4;A0A452DJ25	Translation machinery-associated protein 7	TMA7	3.47134	1.1621e-10
A0A3Q1M155;Q3SYZ5;F1MBQ8	DEAD-box helicase 5	DDX5	0	1.18216e-10
F1MM57	Myosin heavy chain 14	MYH14	0.369552	1.20912e-10
A7E3V7;P62871;A0A3Q1LJU0;E1BB14;A5PKD6;A0A3Q1NGS8	Guanine nucleotide-binding protein, beta-1 subunit (Fragment)	GNB1	3.25072	1.23771e-10
G3MX61;A6QP52;A0A3Q1MGZ3;A1A4R5;Q08DZ4;A0A3S5ZPQ3;A0A3Q1NGF0;A0A3Q1MVI3	Smoothelin	SMTN	0.32932	1.25435e-10
Q08DR7;A0A3Q1MMK5	Vacuolar-sorting protein SNF8	SNF8	0.144874	1.30207e-10
Q0V8C6;Q5E9X9;A4FV66;F1N4P2;Q58DK3;A0A3S5ZPC5	Sarcoglycan, alpha (50kDa dystrophin-associated glycoprotein) (Fragment)	SGCA	0.524012	1.3056e-10
A0A3Q1LM63;Q05B89;A0A3Q1LG04	NIF3-like protein 1	NIF3L1	0.182859	1.31209e-10
Q2HJ55;G3MZZ3;A0A3Q1MMP2	Sorting and assembly machinery component 50 homolog	SAMM50	1.73423	1.38051e-10
Q5BIN5	Peptidyl-prolyl cis-trans isomerase NIMA-interacting 1	PIN1	2.32714	1.38407e-10
A7MBH9;Q7M3G9;Q95KM8;P63097	G protein subunit alpha i2	GNAI2	0.249798	1.4046e-10
P46193;I6YIV1;F1N650	Annexin A1	ANXA1	0.482734	1.44405e-10
A0A3Q1MLW1;A0A3Q1MQ69;Q95L46;F2Z4C6;A0A3Q1MGQ7	Eukaryotic translation initiation factor 4 gamma 2	EIF4G2	2.0877	1.453e-10
A4IFE6	ABCE1 protein	ABCE1	1.79598	1.45351e-10
F1MBR1;A4IFQ9	Heat shock 27kDa protein 2	HSPB2	1.81086	1.4809e-10
E1BDK6;Q2KJA7;A0A3S5ZPC8	Uncharacterized protein	LAMB2	0.545371	1.52139e-10
Q3T0Y5;A0A3Q1LX83	Proteasome subunit alpha type-2	PSMA2	2.46926	1.56337e-10
A6QR08;A0A3Q1MLK2;A0A3Q1ME43;F1MP10	GPS1 protein	GPS1	1.80571	1.67466e-10
A5PJQ1	DEK protein	DEK	0.0468845	1.68566e-10
F1N7U2	NPL4 homolog, ubiquitin recognition factor	NPLOC4	0.331602	1.80328e-10
A5D9B4;Q3SZF3	Heterogeneous nuclear ribonucleoprotein H2	HNRNPH2	0	1.83372e-10
G3MXD1;P13272	Cytochrome b-c1 complex subunit Rieske, mitochondrial	UQCRFS1	0.396984	1.9423e-10
A0A3Q1MXQ0;A0A3Q1LGA6;Q9TSD2	Alpha-enolase	ENO1	0.22908	1.94999e-10
Q28141;G5E5N3	ATP-dependent RNA helicase A	DHX9	3.20819	2.02208e-10
F1N404	Peptidyl arginine deiminase 6	PADI6	0	2.07533e-10
Q58DT1;A0A3Q1LP69;A1XED1;E1BLQ8;F1N7A3;A0A3Q1LKR0	60S ribosomal protein L7	RPL7	2.38239	2.07879e-10
G3N2N2;REV__A0A3Q1MH18;REV__F1MD64	Suppressor APC domain containing 2	SAPCD2	4.60644	2.11971e-10
A0A3Q1MCK3;Q3T0H0	Leucine carboxyl methyltransferase 1	LCMT1	0.28933	2.11976e-10
G3X6V0;A4FUD9;A0A3Q1LZF0;Q58DB3	DNA helicase	MCM3	0	2.13398e-10
Q3ZCF5;F1MYG0	Ornithine aminotransferase, mitochondrial	OAT	0	2.2163e-10
A0A3Q1LL07;F1MU39;A0A3Q1LHR1	Myosin heavy chain 15	MYH15	0.289725	2.2236e-10
F2Z4F0;Q3MHY9;A0A3Q1MF86;G3N132;A4IFE3	ARP1 actin related protein 1 homolog A	ACTR1A	1.74609	2.22837e-10
G3MWH1;A0A3Q1MQD7;Q3SYU8	TPD52 like 2	TPD52L2	0.279871	2.27921e-10
V6F9A3;P19035	Apolipoprotein C-III	ApoC3	0	2.4764e-10
G3MYE4;A2VDU0	Uncharacterized protein	TRIP10	0.454525	2.49112e-10
Q2HJ26;Q6VBM2;F1MN04;F1MNL2	Phosphoribosylaminoimidazole carboxylase, phosphoribosylaminoimidazole succinocarboxamide synthetase	PAICS	1.77098	2.53342e-10
Q2KJI3;A0A3Q1MH36;A0A3Q1LTT1;A0A3Q1N7H1;Q17QT7;A0A452DII2	Protein FAM49B	FAM49B	1.5721	2.55591e-10
Q1LZ72	Canopy 2 homolog (Zebrafish)	CNPY2	0.145666	2.65346e-10
E1BAK6;A0A3Q1M8V6	DAZ associated protein 1	DAZAP1	0	2.71353e-10
Q3ZBH2;A0A3Q1MK02	NAD(P)H dehydrogenase, quinone 1	NQO1	0.314802	2.71789e-10
Q17QY3;G3X6L8	Nipsnap homolog 3A (C. elegans)	NIPSNAP3A	0	2.77673e-10
A0A3Q1LWN4;A0A3Q1N7L1;E1BME9	NADH dehydrogenase [ubiquinone] flavoprotein 3, mitochondrial	NDUFV3	0	2.8726e-10
A0A3Q1LKQ5;A5PJL3;A0A3Q1MF91;A0A3Q1LJZ7;F6PU21;A0A3Q1M517;A6QLR9;A0A3Q1M8H8	Mitogen-activated protein kinase	MAPK12	0.186353	2.88849e-10
A0A3Q1LGQ8	Nebulin	NEB	0	2.89397e-10
A7MB21;Q32PC0	FERMT2 protein	FERMT2	0.173836	2.90495e-10
A0A3Q1LKU3;A4FUC2;A0A3Q1LP65	Heterogeneous nuclear ribonucleoprotein U like 1	HNRNPUL1	0	2.94098e-10
F1MIU5;O46385;E1BK07;F1MDV1;Q29S08	Supervillin	SVIL	1.40938	3.19507e-10
E1BA17;A0A3Q1N775	Collagen type XIV alpha 1 chain	COL14A1	0.103883	3.34619e-10
P00735;A0A452DI66	Prothrombin	F2	2.73268	3.61993e-10
Q2HJ58	Ribose-phosphate pyrophosphokinase 1	PRPS1	1.72833	3.63324e-10
Q3T0B6	Complement component 1 Q subcomponent-binding protein, mitochondrial	C1QBP	2.76236	3.71985e-10
E1BE98	Exportin 1	XPO1	0	3.72183e-10
Q3ZCA2	Cleavage and polyadenylation specificity factor subunit 5	NUDT21	0	3.73351e-10
Q3SWX3	Aminopeptidase-like 1	NPEPL1	1.73577	3.87873e-10
A0A3Q1N0N9;E1BMP2	SEC31 homolog A, COPII coat complex component	SEC31A	0	4.5227e-10
A0A3Q1MBN7;Q863B3	Staphylococcal nuclease domain-containing protein	SND1	0	4.59811e-10
G3N1Q0;A0A3Q1NCP7;A0A3Q1LUM9;E1BPP6;A0A3Q1LW25;A0A3Q1LKL3;A0A3Q1LZ54	Methylcrotonoyl-CoA carboxylase 2	MCCC2	0.0974832	4.60683e-10
A7MBD4;A0A3Q1MAU9	FARSA protein	FARSA	2.55685	4.76624e-10
A5D7D9	DEAH-box helicase 15	DHX15	0.0770066	4.88779e-10
Q2KIJ6;F1MES6	UBX domain-containing protein 6	UBXN6	5.0224	4.99697e-10
A0A3Q1MIY1	Ig-like domain-containing protein	Ig-like domain-containing protein	0.324772	5.11406e-10
Q3SWY3	Inosine-5-monophosphate dehydrogenase 2	IMPDH2	0.15757	5.17038e-10
Q58D69;A0A3Q1N174	Junctophilin 2 isoform 2	JPH2	0.417957	5.36146e-10
A8WFQ0;P42026	NADH dehydrogenase [ubiquinone] iron-sulfur protein 7, mitochondrial	NDUFS7	0.284751	5.52998e-10
P38657;A5D7E8	Protein disulfide-isomerase A3	PDIA3	1.56507	5.54857e-10
Q3SZA0	COP9 signalosome complex subunit 4	COPS4	0.628251	5.59766e-10
P00429;A0A3Q1N4F8;A0A3Q1MB49;F1N2E5;E1BAV7;A0A3Q1MHP6	Cytochrome c oxidase subunit 6B1	COX6B1	0.502561	5.6204e-10
Q27971;A0A3Q1LRZ7	Calpain-2 catalytic subunit	CAPN2	0.317477	5.67933e-10
F6RBJ1;Q0VD11;A0A3Q1MVD3;A0A3Q1MAH3	Lunapark, ER junction formation factor	LNPK	0	5.76863e-10
Q862R4;Q8HZP4;G1K1K0;O46414;A0A3Q1LVU1;A0A3Q1MNC0;A1XEA2;A1XEB9;Q862D5;Q862J4;A0A3Q1MJ65;B0JYQ1;A0A3Q1NGZ9	Ferritin (Fragment)	Ferritin (Fragment)	0.271512	5.94442e-10
A6H703;A0A3Q1M0B7;F1N6B7;A0A3Q1MHT1;A9ZTK8	Serine/threonine-protein phosphatase	PPP3CB	0	6.11365e-10
A0A3Q1MCV0;Q32S21	Hydroxysteroid 17-beta dehydrogenase 8	HSD17B8	2.21204	6.12061e-10
Q02379	NADH dehydrogenase [ubiquinone] iron-sulfur protein 5	NDUFS5	0.456052	6.23991e-10
A7YWQ4;F6QN89	SNTB2 protein	SNTB2	0	6.31056e-10
Q2YDK4	High mobility group nucleosome-binding domain-containing protein 4	HMGN4	0.218257	6.61721e-10
Q3ZCD7;A0A3Q1LS26;A0A3Q1LZT2	Very-long-chain enoyl-CoA reductase	TECR	1.75579	6.85419e-10
P15246;G3MZZ6;A0A452DIC6	Protein-L-isoaspartate(D-aspartate) O-methyltransferase	PCMT1	1.409	7.17798e-10
Q3T0K1;F1N3H1	Calumenin	CALU	0	7.18229e-10
Q5E984;M5FK91;A0A452DID1;Q862L1;F1MS78	Translationally-controlled tumor protein	TPT1	1.61427	7.4814e-10
A6QLZ6	GLRX5 protein	GLRX5	0.0901602	7.50353e-10
F1MQV7;F1MBG5;A8E649;D1MI48	Non-specific serine/threonine protein kinase	PRKAA2	0.381717	7.63698e-10
A7Z090;E1BNC9	ANK3 protein	ANK3	1.47272	7.74235e-10
Q3T0U1	LRP chaperone MESD	MESD	0	8.13342e-10
Q5E938;Q32LJ9	Eukaryotic translation initiation factor 1	EIF1	0.503485	8.28043e-10
Q24K11;F2Z4I2	AP-3 complex subunit mu-1	AP3M1	0	8.3645e-10
A0A3Q1M715;Q2HJF8;G1K237;A0A3Q1MKH9;A0A3Q1M400;A0A3Q1MEL1;A0A3Q1M503	Mitochondrial Rho GTPase	RHOT1	0	8.45356e-10
A7E3T7;A0A3Q1MZ37;A0A3Q1NCY0;Q2KJC6;G5E5U7	S-adenosylmethionine synthase	MAT2A	3.82706	8.49309e-10
E1BGX1	TATA-box binding protein associated factor 15	TAF15	8.63431	8.70809e-10
Q0IIH6	Hedgehog acyltransferase-like	HHATL	1.93975	8.85116e-10
Q5E983;Q2VYC3;A0A3Q1LLH1	Elongation factor 1-beta	EEF1B	0.412593	9.33655e-10
Q0VD16	MAP2K1 protein	MAP2K1	1.97621	9.42275e-10
P13183;A0A3Q1MQN6;A0A3Q1LKB8;A0A0N4STN2	Cytochrome c oxidase subunit 7B, mitochondrial	COX7B	0.25172	9.8679e-10
Q0VC36;A0A3Q1LR49	14-3-3 protein sigma	SFN	1.60513	1.00957e-09
A0A140T865;A0A452DJC7;Q2KHW5;A0A3Q1MF19;A0A3Q1MXZ0;A0A3Q1LTV6	Long-chain-fatty-acid--CoA ligase ACSBG1	ACSBG1	0	1.01985e-09
G3MWJ8;G5E631;C0L633;D3IVZ3;D3IVZ2;A0A3Q1MR08;K0FH98;K0FD10;Q5W5U4;F1MYC6	DEAD-box helicase 3 X-linked	DDX3X	0.596652	1.06282e-09
P02253;A0A452DIF5;G3N131	Histone H1.2	HIST1H1C	0	1.10656e-09
A0A3Q1MLQ7;F1MDH3;Q0II79;Q0VBX2	Talin 1	TLN1	0.747134	1.11908e-09
A0A3Q1NC75	Calumenin	CALU	0.522756	1.1678e-09
P46196;F1MI27	Mitogen-activated protein kinase 1	MAPK1	0.469913	1.19718e-09
Q1RMM6	Coenzyme Q10 homolog A (S. cerevisiae)	COQ10A	2.23694	1.20302e-09
O77784;Q9BGH9;Q9TVD2	Isocitrate dehydrogenase [NAD] subunit beta, mitochondrial	IDH3B	0.460715	1.21733e-09
Q32PB8	40S ribosomal protein S21	RPS21	2.71664	1.2283e-09
Q3SZ87	Translocon-associated protein subunit gamma	SSR3	0.0445296	1.23542e-09
G3MY21;P26201	Platelet glycoprotein 4	CD36	0.400887	1.24897e-09
A6QLJ8	Phosphotriesterase-related protein	PTER	0.591161	1.24918e-09
P48427;A0A3Q1M6V1	Tubulin-specific chaperone A	TBCA	0.106162	1.26326e-09
Q3ZC49;A0A3Q1LMI1	Leucine-rich repeat-containing protein 39	LRRC39	0.132957	1.2643e-09
A0A3Q1N5M2;A0A3Q1M5E5;F1MQI1;A0A3Q1MU54	Talin 2	TLN2	0.498893	1.26992e-09
Q5E994	Charged multivesicular body protein 1b	CHMP1B	0.242008	1.28768e-09
E1BFV0	Karyopherin subunit beta 1	KPNB1	0.686216	1.31417e-09
Q3SZC4	NSFL1 cofactor p47	NSFL1C	0.738732	1.33845e-09
G3MXS3	DUF4585 domain-containing protein	C6H4orf54	1.46326	1.3394e-09
Q3ZBW4	Proliferating cell nuclear antigen	PCNA	2.5609	1.4159e-09
A5D7H3;A0A3Q1MET1	Choline transporter-like protein 2	SLC44A2	0	1.45011e-09
A5D991;F6Q816;A0JN49;E1BI62	Cytoplasmic cysteine conjugate-beta lyase	CCBL1	0	1.48668e-09
A4IFA7	Carbonyl reductase family member 4	CBR4	0.676964	1.50832e-09
Q9XSG3;A0A140T8A5;Q0QEQ4	Isocitrate dehydrogenase [NADP] cytoplasmic	IDH1	0.32521	1.5776e-09
Q1JP95;Q3SZ81;F1MWE0	Proteasome 26S ATPase subunit 3 (Fragment)	PSMC3	0.48935	1.60674e-09
F1MNS5	Ectonucleotide pyrophosphatase/phosphodiesterase 1	ENPP1	0.362258	1.65713e-09
Q58DT4;A0A3Q1NHC6	Pyrroline-5-carboxylate reductase 1, mitochondrial	PYCR1	0	1.65739e-09
Q3T054;B0JYN2;G3MZP2;G5E619;A0A3Q1M6P9	GTP-binding nuclear protein Ran	RAN	1.59847	1.66701e-09
E1BQ15;A0A3Q1LUB8;A0A3Q1LPZ9;A0A3Q1MIZ8;E1BGU2;G3N2Y5	Cytoplasmic linker associated protein 2	CLASP2	0.00623189	1.76868e-09
L7R5X3;A5D989;A0A3Q1M9K4;A0A452DIM3;L7R4Y6	Eukaryotic translation elongation factor 1 delta transcript variant 1	eef1d	1.64421	1.84858e-09
Q05B71;A0A452DK61	CDGSH iron-sulfur domain-containing protein 2	CISD2	0	1.89146e-09
Q56JY0	Protein Hikeshi	HIKESHI	2.69502	1.98325e-09
E1BPR7	Sarcoglycan delta	SGCD	1.56035	2.04724e-09
P61356	60S ribosomal protein L27	RPL27	0	2.0513e-09
G3MY56	Protein phosphatase 1 regulatory subunit 27	PPP1R27	0.524197	2.06491e-09
E1BB08;A0A3Q1LJU5	Echinoderm microtubule associated protein like 2	EML2	2.53312	2.0929e-09
A0A3Q1LZU8;A6QNJ8;A0A3Q1N1T6;F1N6Y1	Glucosidase II alpha subunit	GANAB	2.30836	2.1097e-09
P15690	NADH-ubiquinone oxidoreductase 75 kDa subunit, mitochondrial	NDUFS1	0.650309	2.12777e-09
Q3SZ27	MICOS complex subunit MIC27	APOL	0.233121	2.13897e-09
Q5DU91;Q2KIE6;A0A3Q1LPX4;Q3ZC79;F6RJG0	3-hydroxy-3-methylglutaryl-coenzyme A synthase (Fragment)	hmgCoA	0	2.14402e-09
A0A3Q1LT23	Ribosomal_S5_C domain-containing protein	Ribosomal_S5_C domain-containing protein	3.65686	2.1854e-09
Q3T0W4	Protein phosphatase 1 regulatory subunit 7	PPP1R7	0.41863	2.20056e-09
A0A3Q1LN73;A0A3Q1M610;A0A3Q1M5U3;A0A3Q1LZ58;A0A3Q1MFL4;A0A3Q1LVY4;F1MSL5	Uncharacterized protein	MSI2	0	2.24268e-09
E1BDP3	Succinate-semialdehyde dehydrogenase	ALDH5A1	0.42183	2.29491e-09
Q2KHU2	Leucine rich repeat containing 2	LRRC2	0	2.3095e-09
A0A3Q1MIE7;Q32PJ8;A0A3Q1MHD3;F1MFZ7;Q0VC01	Histone deacetylase	HDAC1	0	2.33033e-09
Q2HJ94;A0A3Q1LGH8;Q58D10;A0A3Q1MIS9;Q7YRL1	DnaJ homolog subfamily A member 2	DNAJA2	1.4881	2.37019e-09
A0A3Q1M720;A2VDM7	Splicing factor 1	SF1	0	2.40689e-09
Q5E9L9;G3X7Q7;A0A3Q1LWZ3;Q9MZL7;F6QFY4;A0A3Q1M6E5;A0A3Q1LT41;A0A3Q1LYN2;F1N167;A0A3Q1MA95;Q9MZL5;A0A3Q1MBH6;A0A3Q1LVX8;A0A3Q1MK14;Q9MZL4	Calcium channel, voltage-dependent, beta 1 subunit isoform 2	CACNB1	1.8602	2.44398e-09
A7YY43;Q2T9T7	Dual specificity protein phosphatase	DUSP3	2.22365	2.46233e-09
P35526;F1MIH4;A0A3Q1MD28;A0A3Q1MRM9	Chloride intracellular channel protein 5	CLIC5	0.583714	2.46636e-09
Q0V8B7;A6H7F8	DNA replication licensing factor MCM5	MCM5	0	2.54102e-09
A0A3Q1MN84;A4IFN7	Ubiquitin-protein ligase E3A	UBE3A	0.400834	2.54511e-09
A7MBG8	RuvB-like helicase	RUVBL1	0.313728	2.56708e-09
A7MBC2;A0A3Q1M7W0	Pyridoxal-dependent decarboxylase domain-containing protein 1	PDXDC1	0	2.63827e-09
Q58DQ3;G3N2R1;A8NJ40	60S ribosomal protein L6	RPL6	0.266516	2.70066e-09
G3MZ86;O18778	Uncharacterized protein	LOC100300115	0	2.72319e-09
Q02368	NADH dehydrogenase [ubiquinone] 1 beta subcomplex subunit 7	NDUFB7	1.94391	2.93489e-09
Q58DS9;A0A3Q1N8E3	Ras-related protein Rab-5C	RAB5C	0	2.93902e-09
E1BDC7	Synaptopodin 2 like	SYNPO2L	1.80474	3.25171e-09
Q2KJE5;Q9XSN4	Glyceraldehyde-3-phosphate dehydrogenase, testis-specific	GAPDHS	0.527494	3.26716e-09
Q3T199;E1B8G4;E1BEQ3	40S ribosomal protein S23	RPS23	2.07892	3.30399e-09
P09867;F1MTY3;A0A3Q1N0D7;A0A3Q1MQM9;M5FMW1;A0A3Q1LR30;A0A3Q1ME36	Heterogeneous nuclear ribonucleoprotein A1	HNRNPA1	2.2624	3.33742e-09
P39872;A0A3Q1LRW8;Q862D2;F1N578;B1H0W8	60S ribosomal protein L3	RPL3	6.04045	3.36563e-09
A0A3Q1NG06;A1L568;F6Q234;A0A3Q1NGC5	Peptidase D	PEPD	0	3.48569e-09
F6PS38;A5D7Q4;A0A3Q1M1B2;A0A3Q1LIJ0	Y-box binding protein 3	YBX3	0.529713	3.49124e-09
A0A3Q1N1N9	Uncharacterized protein	ANK1	0	3.52761e-09
Q862S8;Q861U5;Q3T0R1;A0A3Q1MQW8;A0A3Q1LZK3	Similar to ribosomal protein S18 (Fragment)	Similar to ribosomal protein S18 (Fragment)	1.37343	3.56755e-09
Q5J801;Q3SZQ8;A0A0A0MP92;Q27984;A2I7N3;A0A3Q1MGZ6	Endopin 2B	Endopin 2B	2.04229	3.58369e-09
Q3SZI2;F1MYG5;Q862T1	Lamin A/C	LMNA	1.46488	3.60374e-09
Q4H0Z3;Q862K1	Glyceraldehyde phosphate dehydrogenase (Fragment)	gapdh	0.207745	3.62166e-09
Q3T057;A1XED4	60S ribosomal protein L23	RPL23	0	3.91686e-09
E1BEK9	UPF1, RNA helicase and ATPase	UPF1	0	3.99339e-09
P00586;A0A452DJ91	Thiosulfate sulfurtransferase	TST	0.401437	4.15149e-09
F1MLW0;A0A3Q1LTX4;Q8HYY3;O18960;Q27976;Q32L20	Non-muscle caldesmon	CALD1	0.552734	4.32591e-09
A0A452DJ66;Q2HJ86;P81947;F2Z4C1;Q3ZCJ7;F1MNF8;A0A452DIK7;A0A3Q1LQR2;A0A3Q1LUJ2;Q862L2;Q7M372;Q862I8	Tubulin alpha chain	TUBA1D	1.28514	4.48338e-09
P25712;A0A452DJX3	NADH dehydrogenase [ubiquinone] flavoprotein 3, mitochondrial	NDUFV3	1.93406	4.50363e-09
A6QQE0	OBSCN protein (Fragment)	OBSCN	0.503326	4.67722e-09
F1MQ37;O02717	Myosin heavy chain 9	MYH9	0.629598	4.68424e-09
F1MMA0;A0A3Q1LQQ5;Q0V8D5;A0A3Q1MTB9;A0A3Q1ME31;Q08E27	Interleukin enhancer binding factor 3	ILF3	6.17012	4.77128e-09
Q3SZA5;B0JYM7;F1ME02	Spermine synthase	SMS	0.534161	4.77555e-09
P23004;A0A3Q1M7H9;A0A3Q1MCJ8;Q861V4	Cytochrome b-c1 complex subunit 2, mitochondrial	UQCRC2	1.47264	4.79197e-09
Q76I82;H9KUV3;G3N3S3;G3N206;E1BLY1;A0A3Q1MX59;A0A3Q1N943	40S ribosomal protein S15a	RPS15A	0.60444	5.30498e-09
P00125;Q7YRA7	Cytochrome c1, heme protein, mitochondrial	CYC1	1.55481	5.30832e-09
Q3T102;A0A3Q1N0V7	Eukaryotic translation initiation factor 3 subunit E	EIF3E	1.50522	5.52479e-09
E1BQ32	CRK proto-oncogene, adaptor protein	CRK	0	5.71142e-09
G3MWG4	Isoleucyl-tRNA synthetase 2, mitochondrial	IARS2	0	5.77958e-09
Q02827	NADH dehydrogenase [ubiquinone] 1 subunit C2	NDUFC2	3.06001	5.81752e-09
Q32L92;A0A3Q1LNX9	Calponin-3	CNN3	0	5.91798e-09
E1B919	Microtubule associated protein 6	MAP6	0	6.50989e-09
Q56K03;G1K1B4;E1BE42;Q28150;Q58DM9;G3MWX5	60S ribosomal protein L27a	RPL27A	2.16398	6.64635e-09
F1MKY8	REST corepressor 1	RCOR1	0	6.84362e-09
F1MP21	Alpha-amylase	LOC539383	0	6.94146e-09
A0A3Q1MKQ7;P26452;F8UZU9;A0A3Q1MFG3;Q862H8;Q862N6	40S ribosomal protein SA	RPSA	0.618408	7.05104e-09
Q3SX44	N(G),N(G)-dimethylarginine dimethylaminohydrolase 2	DDAH2	0	7.0747e-09
A0A3Q1MP13;A0A3Q1MGE6;Q3SYU7;A0A3Q1LMQ9;F1MMY6	Transportin-1	TNPO1	0	7.35097e-09
Q3T0Q6	Cellular nucleic acid-binding protein	CNBP	2.15556	7.36545e-09
A0A3Q1LL35	Uncharacterized protein	A0A3Q1LL35	0.597548	7.40228e-09
Q3SZN8;H9GW43	Ribonuclease/angiogenin inhibitor 1	RNH1	0.372942	7.41296e-09
O02691	3-hydroxyacyl-CoA dehydrogenase type-2	HSD17B10	0.546123	7.50217e-09
P82908	28S ribosomal protein S36, mitochondrial	MRPS36	0.600699	7.81422e-09
P08166;A0A3Q1M447	Adenylate kinase 2, mitochondrial	AK2	0.505548	7.85926e-09
Q3SZQ6	60S ribosomal protein L32	RPL32	1.91752	8.17465e-09
A5D7L8	PGC-1 and ERR-induced regulator in muscle protein 1	PERM1	1.64935	8.53327e-09
F1N7F3;E0AE18;A0A3Q1M731;A0A3Q1MHB0	Receptor protein-tyrosine kinase	EGFR	0.0388189	9.0658e-09
P62894	Cytochrome c	CYCS	2.61934	9.40886e-09
Q3SWX4	Glioblastoma amplified sequence	NIPSNAP2	1.54182	9.8815e-09
A0A3Q1LU64;Q59HJ6;A0A140T842	Lon protease homolog, mitochondrial	LONP1	0.632543	9.89495e-09
F1MX88;A0A3Q1MJF5;A0A3Q1LHX4	Solute carrier family 25 member 13	SLC25A13	0	1.05376e-08
Q3SZI8;A0A452DI40	Isovaleryl-CoA dehydrogenase, mitochondrial	IVD	0.327457	1.18835e-08
Q05752	NADH dehydrogenase [ubiquinone] 1 alpha subcomplex subunit 7	NDUFA7	0.395426	1.19105e-08
P60902	Protein S100-A10	S100A10	0.373812	1.22709e-08
G3MXV0;Q17QA3	Peptidylprolyl isomerase	FKBP5	0	1.25194e-08
F1N1S2;A0A3Q1MTY6;Q148E3	Microtubule associated protein 1B	MAP1B	0	1.26998e-08
A7E3W4;A7Z014;A5PJ79;Q6B855;Q6PT94	Transketolase	TKT	1.43902	1.33422e-08
A0A3Q1MBW4;A0A3Q1LK90;A0A3Q1N855;A4FUC8	Cysteinyl-tRNA synthetase	CARS	0	1.34243e-08
Q24JZ8;G5E532	U2 snRNP auxiliary factor large subunit	U2AF2	0.158424	1.37381e-08
Q24JY1;S5G966;E1BII3;A0A452DJ23;E1B983;A0A452DJM0;E1BED6;A0A3Q1LQE3	60S ribosomal protein L23a	RPL23A	0.61452	1.4418e-08
P35705	Thioredoxin-dependent peroxide reductase, mitochondrial	PRDX3	0.561735	1.47187e-08
Q8SPX7;A5D7R4;A0A3Q1MBW0	Lambda-crystallin homolog	CRYL1	1.49755	1.51745e-08
Q29443	Serotransferrin	TF	0.368134	1.5206e-08
Q5E9F1	B-cell receptor-associated protein 31	BCAP31	1.56351	1.56593e-08
Q32PH8	Elongation factor 1-alpha 2	EEF1A2	1.57431	1.56902e-08
Q3SZJ4;F1N2W0	Prostaglandin reductase 1	PTGR1	0	1.60673e-08
A0A3Q1MKU5;Q08E38	Pre-mRNA-processing factor 19	PRPF19	0	1.68644e-08
A0A3Q1LG34;A6QLZ8;A0A3Q1MMX8;A6QP50	Coronin	CORO6	0.713326	1.70237e-08
Q2KI85;A0A452DJ10;A0A3Q1MAS7	Smoothelin-like protein 2	SMTNL2	1.79354	1.74416e-08
A0A3Q1LQ81;A0A3Q1MI22;A0A3Q1NJB1;F1N076;A0A3Q1LR93;Q32P72	Ceruloplasmin	CP	0.575611	1.80211e-08
A0A3Q1M8N0;A0A3Q1LQZ3;A0A3Q1NN83;A0A3Q1MMB2;E3W9A2;A0A3Q1MQQ6;A0A3Q1LUW3;A0A3Q1MQY8;E1BGH3;A0A3Q1N033;Q32LL4	CAP-Gly domain containing linker protein 1	CLIP1	0.719027	1.84375e-08
P51176;A0A3Q1MI90	Protein-glutamine gamma-glutamyltransferase 2	TGM2	0.20816	1.87259e-08
Q3T0V2;F1MR63	Aminoacylase 1	ACY1	0.525337	1.89989e-08
A0A3Q1N375;A7YWE4;A0A3Q1MVR8	Multifunctional fusion protein	ALDH4A1	0.655249	1.92327e-08
Q3T0F4	40S ribosomal protein S10	RPS10	1.69633	1.92339e-08
E1BB38	Signal recognition particle subunit SRP72	SRP72	0.143665	1.93866e-08
E1BEK5	Olfactory receptor	LOC618052	0.700697	1.99125e-08
F1MNI4	RAB5B, member RAS oncogene family	RAB5B	0.802403	2.03202e-08
A0A140T861;Q28009	RNA-binding protein FUS	FUS	0.470211	2.05951e-08
A0A3Q1LUY7;Q1RMR2	RRM domain-containing protein	RRM domain-containing protein	2.79071	2.08081e-08
A0A3Q1LX60;E1BA93	Synaptopodin	SYNPO	1.55301	2.0936e-08
P52556;A0A3Q1NNJ3	Flavin reductase (NADPH)	BLVRB	1.48509	2.10199e-08
A0A3Q1NCA0;F1MI60;Q58CV3;A0A3Q1LST1;Q2T9M1;F1N6J2	Mitogen-activated protein kinase kinase kinase kinase 4	MAP4K4	8.0888	2.14918e-08
Q32KU9	Musculoskeletal embryonic nuclear protein 1	MUSTN1	5.23615	2.24114e-08
Q3ZBH5	Proliferation-associated 2G4, 38kDa	PA2G4	0.656764	2.2737e-08
Q32KL9	B-cell receptor-associated protein 29	BCAP29	0.481967	2.31303e-08
Q0IIG5;A0A3Q1M6K7;A0A3Q1MNP9;A1A4J1;A0A3Q1NJ70;E1BCW3	ATP-dependent 6-phosphofructokinase, muscle type	PFKM	1.78779	2.47454e-08
Q3ZBU2;A0A3Q1LY77;A0A3Q1MDM7	CDGSH iron-sulfur domain-containing protein 1	CISD1	0.477374	2.48552e-08
A0A3Q1M010;A0A3Q1MT05;A0A3Q1MUI0	UTP--glucose-1-phosphate uridylyltransferase	UGP2	0.193229	2.49901e-08
A0A3Q1MG42;A6QLN6;A0A3Q1LWN6;F1MYM9	Myosin heavy chain 11	MYH11	0.201254	2.66182e-08
Q3MHX5;A5D9G3	Succinate--CoA ligase [GDP-forming] subunit beta, mitochondrial	SUCLG2	0.483583	2.73245e-08
E1BQ37;A0A3Q1LXA1	Splicing factor proline and glutamine rich	SFPQ	1.67577	2.80529e-08
Q0VC48	Tropomodulin-4	TMOD4	0.671458	2.81021e-08
Q5E9A3;A0A452DKH0	Poly(rC)-binding protein 1	PCBP1	1.39598	3.0424e-08
Q3MHZ0;Q08DN8	FLOT1 protein (Fragment)	FLOT1	2.12189	3.34981e-08
A0A3Q1N3E8;Q0P568	Ubiquitin recognition factor in ER associated degradation 1	UFD1	1.77374	3.42425e-08
Q32LE9;A0A452DIL5	Cysteine and glycine-rich protein 2	CSRP2	3.5262	3.504e-08
Q29RM3;F1MDM4;A0A3Q1LFH4	Receptor expression-enhancing protein 5	REEP5	0	3.52126e-08
A6QNM9;A0A3Q1MLV2;A0A3Q1M9V5;A0A3Q1MUQ5;A0A3Q1M6G7	SLC25A12 protein	SLC25A12	0.757282	3.57188e-08
A0A3Q1LYB3;F1MG10;A6QQ21	COP9 signalosome complex subunit 6	COPS6	0.41945	3.66689e-08
F1MTX7;A0A3Q1LXT8	Aspartate--tRNA ligase, cytoplasmic	DARS	1.65165	3.6909e-08
Q58DU5	Proteasome subunit alpha type-3	PSMA3	1.41776	3.79181e-08
Q2T9S4;M5FJY9	Glycerol-3-phosphate phosphatase	PGP	0.589744	3.82535e-08
F1N6P6;A0A3Q1LNT8;A0A3Q1MU61	Echinoderm microtubule associated protein like 1	EML1	0.60615	3.94205e-08
A6H7I0;Q58DJ7	KBTBD5 protein	KLHL40	0.641238	4.01262e-08
Q3ZBE2;F6QD94	Similar to COX17 homolog, cytochrome c oxidase assembly protein	MGC128036	1.72865	4.0408e-08
A0A3Q1M6N7;Q3SZH7	Leukotriene A(4) hydrolase	LTA4H	0.499364	4.04593e-08
A0A3Q1LM35;F1MM79;A0JN67	Glutaminase	GLS	0	4.16321e-08
A6QPY0;F1N632;Q9TS10	Dolichyl-diphosphooligosaccharide--protein glycosyltransferase 48 kDa subunit	DDOST	0.557545	4.19215e-08
A6QPB5	PGM1 protein	PGM1	1.95439	4.35442e-08
Q5E9F5	Transgelin-2	TAGLN2	1.89139	4.38089e-08
F1MLD0;A4FV09	Pantothenate kinase 4	PANK4	0	4.53142e-08
A0A3Q1LNK7;A7E3V8;A6QQW3;F6RAC6	Signal recognition particle subunit SRP68	SRP68	0.299582	4.64014e-08
Q3B7M9;F1MU24	Glycogen phosphorylase, brain form	PYGB	0	4.73117e-08
F1MZR0;A7Z089	Nucleoporin 160	NUP160	0	4.75952e-08
E1BGJ0;A0A0A1GK11	LDL receptor related protein 1	LRP1	0	4.87347e-08
Q58CS3	Dipeptidyl peptidase 3	DPP3	0	4.9514e-08
A0A3Q1M5S0;A0A3Q1M8W5;A0A3Q1LGL7;F1MYX9;A0A3Q1N9E9	Laminin subunit alpha 4	LAMA4	0.415991	5.00216e-08
A8E651;A0A3S5ZPJ4;A0A3Q1MFQ7;A0A3Q1MK72	EWSR1 protein	EWSR1	0	5.12242e-08
A0A3Q1N170;P61287;A0A3Q1MLW0;F1N0B9	Serine/threonine-protein phosphatase	PPP1CC	2.28941	5.20466e-08
Q3T0V7	Endothelial differentiation-related factor 1	EDF1	1.68972	5.37889e-08
E1BNQ4	ATP-dependent (S)-NAD(P)H-hydrate dehydratase	NAXD	1.51023	5.60838e-08
A0A3Q1MR68;A0A3Q1LU90;Q1RMR3	Cortactin	CTTN	2.01311	5.85947e-08
F1N7K8;A0A3Q1LN22;Q07536	Methylmalonate-semialdehyde dehydrogenase [acylating], mitochondrial	ALDH6A1	0.516838	5.98666e-08
Q2M2S4	Paroxysmal nonkinesigenic dyskinesia	PNKD	0	6.02483e-08
F1MZU2;A0A3Q1MR04;A0A3Q1LSE5	N-ethylmaleimide sensitive factor, vesicle fusing ATPase	NSF	0.385729	6.06942e-08
Q8MKH7;Q8MKH9;Q8MKI1;Q8MKI3;A0A3S5ZPQ2;G3MXQ2;A0A3S5ZPW3;A0A3Q1MHL7;A0A452DJI6	Troponin T fast skeletal muscle type	Tnnt3	1.55777	6.09905e-08
A7MBJ5	Cullin-associated NEDD8-dissociated protein 1	CAND1	0	6.18156e-08
P48035;F1MHQ4	Fatty acid-binding protein, adipocyte	FABP4	0	6.2213e-08
F1MKB7;E1BJ08;G3MZB0;E1BKU3;Q0VCE1	Uncharacterized protein	GSTO1	0	6.36033e-08
A7E3S8;A0A3Q1MQM3;A0A3Q1M4L0	Heat shock 70kD protein binding protein	ST13	1.57967	6.53856e-08
A5PJY9	CPNE3 protein	CPNE3	0	6.94431e-08
A0A3Q1MS82;A0A452DJG7;Q3SZI6	Dolichyl-diphosphooligosaccharide--protein glycosyltransferase subunit 2	RPN2	1.94202	7.00494e-08
F1MJW7;M5FI55	Dynamin-type G domain-containing protein	SRL	1.81572	7.19239e-08
G3N016	CRK like proto-oncogene, adaptor protein	CRKL	0.592885	7.2511e-08
E1BJB1;E1B953;Q6B856;A0A452DIL8;A0A452DI48;G3X7R7;Q148E2;G3N1W7;E1BJK2;A0A3Q1M442;Q7M2W1	Tubulin beta chain	TUBB2A	0.049879	7.3596e-08
P26882;Q862E6	Peptidyl-prolyl cis-trans isomerase D	PPID	0.668195	7.6323e-08
A0A3Q1LQT4;F1MIC9;A5PKJ3;A0A3Q1LJA4;A0A3Q1M3Y3	Dynactin subunit 1	DCTN1	1.24034	7.78315e-08
A0A3Q1M9Y6	Myomesin 3	MYOM3	2.58848	7.79712e-08
Q3SYU2;A0A3Q1MM86	Elongation factor 2	EEF2	1.45555	8.12499e-08
Q861V5;P62935;Q864S5;A0A411KUF8;Q9N138;G3X8B1;A0A3Q1MEG6;A0A3Q1M9Y7;A0A3Q1LSB7	Peptidyl-prolyl cis-trans isomerase (Fragment)	Peptidyl-prolyl cis-trans isomerase (Fragment)	0.360776	8.21515e-08
P68250;A0A140T894	14-3-3 protein beta/alpha	YWHAB	0.77985	8.29903e-08
A0A3Q1LVM5;A0A3Q1LW96;Q0VCM5;F1MMP5	Inter-alpha-trypsin inhibitor heavy chain H1	ITIH1	0.618209	8.32788e-08
P17690;A0A140T843;A0A3Q1LXP4	Beta-2-glycoprotein 1	APOH	0.616019	8.37848e-08
P34955	Alpha-1-antiproteinase	SERPINA1	0.369907	8.60383e-08
A0A3Q1LL01;P23356;A0A3Q1LK04;J7JXJ4;A0A3Q1LTS2;A0A3Q1M8I6	Ubiquitin carboxyl-terminal hydrolase isozyme L1	UCHL1	0.610242	8.63645e-08
P81125;A5D7S0;A0A3Q1M6H3;F6Q334	Alpha-soluble NSF attachment protein	NAPA	0.761733	8.76608e-08
Q3T0L7;A0A452DJ34	60S ribosomal protein L28	RPL28	0.636632	8.95866e-08
Q862Q3;P01888;A0A3Q1MU93;Q6VUQ8;Q862T6	Beta-2-microglobulin (Fragment)	Beta-2-microglobulin (Fragment)	0.565351	9.20155e-08
F1N1C2;A0A3Q1MCE8;Q3T0C7;A0A3Q1LQQ1;A0A3Q1MR92	Stathmin	Stathmin	0.191665	9.29796e-08
F6PRB5;A0A3Q1LS67;Q3T172;Q5EBY8	Enoyl-CoA hydratase 1	ECH1	0.543092	9.37777e-08
P31322;F6Q9S4;B0JYK4;REV__A0A3Q1MD55;REV__E1BE66	cAMP-dependent protein kinase type II-beta regulatory subunit	PRKAR2B	0	9.47063e-08
A5D7N3;A0A3Q1M2V9;A0A3Q1MQU7	Transmembrane protein 11, mitochondrial	TMEM11	0.686837	9.88583e-08
F1MZ00;A0A3Q1M6V4;A0A3Q1MM18;Q2KIS8	Small nuclear ribonucleoprotein Sm D3	SNRPD3	0.440702	9.88776e-08
F1N0M0;A5PK39;A0A3Q1M996	Tripeptidyl-peptidase 2	TPP2	1.84188	1.00038e-07
F1MQI3	Nebulin	NEB	1.57728	1.01993e-07
Q0VCY7;A0A3Q1MVT2	Serine/arginine-rich splicing factor 1	SRSF1	0.207156	1.10956e-07
E1BF20;A0A3Q1MIG4;A0A3Q1MIM4;A0A3Q1LU71;A0A3Q1N348;E1BMP6;G3N1Y9	Heterogeneous nuclear ribonucleoprotein H1	HNRNPH1	1.80823	1.13444e-07
F1MVX2	Glutathione S-transferase LANCL1	LANCL1	1.53706	1.14494e-07
A0A3Q1LSS6;Q76BS1;F1MZD6;A0A1L3G6L5	Hepatocyte growth factor	HGF	0	1.19828e-07
Q3T0F5;F1MJQ1;A0A3Q1M3K7;A0A3Q1M3F1;A0A3Q1LUM6	Ras-related protein Rab-7a	RAB7A	0	1.20416e-07
Q5E9B3;G8JKY6;A0A3Q1NG96	Geranylgeranyl transferase type-2 subunit beta	RABGGTB	0.253316	1.22162e-07
F1N3F6;A8KC83	Chromodomain helicase DNA binding protein 4	CHD4	0	1.22336e-07
Q3T149;E9RHW1;A0A1C9EIX6;A0A1C9EIX3;A0A1B0Z542;G3X7S2;Q58DP7	Heat shock protein beta-1	HSPB1	1.92173	1.25428e-07
A6H714;A5PJZ8	Mtr4 exosome RNA helicase	MTREX	0	1.31686e-07
P63243;A0A3Q1M0K2;Q862T3	Receptor of activated protein C kinase 1	RACK1	1.37169	1.32689e-07
Q00361;G3MXE1;A0A3Q1M2F0	ATP synthase subunit e, mitochondrial	ATP5ME	0.661205	1.41437e-07
F1MWU9	Heat shock protein family A (Hsp70) member 6	HSPA6	1.47227	1.432e-07
Q861S4;G5E6D6;Q862K6;Q862P2;A0A3Q1MJC6;A0A3Q1NBR7;A0A3Q1M2S3;A0A3Q1LVC3	Similar to ribosomal protein L21 (Fragment)	RPL21	1.63428	1.43217e-07
Q5E9F7;B0JYL8	Cofilin-1	CFL1	1.48847	1.43276e-07
A0A3Q1MNM7;A0A3Q1MB68;A0A3Q1LUT2;A0A3Q1MH27;F1MX04;Q6EVI2	Eukaryotic translation initiation factor 4 gamma 1	EIF4G1	0.665821	1.44481e-07
A6QLG5;A0A3Q1MJ34	40S ribosomal protein S9	RPS9	0.726142	1.46511e-07
Q32PG0;A0A3Q1NIL1;A0A3Q1N8W0;A0A3Q1LR68;F1MGQ5;A2VE03;A3KMV3;A0A3Q1MXC6	E3 ubiquitin-protein ligase	WWP1	0.676721	1.47237e-07
A7E3V3	MICOS complex subunit MIC60	IMMT	0.31695	1.50266e-07
Q2KIW1;A9UIB1	Paraoxonase 1	PON1	0	1.51083e-07
Q9BGI1	Peroxiredoxin-5, mitochondrial	PRDX5	0.534889	1.51736e-07
Q2KIW9;A0A452DIX8	UMP-CMP kinase	CMPK1	0.359977	1.53568e-07
Q3SWZ6	Ribosome maturation protein SBDS	SBDS	1.47045	1.55907e-07
F1MFA3	Pitrilysin metallopeptidase 1	PITRM1	0	1.56373e-07
P00423;A0A3Q1M380	Cytochrome c oxidase subunit 4 isoform 1, mitochondrial	COX4I1	1.59225	1.59039e-07
A0A3Q1LYV9;Q3SYZ8	PDZ and LIM domain protein 3	PDLIM3	0	1.60113e-07
Q32LP5;A0A3Q1MY20;A0A3Q1NFV6;A0A3Q1LM06;A0A3Q1M3A7;G3X7N5;Q0VCL6;A0A3Q1MQH6;E1BIT4	Nuclear factor 1	NFIA	0.680367	1.61429e-07
E1BDM8;A0A3Q1LHB1	DEAD-box helicase 6	DDX6	0.689146	1.63059e-07
Q32KN8;F2Z4K0;F6RP72	Tubulin alpha-3 chain	TUBA3	1.79038	1.65317e-07
Q1JPA2;Q3SZV3;F1MG05;Q862P6;Q862P4;Q862B9;Q862H1	Eukaryotic translation elongation factor 1 gamma (Fragment)	EEF1G	1.56508	1.66328e-07
Q3ZBU0;A0A3Q1MKT0;A0A3Q1N6S6;G3MY19	PDZ and LIM domain 5	PDLIM5	1.43617	1.67218e-07
F1MZL0;Q2YDF7	Junctional sarcoplasmic reticulum protein 1	JSRP1	1.61419	1.69879e-07
A0A3Q1MB48;Q3T0R4;F1MN23	Dehydrogenase/reductase SDR family member 7B	DHRS7B	1.25036	1.78637e-07
G3MYN5;F8SWQ9	Troponin I1, slow skeletal type	TNNI1	0.622674	1.97969e-07
A4FUD0;A0A3Q1M478	MTHFD1 protein	MTHFD1	0.579753	2.01836e-07
Q02365	NADH dehydrogenase [ubiquinone] 1 beta subcomplex subunit 3	NDUFB3	0.595123	2.03295e-07
Q862R3;Q3T003;F1MHJ6	Similar to ribosomal protein L18a (Fragment)	Similar to ribosomal protein L18a (Fragment)	0.443129	2.18333e-07
A0A3Q1M1K1;Q2KJG3;F1MKH6	Asparagine--tRNA ligase, cytoplasmic	NARS	2.13566	2.32969e-07
A0A3Q1MME4;A0A3Q1MJF8;A0A3Q1M3F3;A0A3Q1MP10;A0A3Q1M2Y8;A0A3Q1NDV9	Heterogeneous nuclear ribonucleoproteins A2/B1	HNRNPA2B1	1.58579	2.3478e-07
Q3ZBE5	Pre-mRNA-splicing factor SLU7	SLU7	0.224528	2.38022e-07
Q8WN55;A0A3Q1M994;A8YXY5;F1MPG6;A0A3Q1LLD4	Polypyrimidine tract-binding protein 1	PTBP1	0	2.38424e-07
Q58DV0;A0A140T849;Q17QB1	Protein pelota homolog	PELO	0	2.42868e-07
A0A3Q1M4R3;Q862D4	L-lactate dehydrogenase	L-lactate dehydrogenase	0	2.44208e-07
Q3T0R7;A0A3Q1MDH5;A0A3Q1NEN2	3-ketoacyl-CoA thiolase, mitochondrial	ACAA2	0.544668	2.45631e-07
P26779;F1MXP8;A1L555;A0A3Q1MI01;A0A140T8C6	Prosaposin	PSAP	0.678392	2.46318e-07
Q0P5M8	Mitochondrial-processing peptidase subunit alpha	PMPCA	0.406745	2.5812e-07
Q02370;A0A411D3B8;F1MB80;G3MZ04	NADH dehydrogenase [ubiquinone] 1 alpha subcomplex subunit 2	NDUFA2	0.626694	2.68329e-07
G5E5C3;Q2YDE4	Proteasome subunit alpha type	PSMA6	1.48466	2.68645e-07
Q32LP2;F1MJJ8;A0A3Q1MS33;A6QQJ5;REV__E1BPP1;A0A3Q1MCV7;E1BJ04	Radixin	RDX	1.28308	2.75669e-07
P61955;A0A3Q1M927;G5E5Y5;A0A3Q1M9G8;Q17QV3	Small ubiquitin-related modifier 2	SUMO2	1.55237	2.76923e-07
P05307;A6H7J6;F6Q9Q9;A0A3Q1LPQ0;G9BHW9	Protein disulfide-isomerase	P4HB	0.818443	2.80597e-07
Q0VD18;A0A3Q1MLV3	Phospholysine phosphohistidine inorganic pyrophosphate phosphatase	LHPP	0.628408	2.81282e-07
F1MS94;A5D7D3;A0A3Q1ML77	Cold shock domain containing E1	CSDE1	1.29456	2.8521e-07
Q3ZCL8;G3X6S5	SH3 domain-binding glutamic acid-rich-like protein 3	SH3BGRL3	1.9603	2.87939e-07
A5D7G6	STT3B protein	STT3B	0.490289	2.88734e-07
A6H797	MLEC protein	MLEC	0.760624	2.98675e-07
P02721;A0A452DJ42	ATP synthase-coupling factor 6, mitochondrial	ATP5PF	0.588064	3.0112e-07
A0A3Q1LYE7;A1L528;A0A3Q1N147;Q3ZBD1;Q95MD9;A0A3Q1N471;Q2HJI8;F1N2J9;A4FV54;Q1RMR4	RAB1A, member RAS oncogene family	RAB1A	0	3.026e-07
Q3T171;A0A3Q1M547	60S ribosomal protein L36	RPL36	1.86403	3.08365e-07
Q32PA4	14 kDa phosphohistidine phosphatase	PHPT1	1.29125	3.10306e-07
Q3SZ00;A0A3Q1NDR1;O62831;O62828	HADHA protein	HADHA	0.653905	3.28728e-07
A5D7C6;F6QHN4;A0A3Q1MW92;Q9XTA2	PREP protein	PREP	1.24868	3.32988e-07
A4IFK4	SYNPO2 protein	SYNPO2	1.49939	3.36255e-07
Q5E9C0;A0A3Q1M5B4	Ras suppressor protein 1	RSU1	1.64126	3.41513e-07
P81623	Endoplasmic reticulum resident protein 29	ERP29	0.550614	3.44288e-07
P02316;A0A452DI53	Non-histone chromosomal protein HMG-14	HMGN1	0	3.44953e-07
A5PJI6	Caveolae-associated protein 4	CAVIN4	0.681695	3.52782e-07
Q3T0Z7;A0A3Q1LU13	Dihydropteridine reductase	QDPR	1.60783	3.6571e-07
G3X778	Phosphorylase b kinase regulatory subunit	PHKA1	1.53135	3.69492e-07
Q2KJF1;A0A3Q1MJT2	Alpha-1B-glycoprotein	A1BG	0.517923	3.75454e-07
Q2KIT0	Protein HP-20 homolog	Protein HP-20 homolog	0.439739	3.77579e-07
P15103;A0A3Q1M403	Glutamine synthetase	GLUL	0.149259	3.83998e-07
Q0VCX2;F1N614	Endoplasmic reticulum chaperone BiP	HSPA5	1.27566	3.84514e-07
A0A3Q1MI78;Q3ZBV2;F6RMR4;Q2YDF3;F1MUT6;A0A3Q1NK64;Q58DE5	ATP-dependent RNA helicase DDX19A	DDX19A	0.709182	3.98985e-07
Q3T0I4	THO complex subunit 4	ALYREF	1.64355	3.99576e-07
G8JKY0;Q5E958;A0A3Q1LPB5;A1XED8;Q862P8	40S ribosomal protein S8	RPS8	0.744057	4.01343e-07
Q3ZCH0	Stress-70 protein, mitochondrial	HSPA9	1.29653	4.02386e-07
F1MXY9;Q3B7L6;A0A3Q1LIG8	Serine/arginine-rich-splicing factor 6	SRSF6	0.424358	4.08355e-07
F1MMX2;A5D7L9;A0A3Q1M8J5;A0A3Q1MFL5;A0A3Q1LNP2;A0A3Q1MW67;A0A3Q1LYE4;A0A3Q1M815	Nebulin related anchoring protein	NRAP	1.98529	4.10866e-07
G3MZC7;A0A3Q1MF35;G3MXT3	Pre-mRNA processing factor 40 homolog A	PRPF40A	0	4.11953e-07
E1BP87;A0A3Q1MDD2;A0A3Q1LZ74	Myosin heavy chain 4	MYH4	0.593514	4.42518e-07
F6QIC1;A5PJM2;F8SWQ8	Troponin I2, fast skeletal type	TNNI2	0.531213	4.46884e-07
A0A452DIH7;P81948;A0A3Q1M1Z2;G5E6J5	Tubulin alpha chain	TUBA4A	0.716694	4.49905e-07
F1MWD3;Q3T115;A0A3Q1M719	Chaperonin containing TCP1 subunit 5	CCT5	1.41673	4.68671e-07
P42029	NADH dehydrogenase [ubiquinone] 1 alpha subcomplex subunit 8	NDUFA8	0.499776	4.9299e-07
F1MXS1;A0A3Q1LLS4;P48820	E3 SUMO-protein ligase RanBP2	RANBP2	0.0287735	5.10944e-07
Q2HJI9;A0A3Q1LNF8;F6QPP1;A0A3Q1MWJ8;A0A3Q1LZH1;A0A3Q1NDA5	Ring-box 1	RBX1	1.60424	5.39172e-07
Q17QG2	Nuclear migration protein nudC	NUDC	2.21516	5.39708e-07
P00435	Glutathione peroxidase 1	GPX1	1.59309	5.42679e-07
Q02375;Q3T0R2;A0A3Q1NH87	NADH dehydrogenase [ubiquinone] iron-sulfur protein 4, mitochondrial	NDUFS4	0.584438	5.53296e-07
Q2TBX2;G5E5K1	Prefoldin subunit 3	VBP1	0.3008	5.5693e-07
Q3SYX9;G3MXC8	Actin-related protein 2/3 complex subunit 5	ARPC5	2.22152	5.62117e-07
A0A3Q1MEK5;A0JN52	Splicing factor 3B subunit 3	SF3B3	0	6.1624e-07
A0A3Q1M0V1;Q3MHM6;F1MM34;A0A3Q1MLR1;A0A3Q1M9M0;G3N2U8	Catenin alpha-1	CTNNA1	0	6.17591e-07
Q2KII4;A0A3Q1LXT1	Elongin-C	ELOC	1.41551	6.31178e-07
E1BIG6	Transferrin receptor	TFRC	0.47836	6.37038e-07
Q29RJ1	Bis(5-nucleosyl)-tetraphosphatase [asymmetrical]	NUDT2	0	6.6822e-07
Q0VD53;E1BMM4;A0A3Q1MSA5	Vacuolar protein sorting-associated protein 26A	VPS26A	0.581598	6.75189e-07
Q3ZCF0;A0A3Q1LSJ7;A0A3Q1MCA4	Dynactin subunit 2	DCTN2	1.24474	6.93401e-07
P63103;E1BDS9;A0A4D6DKI8	14-3-3 protein zeta/delta	YWHAZ	1.4315	7.62844e-07
Q3SWX8;A0A3Q1LUZ1;Q3MHL3	Histone-binding protein RBBP7	RBBP7	0.29602	7.64776e-07
E1BPV6	Smoothelin like 1	SMTNL1	0.555397	7.8637e-07
Q2KJH9;F1N2L9	4-trimethylaminobutyraldehyde dehydrogenase	ALDH9A1	0.528547	8.01248e-07
A3KN04;F1MJ36;A6QL95	Dolichyl-diphosphooligosaccharide--protein glycosyltransferase subunit 1	RPN1	0.798626	8.07402e-07
A7MBI6	GLOD4 protein	GLOD4	0.784385	8.07716e-07
Q3T0B7;A0A3Q1MP79;A0A3Q1LX62;A0A3Q1LS99;A0A452DJI3	40S ribosomal protein S27-like	RPS27L	0.581274	8.09203e-07
G3N0F6;A0A3Q1LWR2;REV__Q58DD5;REV__Q59A28	Uncharacterized protein	G3N0F6;A0A3Q1LWR2;REV__Q58DD5;REV__Q59A28	0.745132	8.20329e-07
F1N4G3;A6QP69;A0A3Q1M9Y2	Taxilin beta	TXLNB	0.593617	8.5766e-07
Q3MHM7;A0A3Q1M4X0;A0A3Q1M9I9;E1BFM3	60S ribosomal protein L35	RPL35	1.30557	8.5819e-07
A0A3Q1M4K6;B8Y9T0;A0A3Q1NHX9;B8Y9S9;P07589;G5E5A8;G5E5B0;G5E5A9;Q95KV4;Q95KV5;Q71U44;Q862C9	Fibronectin	FN1	1.53894	8.67507e-07
Q5E9T9	tRNA-splicing ligase RtcB homolog	RTCB	1.20927	8.73996e-07
Q3ZBU5;A0A3Q1M5R8;G3MWK4	FUS interacting protein (Serine/arginine-rich) 1	SRSF10	0	9.08723e-07
A7YWH2;A0A3Q1LVQ8	Zinc finger Ran-binding domain-containing protein 2	ZRANB2	0	9.13665e-07
P62998;A0A3Q1LXR2;A0A3Q1NEF8;A0A3Q1M7Y3;F1MNG3;Q9TU25;B0JYN9;A5PK69	Ras-related C3 botulinum toxin substrate 1	RAC1	1.49386	9.16116e-07
P38447;A0A452DIJ1	Endonuclease G, mitochondrial	ENDOG	0.40779	9.41729e-07
Q3ZC89;F1N4Q2;Q862K9	Methionine aminopeptidase 2	METAP2	1.67124	1.00812e-06
Q27991;A0A452DIZ9;A0A3Q1LNB7;Q27990	Myosin-10	MYH10	0.447266	1.00918e-06
A6QQP0	MYEF2 protein	MYEF2	0	1.00935e-06
P00515	cAMP-dependent protein kinase type II-alpha regulatory subunit	PRKAR2A	1.42196	1.02159e-06
A4IFH5;A0A452DIW8;Q7YRA0;A0A3Q1M4C5;E1BF40	Alanine aminotransferase 1	GPT	0.499784	1.02614e-06
O62830	Protein phosphatase 1B	PPM1B	0.346286	1.04275e-06
A0A3Q1LRD5;A0A3Q1LLW5;A0A3Q1MMC9;A0A3Q1MHH3	Sorbin and SH3 domain containing 1	SORBS1	0	1.09795e-06
Q56JW9;Q32LC3;O62741	X-linked eukaryotic translation initiation factor 1A	X-linked eukaryotic translation initiation factor 1A	1.36663	1.10665e-06
P61585;Q1RMJ6;Q7M3H5;Q3ZBW5	Transforming protein RhoA	RHOA	1.2075	1.14034e-06
Q95KV7	NADH dehydrogenase [ubiquinone] 1 alpha subcomplex subunit 13	NDUFA13	0.685813	1.14481e-06
Q148D3;A0A3Q1MSL5;A0A3Q1LY08	Fumarate hydratase	FH	1.46984	1.1614e-06
Q6IU05;Q2HJ74	L-arginine:glycine amidinotransferase (Fragment)	L-arginine:glycine amidinotransferase (Fragment)	0	1.17188e-06
A0A3Q1N134;Q08DH6;REV__A0A3Q1N8W5;REV__Q3SZK7;REV__E1BJF0	Heterogeneous nuclear ribonucleoprotein U	HNRNPU	2.16543	1.19069e-06
F1MZP0;B1PK18;A0A3Q1MPG8	1,4-alpha-glucan branching enzyme 1	GBE1	0.325883	1.19609e-06
A0A452DI24;P50397;A0A3Q1MPF1;A0A3Q1MNB1	Rab GDP dissociation inhibitor	GDI2	1.36012	1.20468e-06
Q3MHL8	Small acidic protein	SMAP	2.94664	1.23145e-06
A4FV84	mRNA turnover protein 4 homolog	MRTO4	0	1.25171e-06
Q8MKH8;Q8MKI0;Q8MKI2;Q8MKI4	Troponin T fast skeletal muscle type	Tnnt3	2.46345	1.27175e-06
G3N0H4;F1MYU1	Uncharacterized protein	SMARCC1	0	1.2969e-06
Q5E9J1	Heterogeneous nuclear ribonucleoprotein F	HNRNPF	0.0415189	1.30325e-06
Q02378;Q24JZ0	NADH dehydrogenase [ubiquinone] 1 beta subcomplex subunit 1	NDUFB1	0.499149	1.3639e-06
G5E675;Q0VCK5;A0A3Q1LIW3;A0A3Q1N8C9;A0A3Q1MS92;E1BMW2;A0A3Q1LVF9;Q1JPJ7	AP-2 complex subunit alpha	AP2A2	0.223437	1.39392e-06
F1MPP1;Q17R06	RAB21, member RAS oncogene family	RAB21	1.52601	1.43884e-06
Q3SZ62;Q862Q0;A0A3Q1MLW8	Phosphoglycerate mutase 1	PGAM1	0.731323	1.45183e-06
P21856	Rab GDP dissociation inhibitor alpha	GDI1	2.65616	1.57846e-06
Q3T108	Proteasome subunit beta type-4	PSMB4	0.454476	1.57945e-06
Q0III3;F1N7H7;A0A3Q1MY28;A0A3Q1MT80	Cytoplasmic dynein 1 intermediate chain 2	DYNC1I2	1.51337	1.60855e-06
Q5E9E6;G3X7N2;A0A3Q1M6E4;Q862M2	60S ribosomal protein L10a	RPL10A	1.61907	1.61933e-06
Q2HJ88	RNA 3-terminal phosphate cyclase	RTCA	1.40979	1.64643e-06
P84227;P68432;E1BGN3;G3N2P2;G3MWX6;A0A3Q1MPB8;A5PK61;Q3SZB8	Histone H3.2	Histone H3.2	1.3556	1.70344e-06
P23934;A8YXY4	NADH dehydrogenase [ubiquinone] iron-sulfur protein 6, mitochondrial	NDUFS6	0.490789	1.7165e-06
Q76LV2;A0A452DI85;A0A3Q1MBX2;Q3T007;A7E3E1;Q7M2S4;Q7M2S3	Heat shock protein HSP 90-alpha	HSP90AA1	1.42859	1.7323e-06
F1MX12	Ankyrin repeat domain 2	ANKRD2	0.622051	1.76395e-06
F1MTZ4	Fibrillin 2	FBN2	0	1.76492e-06
Q08DP0;A0A3Q1LRD1	Phosphoglucomutase-1	PGM1	1.51424	1.79913e-06
E1BIB4	Heterogeneous nuclear ribonucleoprotein L	HNRNPL	2.03872	1.82091e-06
Q32L46;A0A3Q1MUV7;Q2KJ92;A0A452DJH5	5-nucleotidase	NT5C3A	0.609102	1.82632e-06
F6R1R5;Q08DA2	GMP reductase	GMPR	2.11878	1.82861e-06
P00978;F1MMK9;A0A3Q1MGB8	Protein AMBP	AMBP	0.558134	1.8488e-06
Q2KIT4	DnaJ homolog subfamily B member 4	DNAJB4	1.3703	1.88465e-06
Q3T0G5	Pyridoxal phosphate homeostasis protein	PLPBP	0.643772	1.88891e-06
Q0VCJ2	Methylthioribulose-1-phosphate dehydratase	APIP	0.672552	1.89251e-06
I6L9J7;E1BL12	PREB protein	PREB	0	1.98317e-06
E1BF23;Q32LP3	Myomesin 2	MYOM2	1.34877	2.03854e-06
F1N269;Q28824	Myosin light chain kinase, smooth muscle	MYLK	0.411711	2.04142e-06
A4FV78	KBTBD10 protein	KLHL41	1.45295	2.04799e-06
Q3ZBL0;G5E6E7;A0A3Q1M4V2;A0A3Q1MNA8;A0A3Q1N9V4	Small nuclear ribonucleoprotein G	SNRPG	2.32422	2.05762e-06
A5PK37	EPM2A protein	EPM2A	0.623029	2.19524e-06
E1B864;A0A3Q1M9I5;A0A3Q1MRM3	Integrin beta	ITGB4	0.380713	2.21723e-06
A0A3Q1M129;Q6IM73;F6S165;Q0P586	Reticulon	RTN2	2.24269	2.22817e-06
E1BF39	5-nucleotidase, cytosolic IA	NT5C1A	0.551695	2.24096e-06
F1MHR6;A0A3Q1NE05;A0A3Q1MB99;A0A3Q1N6L6	KH-type splicing regulatory protein	KHSRP	1.80825	2.26222e-06
F1MCU7;Q9N179;A0A3Q1LH48;A0A3Q1LYH7;A0A3Q1LQM4;F1MCU4;A0A3Q1LTG0	Protein 4.1	EPB41	0.151211	2.28772e-06
P61085	Ubiquitin-conjugating enzyme E2 K	UBE2K	0.709578	2.30148e-06
Q0VCI8	Protein phosphatase 1 regulatory inhibitor subunit 14C	PPP1R14C	13.5385	2.31159e-06
F1MM59;A6QLX2;Q25BC4	Fibrillarin	FBL	0	2.32366e-06
A0A3Q1MI08;A0A452DJH4;A7MB35;Q2T9Y3;Q9N1X8	Pyruvate dehydrogenase E1 component subunit alpha	PDHA1	0.575728	2.41534e-06
Q148J6;A0A452DIB6	Actin-related protein 2/3 complex subunit 4	ARPC4	0.493279	2.42258e-06
A0A3Q1LT89;F1N7Q7;A0A3Q1NK70;A0A3Q1LZF7;A0A3Q1MPS8;A0A3Q1LLV2;Q7SIB3	Collagen alpha-2(IV) chain	COL4A2	1.9339	2.45941e-06
P28800	Alpha-2-antiplasmin	SERPINF2	1.29617	2.49096e-06
Q2KJB7;F1N1M7	Carnitine O-palmitoyltransferase 2, mitochondrial	CPT2	0.534332	2.51357e-06
Q58DK5;Q2KIL3	Delta-aminolevulinic acid dehydratase	ALAD	0.525644	2.55691e-06
Q3ZC42;A0A3Q1LSZ6	Alcohol dehydrogenase class-3	ADH5	1.52423	2.58244e-06
Q0IIF7;F1MJV5;A0A3Q1M1Q2	Ubiquitin carboxyl-terminal hydrolase 14	USP14	0.758199	2.5927e-06
F1MSZ6;P41361;A0A3Q1MS55;A0A3Q1NJR8	Antithrombin-III	SERPINC1	1.41908	2.72641e-06
Q6T8D8	Telethonin	TCAP	1.3738	2.86479e-06
Q0IIK5;A7E3W7	ATP-dependent RNA helicase DDX1	DDX1	1.24708	2.9139e-06
Q3ZBX7	Ankyrin repeat domain-containing protein 1	ANKRD1	19.5935	2.91497e-06
Q2KHU9;F7J0W0	Heat shock protein beta-3	HSPB3	0.374646	3.01731e-06
A0A3Q1MU86;A0A3Q1N127;A0A3Q1MTP9;E1BMQ6	Calcium-transporting ATPase	ATP2A3	0.595054	3.37071e-06
A0A3Q1MQU9	Uncharacterized protein	A0A3Q1MQU9	1.31661	3.45483e-06
A0A3Q1M119;P62261;A0A3Q1MP67	14-3-3 protein epsilon	YWHAE	0.739859	3.50094e-06
A2I7N0;A2I7N2;Q3ZEJ6	Serpin A3-4	SERPINA3-4	2.06464	3.51079e-06
Q3T133	Transmembrane emp24 domain-containing protein 9	TMED9	0.624552	3.52358e-06
A7E3D5;Q3ZBG0;E1BD83;A0A3Q1NAL4	Proteasome subunit alpha type (Fragment)	PSMA7	0.758244	3.58024e-06
O18789;M5FJW2;A0A452DIA7;A0A3Q1MAT9;A0A3Q1NLL5;A0A3Q1M656;Q862M9;Q862E0;A0A3Q1MBL4	40S ribosomal protein S2	RPS2	0.760475	3.68398e-06
Q3T0C9;F1MQE8	Synaptojanin-2-binding protein	SYNJ2BP	1.66874	3.75259e-06
Q3ZCK9	Proteasome subunit alpha type-4	PSMA4	1.31957	3.75584e-06
Q5E966	Eukaryotic translation initiation factor 3 subunit I	EIF3I	2.14849	4.14735e-06
P00514;A0A3Q1MBY4;Q17QF5;A0A3Q1MCI6	cAMP-dependent protein kinase type I-alpha regulatory subunit	PRKAR1A	0.702765	4.15953e-06
E1BP91	Aminopeptidase	NPEPPS	1.47285	4.18677e-06
F2Z4I4;A4IFH6	Cardiac phospholamban	PLN	0.657526	4.1901e-06
F1MNT4;A0A3Q1MY30;Q28899	Laminin subunit beta 1	LAMB1	0.624355	4.21254e-06
Q32KL2	Proteasome subunit beta type-5	PSMB5	1.26365	4.30885e-06
A0A3Q1MDU8;A0A3Q1M1N1;A0A3Q1MS46;A0A3Q1N4B7;A0A3Q1MAG0;A8WFL6;A0A3Q1LQZ4;A0A3Q1N2K8;F1MRT9;A0A3Q1M971;E1BM64;A0A3Q1LJU1	Uncharacterized protein	DMD	0.68844	4.62977e-06
A0A3Q1LJB2;Q17QL7	IF rod domain-containing protein	KRT13	0	4.69248e-06
A0A3Q1MBG9;F1MNM7	Perilipin 4	PLIN4	1.40634	4.73354e-06
Q3ZBX0;F6RFP6	Basigin	BSG	0.796728	4.90242e-06
A0A3Q1M1H0;G3N3C9;Q3ZBC9	LIM domain binding 3	LDB3	1.35161	5.21112e-06
O97764	Zeta-crystallin	CRYZ	1.38805	5.36167e-06
P42899;A1XEE1;E1BCL5;F1MH76	60S acidic ribosomal protein P2	RPLP2	1.55095	5.6591e-06
E1BLV6	Valyl-tRNA synthetase	VARS	3.82241	5.69955e-06
Q148C2;G3MZK7	Troponin C type 2 (Fast)	TNNC2	1.36591	6.07925e-06
Q3T0Y1	Ubiquitin thioesterase	OTUB1	0.368499	6.17371e-06
Q3ZBZ8;A0A3Q1LW78;A0A3Q1ML02;A0A3Q1LW53;A0A3Q1MJH4	Stress-induced-phosphoprotein 1	STIP1	1.31784	6.21743e-06
A0A140T832;A5PK63	40S ribosomal protein S17	RPS17	0.523915	6.45001e-06
Q8WMY2;Q0VCD7;Q2NL07;F1N431;F1N0Q7;A0A3Q1MUP6	Farnesyl pyrophosphate synthase	FDPS	1.21867	6.54087e-06
A7E3Q2;P34933	Heat shock 70kDa protein 1A	HSPA2	0.561831	6.57864e-06
P42028;A0A452DIK3	NADH dehydrogenase [ubiquinone] iron-sulfur protein 8, mitochondrial	NDUFS8	0.812498	6.80071e-06
Q2KI43	Caveolin-3	CAV3	1.85002	7.02877e-06
F1N048;A6QNV2	Peptidyl arginine deiminase 2	PADI2	0.182071	7.055e-06
A2VDN6	Splicing factor 3A subunit 1	SF3A1	0	7.21891e-06
F1MHT2;F1MHR4	Phosphatidylinositol-5-phosphate 4-kinase type 2 beta	PIP4K2B	0.634656	7.63881e-06
A0A3Q1M390	Uncharacterized protein	IGFN1	1.75017	7.73953e-06
A0A3Q1N0B0;Q32LA7;P0C0S4;F1MT45	Histone H2A	H2AFV	0.797017	7.97017e-06
P11966;A0A3Q1MTX8	Pyruvate dehydrogenase E1 component subunit beta, mitochondrial	PDHB	1.38546	8.01277e-06
Q29RZ0	Acetyl-CoA acetyltransferase, mitochondrial	ACAT1	0.602057	8.04031e-06
A0A3Q1LPH5	Gp_dh_N domain-containing protein	Gp_dh_N domain-containing protein	1.55968	8.16354e-06
Q5U7H2;Q5EAD6;E1BK63;A0A3Q1LST0;A0A3Q1LLG0	Ribosomal protein L15 (Fragment)	Ribosomal protein L15 (Fragment)	1.62811	8.21431e-06
F1MXZ2;A0A3Q1N4D0;B2DG18	Solute carrier family 16 member 3	SLC16A3	1.73624	8.32295e-06
Q1RMU4;A0A3Q1MZY2;G3N0U8;A0A3Q1LSF1	Erlin-2	ERLIN2	0	8.4469e-06
E1BK71	Protein kinase C and casein kinase substrate in neurons 3	PACSIN3	0.697044	8.50958e-06
A6QLC3;F1MQK6;A0A3Q1LX27	E3 ubiquitin-protein ligase (Fragment)	E3 ubiquitin-protein ligase (Fragment)	0.605715	8.95668e-06
Q7JAS9;P03898;I3PE28;B1P0L9;A0A0S1S4F4;A0A0S1RVR9;Q6QTG4;Q45LU9	NADH-ubiquinone oxidoreductase chain 3	ND3	0.505296	9.05477e-06
Q5E947;Q9BGI4;Q862N9;Q862E5;A0A3Q1MIR5	Peroxiredoxin-1	PRDX1	1.44795	9.07737e-06
F6QQ60	Tropomyosin 4	TPM4	0.569936	9.30616e-06
Q8HXG5	NADH dehydrogenase [ubiquinone] 1 beta subcomplex subunit 11, mitochondrial	NDUFB11	0.675334	9.35307e-06
Q3T122	Eukaryotic translation initiation factor 3 subunit D	EIF3D	0	9.51286e-06
Q3T0U3;A0A3Q1MDT8	Es1 protein	ES1	0.524401	9.56409e-06
E1BIS6	Synemin	SYNM	1.21984	1.00116e-05
Q5E9I6;P84080;P84081;A0A3Q1MW62;A0A3Q1M9Q8;A4IFP7;Q7M3H4	ADP-ribosylation factor 3	ARF3	0.736391	1.0431e-05
Q2KHU5;A0A3Q1M2P0	ADP-ribose glycohydrolase MACROD1	MACROD1	1.41518	1.05312e-05
P10096;A0A3Q1M8J9;Q712W6;Q0QES8;Q862P5;Q862S2;Q862K5;Q865L2;O77679;Q2QJG6;A0A4D6BGW0	Glyceraldehyde-3-phosphate dehydrogenase	GAPDH	0.711554	1.12567e-05
Q687I9;P55859;A0A452DJA8;G3X8C8	Purine nucleoside phosphorylase	EDIP	1.47201	1.13577e-05
E1BHT5	Ubiquitin protein ligase E3 component n-recognin 4	UBR4	108.769	1.18529e-05
F1N169;A0A3Q1M057;A0A3Q1LMA3;Q8WMQ6;Q95LH5;Q9TSA8	Filamin A	FLNA	0.596625	1.18744e-05
G3N2J1;P29172;A0A452DJJ9;A0A452DIT6	Microtubule-associated protein	MAPT	1.83931	1.24531e-05
A6QQT4;A0A3Q1M722;A0A3Q1LV44;A0A3Q1LZB8;A0A3Q1LJ52	Aldehyde dehydrogenase	ALDH3A2	0	1.34048e-05
P11064;A0A3Q1MR31;Q3SZ94	Low molecular weight phosphotyrosine protein phosphatase	ACP1	3.19396	1.34612e-05
Q2TBQ5	60S ribosomal protein L7a	RPL7A	1.36359	1.38652e-05
A0A452DI03;A6QLY7;A0A3Q1M273	Pre-B-cell leukemia transcription factor-interacting protein 1	PBXIP1	1.33931	1.43837e-05
A6H7D7;A0A3S5ZP35;Q862B5	BZW2 protein	BZW2	1.32606	1.43932e-05
F1MYV9;Q1JQD5	Oxidative stress responsive kinase 1	OXSR1	5.97404	1.46875e-05
Q5EAC9	Heat shock protein beta-8	HSPB8	1.48701	1.47814e-05
A5PJQ6;F6QJJ8	PGRMC2 protein	PGRMC2	1.29105	1.49226e-05
A0A3Q1NBQ9;A5D7E6;A0A3Q1NA52;F6QCC9	Tetraspanin	CD82	2.22706	1.5024e-05
G5E5B8;E1BL01	Junctophilin	JPH1	0.685356	1.50297e-05
E1BGX4;A0A3Q1LZT9	WW domain binding protein 2	WBP2	1.39829	1.50704e-05
P05630	ATP synthase subunit delta, mitochondrial	ATP5F1D	0.710454	1.54086e-05
Q3MHL7;F1MGX0;Q3T084;F1MP48;Q17QX5;F1MQ35	T-complex protein 1 subunit zeta	CCT6A	0.750286	1.55478e-05
F1N301;A0A3Q1LR67	Uncharacterized protein	RPL22	1.21764	1.58896e-05
P10462	Protein S100-A2	S100A2	0.41941	1.60117e-05
A4IF97;Q5E9E2	Myosin regulatory light chain 12B	MYL12B	0.804625	1.69628e-05
Q8MJN0	FUN14 domain-containing protein 2	FUNDC2	0.626335	1.71399e-05
Q3MHL4;A0A3Q1LW27	Adenosylhomocysteinase	AHCY	1.37873	1.72045e-05
G8JKW7;A0A3Q1MGP2	Serpin A3-7	SERPINA3-7	2.43358	1.73889e-05
F1MBP8	COP9 signalosome subunit 5	COPS5	0.703419	1.83348e-05
E1AXU0;G9FM72;G1EFQ1;G9FM73	Cardiomyopathy associated protein 1	XIRP1	1.90457	1.84089e-05
F1N719;Q0V8L5;Q0V8M3	Serine/threonine-protein phosphatase	PPP5C	0.775689	1.8443e-05
P68399;E1BH82;A0A3Q1LSG3	Casein kinase II subunit alpha	CSNK2A1	0.484104	1.86976e-05
F1N2G0	Myosin heavy chain 6	MYH6	0.602653	1.93791e-05
A2VE99;A0A3Q1MUN6;A0A3Q1LZ10;A0A452DIM2;A0A3Q1LMZ8;Q3SZN0;A0A3Q1MG56;A0A3Q1MIY9;A0A3Q1MFV9;Q2KJB1;F1MDV8;A0A3Q1MHE0	Septin-11	SEPTIN11	0.362437	1.95159e-05
A6QP99	LMOD3 protein	LMOD3	0.707404	2.01589e-05
Q3ZBV3;Q0VC92;A0A452DHY5	Protein mago nashi homolog	MAGOH	0	2.08446e-05
F1MVC9	Proline rich basic protein 1	PROB1	0.694658	2.09603e-05
A0A3Q1M4I4;A0A3Q1MXK6;Q8SQ21	Histidine triad nucleotide-binding protein 2, mitochondrial	HINT2	0.560168	2.09764e-05
F1MIU2;A2VE51	BCL2 associated athanogene 3	BAG3	1.28363	2.11008e-05
A0A3Q1M3Z5;F1MMR6;A1YZD1;Q9BGU5;P80209	Cathepsin D	CTSD	0.654633	2.23246e-05
F1N6D5;A4FUD3;A0A3Q1MII4	116 kDa U5 small nuclear ribonucleoprotein component	EFTUD2	0	2.2519e-05
A0A3Q1MQS4	PDZ and LIM domain protein 3	PDLIM3	1.27895	2.26866e-05
E1BMW9	Purine rich element binding protein A	PURA	0.610874	2.30413e-05
Q8HYI9;A0A452DI96	Prefoldin subunit 5	PFDN5	1.75905	2.36278e-05
O46504;F1N4M3;A7E3P3	Pyruvate dehydrogenase phosphatase regulatory subunit, mitochondrial	PDPR	0.511771	2.41352e-05
A0A3Q1N7B8;F1MMH2	Integrin subunit alpha 9	ITGA9	7.93891	2.4352e-05
A0A3Q1LW55;A0A3Q1MTC3;F1MLS3	Phosphoinositide phospholipase C	PLCL1	2.34073	2.43998e-05
E1B8K6;A0A3Q1LRY6;G3MYJ0;G3X7M4;A0A3Q1NB16;A7E386;Q5JB60	Uncharacterized protein	NCL	0.752975	2.46176e-05
F1MCZ7;Q5JB61	Uncharacterized protein	UBTF	0	2.46877e-05
Q0V892	Centrosome protein 4 (Fragment)	CEP135	1.41061	2.49851e-05
P16116;A0A493UA87;A0A3Q1M9Q1;A0A3Q1MBL5;Q862S5	Aldo-keto reductase family 1 member B1	AKR1B1	1.35609	2.52966e-05
F6S1Q0;A6H7D3;A1XEA5;A1XEB2	Keratin 18	KRT18	2.20021	2.53232e-05
A6QLU1;A0A3Q1MTV4	Glycerol-3-phosphate dehydrogenase, mitochondrial	GPD2	1.35642	2.58358e-05
P01252	Prothymosin alpha	PTMA	0.185117	2.61603e-05
O02739;A0A3Q1MJK1;A0A3Q1NAJ0;F1N0T3;Q862S0;A6QQ02;A0A3Q1LKH6;G3X7H8;Q862F5	Serpin B6	SERPINB6	0.726418	2.70692e-05
P23709;F1MS25	NADH dehydrogenase [ubiquinone] iron-sulfur protein 3, mitochondrial	NDUFS3	0.734298	2.73824e-05
F1MQF9	Solute carrier family 9 member C1	SLC9C1	2.4461	2.76983e-05
F6RFE5;Q5E949;A0A3Q1MFU7;A0A3Q1MR38;F1MEB9	Protein arginine methyltransferase 1	PRMT1	2.02682	2.79476e-05
Q0QEV5;Q5E973;A0A452DIR2;A0A3Q1M9B3;A0A3Q1MH44	Ribosomal protein L18 (Fragment)	RPL18	1.24978	2.88896e-05
E1B9S8	Core-binding factor subunit beta	CBFB	0.37546	3.00248e-05
Q08E10;A0JNJ5	MYL1 protein (Fragment)	MYL1	1.48722	3.02917e-05
Q5E995;E1BG13;E1B8K9;A0A3Q1NAF9;A0A3Q1N412;F1MKZ5;A4IFU6;Q58CY1	40S ribosomal protein S6	RPS6	1.21133	3.06729e-05
F1N775;A0A3Q1LVZ9;A0A3Q1LKJ5;Q8MJU2;Q28863;Q8MJU3;Q9BDE6;Q32PE7;A0A3Q1NNF3;A0A3Q1M4U8;Q58CW7;Q24K01;REV__E1BJ35;A0A3Q1LN34;A0A3Q1MRR8;REV__F1MNF9;REV__A7Z032;REV__A0A3Q1LUN1;REV__A0A3Q1NK54;REV__A0A3Q1N4A4;REV__A0A3Q1MSD7;REV__A0A3Q1LSA5	Myosin heavy chain 8	MYH8	0.800537	3.27723e-05
P27214;F1MUN7;F1MD66;A3KN40;F1N2Q7	Annexin A11	ANXA11	1.22584	3.37453e-05
A0A3Q1M707;Q28140;A0A3Q1M3T9;A0A3Q1MXR2;A0A3Q1LY04;F1MF57	Nebulin	NEB	2.47953	3.376e-05
E1BKM4	Programmed cell death 6 interacting protein	PDCD6IP	0.770418	3.43835e-05
Q3T100;A0A452DIG5	Microsomal glutathione S-transferase 3	MGST3	0.151868	3.43874e-05
A0A3Q1MIX4;A0A3Q1MIC2;Q29RK2;Q861T5	Pyruvate carboxylase	PC	0	3.44138e-05
A0A3Q1M4M4;P13619;A0A3Q1MP66	ATP synthase F(0) complex subunit B1, mitochondrial	ATP5PB	1.37739	3.48627e-05
E1BCH2	SH3 and cysteine rich domain 3	STAC3	1.24692	3.66249e-05
F1MMT2;A0A3Q1MFB8;A0A3Q1N3A0	Laminin subunit alpha 2	LAMA2	1.23289	3.73461e-05
Q29RI2;A0A3Q1M0J3;A0A3Q1M4X9;Q2KJ16;REV__G5E5W1;REV__B9X245	Phosphorylase kinase catalytic subunit gamma 1	PHKG1	0.712299	3.73548e-05
Q3T147;Q861P7	Spliceosome RNA helicase DDX39B	DDX39B	1.32346	3.76127e-05
Q28852;A0A0N4STN0;E1BAB3;V6F959;E1BCK5	ATP synthase subunit g, mitochondrial	ATP5MG	1.49582	3.76487e-05
Q9BGI3	Peroxiredoxin-2	PRDX2	1.43866	3.8369e-05
A0A3Q1MB35;Q32LM2	Small glutamine-rich tetratricopeptide repeat-containing protein alpha	SGTA	2.80195	3.95705e-05
P00974;P00975;P04815;A0A3Q1MBE1;A0A3Q1M0F4	Pancreatic trypsin inhibitor	Pancreatic trypsin inhibitor	0.464866	3.97138e-05
Q58DM8;A0A3Q1MLN1;Q95KZ6;A0A3Q1MPG5	Enoyl-CoA hydratase, mitochondrial	ECHS1	1.34923	4.00841e-05
A6QLG1;Q2KIE4;A0A3Q1MW89	Malignant T-cell-amplified sequence	LOC515358	2.33046	4.3505e-05
P14790	ATP synthase subunit ATP5MPL, mitochondrial	ATP5MPL	2.647	4.36903e-05
Q58D76;Q58D01;Q0V8N4;Q58DA0;A0A452DI44	Proteasome 26S non-ATPase subunit 4 isoform 1	PSMD4	0.652937	4.45456e-05
Q3SZE6;A0A3Q1LPX6;P34942;G5E543;A0A3Q1LW79	NDUFA10 protein (Fragment)	NDUFA10	0.709058	4.57922e-05
A8E657;F1MY13	Alpha-aminoadipic semialdehyde synthase, mitochondrial	AASS	0.584808	4.63158e-05
Q58DD3;A0A3Q1MZJ6	DnaJ (Hsp40) homolog, subfamily B, member 2	DNAJB2	0.0775144	4.64906e-05
Q5EA36;F1MI47;Q2HJ77	RNA-binding protein 14	RBM14	0	4.72024e-05
Q32L93;F1MCZ0	GMP reductase 2	GMPR2	1.62557	4.75371e-05
Q3T0M7	Ran-specific GTPase-activating protein	RANBP1	0	4.75872e-05
F1MRQ7	SH3 domain binding glutamate rich protein	SH3BGR	0.784776	4.81382e-05
P00126;A0A452DIC1	Cytochrome b-c1 complex subunit 6, mitochondrial	UQCRH	0.716039	4.82644e-05
Q5EA80;F1MGN1;Q58D46	Geranylgeranyl transferase type-2 subunit alpha	RABGGTA	1.318	4.8555e-05
Q0VCU7	Gamma-sarcoglycan	SGCG	1.26124	4.98776e-05
F1MY45	Carnosine synthase 1	CARNS1	0	5.14392e-05
Q58CZ4;G3X6T9;A6QLR4;A0A3Q1MR39;A0A3Q1LKJ2;A0A3Q1M0E4;F6Q9T8;Q58DF8	Flotillin 2	FLOT2	0.677207	5.18832e-05
Q2HJ49	Moesin	MSN	0.796095	5.22432e-05
A0A3Q1MHP4;A0A3Q1NKM0	Uncharacterized protein	A0A3Q1MHP4;A0A3Q1NKM0	0.804591	5.46943e-05
P02313;Q9TRT1;A0A3Q1LU18;G3MY00;A0A3Q1MHL0;Q3ZBV4	Non-histone chromosomal protein HMG-17	HMGN2	1.98345	5.60614e-05
Q2KJ45;G3MX91	TAR DNA binding protein	TARDBP	0.618468	5.64616e-05
A0A452DJF6;Q862J9;Q862E3;Q3T025;Q862T7;G3N288;F1MQJ8;Q862H0;A0A3Q1MGH0;G3N3W9;F1N0W3;E1BG46;E1B871;A1XED3;Q862J1;Q862F1;A0A452DJL1;A0A3Q1M7E8	60S ribosomal protein L17	RPL17	0.76954	5.6517e-05
A0A3Q1LMK8;Q32L99;A7E3P5	Prostaglandin reductase 2	PTGR2	0.722233	5.78849e-05
Q2KIX6;F1MFG7	Biphenyl hydrolase-like (Serine hydrolase)	BPHL	0.219879	5.79544e-05
Q3SZ32;E1BJ20;G3MXN8;A0A3Q1MNT3;E1BF97	Elongin B	TCEB2	1.22113	6.00179e-05
P05631	ATP synthase subunit gamma, mitochondrial	ATP5F1C	1.40023	6.02137e-05
Q3MHP5;G3N2L0	Developmentally-regulated GTP-binding protein 1	DRG1	0	6.05208e-05
P12234;A6QQ54	Phosphate carrier protein, mitochondrial	SLC25A3	0.725195	6.11566e-05
A0A3Q1MGQ5;A0A3Q1LJL3;E1BBC4	OPA1, mitochondrial dynamin like GTPase	OPA1	1.21025	6.17611e-05
A0A3Q1M1R3	Nebulin	NEB	1.66839	6.17981e-05
A0A3Q1LNE9;Q3ZBS7	Vitronectin	VTN	0.697642	6.37887e-05
G3MYQ1;E1BIN0	Formin homology 2 domain containing 1	FHOD1	0.787093	6.38228e-05
F1N2I5;A0A3Q1LGS8;Q3T141	Carboxymethylenebutenolidase homolog	CMBL	1.34292	6.87505e-05
Q1JQB0	Collagen type VI alpha 2 chain	COL6A2	1.50508	6.92548e-05
Q0P5A1	Dynactin subunit 3	DCTN3	0	7.16767e-05
A0A3Q1MD17;E1BDF0;A0A3Q1M1A2;A0A3Q1N6Z3;A0A3Q1LYQ6	Nexilin F-actin binding protein	NEXN	0.75618	7.54712e-05
A2VDN7	Heterogeneous nuclear ribonucleoprotein U	HNRNPU	1.42119	7.60801e-05
F1MYD0;Q6QRN4;G3N0Q3	Cullin 1	CUL1	0.700613	7.79763e-05
A0A3Q1MCJ7;Q862B7;Q3T076;A0A3Q1MWP9;F1MR01	Uncharacterized protein	RPS14	0.799012	7.85131e-05
G3MY01;F1MYQ8;A0A3Q1M177;Q17QD7;F1MMH3;A0A3Q1MTQ0;REV__A0A3Q1MUY6;REV__A6QPA6	Uncharacterized protein	LOC516355	1.44444	8.06393e-05
A0A3Q1MAK6;A6QPP2;F6R4P6	Serpin family D member 1	SERPIND1	0.771624	8.11829e-05
Q02367	NADH dehydrogenase [ubiquinone] 1 beta subcomplex subunit 6	NDUFB6	0.233148	8.40838e-05
A0A3Q1LN23;Q05JF3	Calsequestrin	CASQ1	1.23533	8.40868e-05
P07033;Q2KI61	Acylphosphatase-2	ACYP2	1.26971	8.42863e-05
A1L5B6;Q9N1C2	Annexin	ANXA5	1.26735	9.966e-05
A0A3Q1MD98;Q3ZBH9	DNA replication licensing factor MCM7	MCM7	0	0.000100609
F1MWR3;Q2KJE4	Electron transfer flavoprotein subunit alpha, mitochondrial	ETFA	0.742234	0.000105048
A0A3Q1MKK7;F1MSQ9;A5D7N8;A0A3Q1MVE5;A0A3Q1LPP7;P01251;P01250;F1MCA8;P01249	Thymopoietin	TMPO	0	0.000106914
E1BPW1	Oxysterol-binding protein	OSBP	3.38954	0.000111081
A0A3Q1LNY7	Phosphorylase b kinase regulatory subunit	Phosphorylase b kinase regulatory subunit	0.73839	0.000114765
F6QE33;Q0V8P6;Q0V889;A7Z040	COP9 signalosome subunit 7A	COPS7A	0.827676	0.000118029
A0A3Q1LFZ6;A0A3Q1M5C0;F1MLH7	Tropomyosin alpha-1 chain	TPM1	0.368838	0.00012808
A7E307;F6R9E0;A7E396	DDX17 protein	DDX17	1.64218	0.000129842
A0A3Q1M6F2	Uncharacterized protein	A0A3Q1M6F2	0.826511	0.000130693
Q2HJB8	Tubulin alpha-8 chain	TUBA8	0.553757	0.000131406
Q5KR49;G3X7S7;A0A3Q1LQX6	Tropomyosin alpha-1 chain	TPM1	1.32478	0.000131955
A7MB78;Q58CX0;A0A3Q1MNY2;A0A3Q1LJJ0;E1B9X7	Glycogen [starch] synthase, muscle	GYS1	1.2478	0.000134066
E1BGS2;A0A3Q1MT38;A0A3Q1LWD7;A0A3Q1MCT3;A0A3Q1M516;A0A3Q1MFK8	Uncharacterized protein	ACAD10	1.67858	0.00014298
F1MVF1;A4FV87;A0A3Q1NKC2;A0A3Q1LVD5;F1MG86;A0A3Q1N6D2;A0A3Q1MCE4;A0A3Q1MFS6;A0A3Q1M826;A0A3Q1N1Z3;A0A3Q1M066	Calcium/calmodulin dependent protein kinase II gamma	CAMK2G	0.511607	0.000148579
F1N2K1;A6QPR1	Prenylcysteine oxidase 1	PCYOX1	1.20785	0.000153367
Q3SWW8;A0A452DJ62;F1MTZ9;P35445	Thrombospondin-4	THBS4	9.17921	0.000161874
G8JKZ8;O97680	Thioredoxin	TXN	1.39236	0.00016347
A0A3Q1MC60;A0A3Q1LTX9;A0A3Q1MEF9	Nebulin	NEB	1.2361	0.00016919
P51186;A6QP82;F6PWC4;Q9XSJ1;F1MYC8;A0A3Q1M7D8;Q9GLD1	Calpain-3	CAPN3	0.683615	0.000175754
Q3ZCJ2	Aldo-keto reductase family 1 member A1	AKR1A1	0.645013	0.00017833
A0A3Q1MJ97;A0A3S5ZPC1	Synaptophysin like 1	SYPL1	0.783694	0.000181799
P08760	GTP:AMP phosphotransferase AK3, mitochondrial	AK3	0.821562	0.000182667
P53712;A0A452DIS2;A0A140T8D2	Integrin beta-1	ITGB1	1.86691	0.000182889
G3MWV5	H15 domain-containing protein	HIST1H1E	1.36873	0.000187403
A0A3Q1MBQ7;E1BMG2;A0A3Q1MCT2	Dynein axonemal heavy chain 5	DNAH5	1.83774	0.000189478
A0A3Q1M3G5;F1MXV4	Signal induced proliferation associated 1 like 1	SIPA1L1	0.329187	0.000195628
F1MDY1;A6QNN1;A0A3Q1MBI8	Asp-B-Hydro_N domain-containing protein	TRDN	0.560642	0.000196936
Q3T0G3	AHA1, activator of heat shock 90kDa protein ATPase homolog 1 (Yeast)	AHSA1	0.548647	0.000207841
Q3MHR7	Actin-related protein 2/3 complex subunit 2	ARPC2	0.353675	0.00022455
Q2KJ47	EH-domain containing 2	EHD2	1.39623	0.000232218
A0A3Q1LUI4;F1MN60;A0A3Q1MIH7;A0A3Q1LKB5;A0A3Q1MR17;F1MS16;Q28164	Calcium-transporting ATPase	ATP2B2	0.600807	0.000232592
G3N361;Q2KJ42;A0A3Q1MRN8;A0A3Q1LXP0	Non-POU domain containing octamer binding	NONO	1.49554	0.000234459
Q3MHK9	Fascin	FSCN1	0.578104	0.000240076
Q3SX41;A0A3Q1M3X9;A0A3Q1MDJ3;A0A3Q1M6I5	Luc7-like protein 3	LUC7L3	0	0.000245135
P28801;A0A3Q1LMV5;A0A452DHY4	Glutathione S-transferase P	GSTP1	1.46515	0.000247383
E1BAJ4	Starch binding domain 1	STBD1	1.33772	0.000259765
A0A3Q1LT34;A0A3Q1M647;A5D9F0;Q2HJF7;A0A3Q1LX06;A0A3Q1M9V1;Q95MF5;Q95MF6	Calcium/calmodulin-dependent protein kinase type II subunit delta	CAMK2D	1.25104	0.000263021
A0A3Q1MHW6;F1MRD8	TBC1 domain family member 12	TBC1D12	0.566503	0.00026705
A0A3Q1MG73;F1MYN5;A5D7S8;A0A3Q1MJB2	Fibulin-1	FBLN1	1.80107	0.000270272
A0A3Q1MJY0;F1MBI1;Q2TBP0	Proteasome subunit beta	PSMB7	1.34305	0.00027385
A6QR32;A0A3Q1LZQ7;A1L520;A0A3Q1LWK0	ADP-ribosylation factor GTPase-activating protein 2	ARFGAP2	2.07268	0.000273897
A0A140T871;P00366	Glutamate dehydrogenase 1, mitochondrial	GLUD1	0.645641	0.000275872
M0QVZ6;A5D7M6;Q5XQN5	Keratin, type II cytoskeletal 5	KRT5	2.17868	0.00027875
P13605	Fibromodulin	FMOD	4.7667	0.000278777
A0A3Q1MR14	Galectin	LGALSL	0.443443	0.000280496
A0A3Q1MBY2;Q148H0;G3X6W0;A0A3Q1LM66	MICOS complex subunit	APOO	1.32252	0.000286007
F6QJE8;A5D7P3;P43033	Platelet-activating factor acetylhydrolase IB subunit alpha	PAFAH1B1	1.23223	0.000294355
Q3T000	Synaptobrevin homolog YKT6	YKT6	0.773804	0.000299893
Q3T168	Calcyclin-binding protein	CACYBP	0.328204	0.00030877
F6QHI8;A4FV23	Uncharacterized protein	DDX21	0.334862	0.000308817
F1N3S2;Q2NKR7	Protein FAM162A	FAM162A	0.685076	0.000311961
Q3T0F7	Myotrophin	MTPN	1.329	0.000315876
F1MVS4;A4IFQ8	Nucleolar protein 3	NOL3	0.788427	0.000322939
E1BE33;A0JNA9;A0A3Q1MGE7;A0A3Q1MIX7;A0A3Q1LRY3;F1MVY4;E1BAW6;A0A3Q1LR66;G3X7L0;F1N670;F1MS97;E1BJ30;F1N264	Zinc finger E-box binding homeobox 2	ZEB2	2.29762	0.000335459
Q58DK1	Carnitine O-palmitoyltransferase 1, muscle isoform	CPT1B	0.736211	0.000357063
G5E513;G5E5T5	Uncharacterized protein	G5E513;G5E5T5	1.86508	0.000370538
A0A3Q1LVJ8;A0A3Q1M2E2;F1MLU7;A7MB48;A0A3Q1LVS2;E1BJ22	Kinectin 1	KTN1	0.679643	0.000376519
P80227;A0A3Q1M9W1	Acylamino-acid-releasing enzyme	APEH	0.479158	0.00038331
P68138;Q862L0	Actin, alpha skeletal muscle	ACTA1	1.6106	0.00038575
A0A3Q1LP42	SHSP domain-containing protein	HSPB7	1.499	0.000395451
A2VDZ9;Q861V1;A0A3Q1LIG6	Vesicle-associated membrane protein-associated protein B	VAPB	1.23727	0.000426368
A6QR61;A0A3Q1LVA8;A0A3Q1MDW5	SNX12 protein	SNX12	0	0.000429188
Q2KIM3;A0A3Q1N1C2;F1MYH6;A0A3Q1N2L3;Q05B62;F1N399;Q2TBW7;F1MZN7	SNX1 protein	SNX1	0	0.000438722
A0A3Q1LXR9;F1MRG7;A7MB62;A0A3Q1M2H2;A0A3Q1M5Y2	Actin-related protein 2	ACTR2	0.566404	0.000454649
A0A3Q1N329;E1BMD3	Peptide-methionine (R)-S-oxide reductase	MSRB3	1.25544	0.000463165
Q148F8;A0A140T8A1;A0A1B3B5V9	Heat shock protein beta-6	HSPB6	1.22245	0.000467155
A7Z068	LMOD2 protein	LMOD2	1.31851	0.000469875
A9ZTJ9;A0A452DIC7;P63099	Calcineurin B (Fragment)	Calcineurin B (Fragment)	1.40038	0.000483851
P22292;A5D954	Mitochondrial 2-oxoglutarate/malate carrier protein	SLC25A11	0.710285	0.000537981
A4FUZ1;A0A3Q1LS06	Lactoylglutathione lyase	GLO1	1.32555	0.000566348
Q3T0Q4;F1MPL4	Nucleoside diphosphate kinase B	NME2	1.3037	0.000575156
P19120;A0A3Q1LMS5;A0A3Q1M8L6;A8KC76;Q861V2;A0A3Q1N469	Heat shock cognate 71 kDa protein	HSPA8	1.22762	0.000581861
U3GXK6;U3GX94;Q85A41;Q6QTG5;Q45MJ7;Q45LV0;Q45LP8;I3PEE4;I3PDT6;B1P0E0;A0A0K1ZZY9;P00415;E9M314;E9M2N4;A0A410REQ8;A0A172W430;Q6JTG5	Cytochrome c oxidase subunit 3	COX3	0.250426	0.000597617
Q6QRN6;A0A3Q1MF13	NAD(P)H-hydrate epimerase	NAXE	0.704161	0.000638956
F1MTZ1;Q3ZBA8	Protein NDRG2	NDRG2	1.34898	0.000686372
P23196;A0A140T846	DNA-(apurinic or apyrimidinic site) lyase	APEX1	0.727983	0.000707407
A1A4M0	Translocase of inner mitochondrial membrane 13	TIMM13	1.92472	0.000709491
Q3ZBD7;A0A3Q1MP70	Glucose-6-phosphate isomerase	GPI	1.3061	0.000717222
Q3T0F9	Growth factor receptor-bound protein 2	GRB2	1.2476	0.00071811
Q3ZBM1	[Protein ADP-ribosylarginine] hydrolase-like protein 1	ADPRHL1	1.20466	0.000731001
U3Q123;A0A3Q1LTY0;U3Q4C5;A0A3Q1MDE6;E1BDB0;A0A3Q1LQ12;A0A3Q1LWK1;A0A3Q1LPL7;A0A3Q1LU85	Erythrocyte membrane protein band 4.1 like 2	EPB41L2	0.215957	0.000742708
G5E5N5;Q3MHW9	NADH-cytochrome b5 reductase	CYB5R1	0.807394	0.000743866
Q3T0T9	20-beta-hydroxysteroid dehydrogenase-like	MGC127133	0	0.000771149
Q3SZX4	Carbonic anhydrase 3	CA3	1.33983	0.000776184
F1N327;Q3SZI0	Mannose-6-phosphate isomerase	MPI	0.76243	0.000845677
G5E5C8;Q2TBL6;Q58DR3	Transaldolase	TALDO1	0.752641	0.000856414
F1N401;Q7YQK2;Q7YQK1	Collagen alpha-1(XII) chain	COL12A1	14.3229	0.000892535
A0A3Q1MCR7;A0A3Q1MBN9;A0A3Q1M6G2;A0A3Q1LLA1;G3X6Y0;G3MZX0	Protein phosphatase 1 regulatory subunit	PPP1R12B	0.828705	0.000898504
Q3B7M2;M5FMT6;A0A3Q1ND53	Hydroxyacylglutathione hydrolase, mitochondrial	HAGH	0.806481	0.000952771
P81644	Apolipoprotein A-II	APOA2	1.62327	0.00099678
V6F957;Q9TS87	Transgelin	TAGLN	2.0555	0.00110869
A5D984;Q3ZC87;Q1JPG7	Pyruvate kinase	PKM	1.3214	0.00112779
P31404;A0A452DJG1	V-type proton ATPase catalytic subunit A	ATP6V1A	1.82256	0.00119203
A0A3Q1MVM8;P13621;Q862C2	ATP synthase subunit O, mitochondrial	ATP5PO	1.38479	0.00120343
G3MZU6	Uncharacterized protein	IGFN1	1.27034	0.00124171
E1BN16	Coiled-coil domain containing 18	CCDC18	0.339205	0.00125151
P10575;G8JKV3;E1B773	Glutaredoxin-1	GLRX	1.32152	0.00125703
Q3SX40;A0A452DI64;A0A3Q1M2W0	PDZ and LIM domain protein 7	PDLIM7	1.28392	0.00127736
Q32PA1	CD59 molecule	CD59	1.33538	0.00128279
Q1RMM1;A0A3Q1MVB8	Zinc finger CCCH domain-containing protein 15	ZC3H15	0	0.00128332
P79132;Q3ZBX4	Caveolin-1	CAV1	0.818124	0.0012991
Q3MHY1	Cysteine and glycine-rich protein 1	CSRP1	0.546987	0.00130132
P04038;A0A3Q1LXK7;A0A3Q1N0B5;A0A3Q1M1C3	Cytochrome c oxidase subunit 6C	COX6C	1.3412	0.00131232
P63048;A0A3Q1M4K3;P62992;P0CG53;E1B9K1;P0CH28;A0A3Q1MYD8;A0A3Q1LU30	Ubiquitin-60S ribosomal protein L40	UBA52	0.790062	0.00134181
F1ME65	Cytoskeleton associated protein 4	CKAP4	0	0.00137317
A0A3Q1MVK4;A0A3Q1LS15;A0A3Q1N9Q2;A0A3Q1M2H3;A0A3Q1M526;F1MDB9	Transforming acidic coiled-coil containing protein 2	TACC2	4.66067	0.00137882
O97725;A0A3Q1M8N8;A0A452DIK0	NADH dehydrogenase [ubiquinone] 1 alpha subcomplex subunit 12	NDUFA12	1.21022	0.00138193
Q3T0S6;E1BHY4	60S ribosomal protein L8	RPL8	1.23148	0.00143375
Q95121	Pigment epithelium-derived factor	SERPINF1	2.49911	0.00147104
P12763;B0JYN6	Alpha-2-HS-glycoprotein	AHSG	1.20679	0.00147539
A6H7E3;Q5E9E1	PDZ and LIM domain 1	PDLIM1	0.793954	0.00152487
Q27970;A0A3Q1M124;A0A452DJ01;Q6QDT7;A0A4P8K627	Calpain-1 catalytic subunit	CAPN1	1.21916	0.00159573
Q148K7;A0A3Q1MD85	LDL receptor related protein associated protein 1	LRPAP1	0.651378	0.00159968
P02639	Protein S100-A1	S100A1	2.71726	0.00170528
O02675;A0A3Q1MFI5;A0A3Q1MQ68;E1BER6	Dihydropyrimidinase-related protein 2	DPYSL2	1.81914	0.00179785
P00921;F1N0H3;A0A3Q1MM44	Carbonic anhydrase 2	CA2	1.97843	0.0018734
F1MUX5	Uncharacterized protein	LOC100295687	0.698029	0.00197294
Q862I9;Q95140;F1MDN4;A7E336;Q862M5;Q862E2;Q862Q6	Similar to acidic ribosomal phosphoprotein PO (Fragment)	Similar to acidic ribosomal phosphoprotein PO (Fragment)	1.31341	0.0020548
E1BCU2;A0A3Q1LJ56	Myomesin 3	MYOM3	1.2334	0.00206489
F2Z4F5	Dipeptidyl peptidase 3	DPP3	0.773644	0.00206782
Q0IIJ0	N-alpha-acetyltransferase 50	NAA50	0.660607	0.00236947
P00727	Cytosol aminopeptidase	LAP3	1.20607	0.00242232
Q56JX9;F1MFF7	Fatty acid-binding protein, intestinal	FABP2	0	0.00242542
Q3T0I5;A0A3Q1MH47;A0A3Q1NA92	Mitochondrial fission 1 protein	FIS1	1.40556	0.00246486
P07471	Cytochrome c oxidase subunit 6A2, mitochondrial	COX6A2	0.762047	0.00248012
Q0VC55	Microtubule associated protein RP/EB family member 3	MAPRE3	0.798382	0.00251008
A1L5B0;Q1LZF9	Myosin regulatory light polypeptide 9 (Fragment)	MYL9	0.59003	0.00265885
Q3T0E3	Cytochrome c oxidase assembly factor 3 homolog, mitochondrial	COA3	0.167894	0.00267917
A0A452DJX9;A0A3Q1MFQ0;Q9MZL3;A0A3Q1MCN7;A0A3Q1LQ06	Voltage-dependent L-type calcium channel subunit beta-3	CACNB3	1.22148	0.00289429
Q9GK13;Q0III1;A0A3S5ZPN0	Methylmalonyl-CoA mutase, mitochondrial	MMUT	0	0.00294938
A0A3Q1N3Q6;A0A3Q1N2J5;A0A3Q1MRD9;Q3MHP6;F1MYS7	Eukaryotic translation initiation factor 4B	EIF4B	1.34227	0.00316119
E1BB91	Collagen type VI alpha 3 chain	COL6A3	1.2687	0.00326352
A0A3Q1LWV8;A0A3Q1LUE9;G3X7I5;G3MZE0;A0A3Q1N2B9;A0A3Q1MWF5	Ig-like domain-containing protein	Ig-like domain-containing protein	2.03438	0.00326738
Q7SIH1;R9QSM8;K4JDT2;K4JF16;K4JBR5;K4JBS4;K4JBR9;K4JR88;K4JR71;K4JR81;K4JDS3;A0A452DI08;K4JR84;K4JBA5;K4JBT0;K4JDS8;A0A3Q1LMP7;K4JBA2;A0A3Q1M4S0;A0A3Q1LKK3;A0A3Q1MCP0;A0A3Q1M2P2;A0A3Q1LLI6;A0A3Q1MNN6;F1MI18;A0A3Q1M8I5;A0A3Q1NGH3;F1MJK3	Alpha-2-macroglobulin	A2M	0.761553	0.00358426
F1MHP6;A3KN12;Q6PWM2	Adenylosuccinate lyase	ADSL	0.789748	0.0038484
A0A3Q1MUU9;F1MWR8;Q2NKZ1	T-complex protein 1 subunit eta	CCT7	1.21604	0.00402301
P62958;A0A3Q1MQJ9;A0A452DIE9;A1XEA3;A1XEC4;A1XEC3;A0A3Q1NC15	Histidine triad nucleotide-binding protein 1	HINT1	0.767867	0.00404517
E1BDA0	Dorsal root ganglia homeobox	DRGX	0.798753	0.00412179
P10522	Myelin protein P0	MPZ	0.542746	0.00414382
Q2KII9	Dynein cytoplasmic 1 light intermediate chain 1	DYNC1LI1	0	0.00424018
Q32PA0;A0A3Q1M5A1	U1 small nuclear ribonucleoprotein C	SNRPC	2.23467	0.00426076
F1N4V5	N(alpha)-acetyltransferase 15, NatA auxiliary subunit	NAA15	0.37502	0.00430345
A0A452DI79;Q08DM8	Translin	TSN	0.765287	0.00446198
F1MQ21	Nestin	NES	0.773172	0.0045044
A0A3Q1MTB8;Q28034;A0A3Q1MKJ7	Glucosidase 2 subunit beta	PRKCSH	0.713146	0.00451522
Q1JPF2;P34943	NADH dehydrogenase (Ubiquinone) 1 alpha subcomplex, 9, 39kDa (Fragment)	NDUFA9	0.800726	0.00455822
F1N0S9;A4FV11;F1MH61	Family with sequence similarity 98 member A	FAM98A	0.804225	0.00475642
G5E5X7	Pannexin	PANX2	0.520472	0.00502541
F1MF93	RNA binding motif protein 20	RBM20	0.728238	0.00507397
P21809	Biglycan	BGN	0.725917	0.00507837
A0A3Q1LPQ6;A0A3Q1M1V8	Tropomyosin alpha-1 chain	TPM1	0.584178	0.00523593
Q0VCH9;F6RBS0	GLI pathogenesis-related 2	GLIPR2	0.504307	0.00527082
F1MWY9;Q3ZC57;A0A3Q1LP28	Enoyl-CoA delta isomerase 2	ECI2	1.26472	0.00528619
A0A3Q1LWF3;A0A3Q1N8S4	Calcium-transporting ATPase	ATP2A2	1.23154	0.00620385
A6QLT5;A1L505;A0A3Q1LI18	UBAP2L protein	UBAP2L	0	0.00647504
Q3SWZ3;A0A3Q1LT08;A0A452DIB2	Syntaxin-4	STX4	1.91612	0.00649012
A0A3Q1LZV6;Q7SIB2;F1N474;A0A3Q1M0M2;A0A3Q1M970	Collagen alpha-1(IV) chain	COL4A1	1.35706	0.0066332
Q3ZC07;G8JKX4;P62739;A0A452DJE4;Q5E9B5;A5D7J0;A0A3Q1M558;Q58DT9;F1MKC4	Actin, alpha cardiac muscle 1	ACTC1	1.36131	0.00668783
P02192;A0A1K0FUF3;Q865L4;REV__Q3MHI8	Myoglobin	MB	1.21646	0.00681289
F1MZX6	Myosin heavy chain 13	MYH13	1.39933	0.00683486
P10103;E1BMK2	High mobility group protein B1	HMGB1	1.34352	0.00714881
F6RB08;A5PJN3	Kinesin motor domain-containing protein	Kinesin motor domain-containing protein	0.62499	0.00738329
G8JL06;A5D7N2;A0A3Q1MBN5	Histone H2B	HIST1H2BJ	1.23748	0.00782187
A0A3Q1MAQ1;G3MWR4	Sodium/potassium-transporting ATPase subunit beta	ATP1B1	0.771969	0.00796534
Q01321;A0A3Q1M6L2	Cytochrome c oxidase subunit NDUFA4	NDUFA4	1.27698	0.00799244
A6QPY8	Peptidyl-prolyl cis-trans isomerase NIMA-interacting 4	PIN4	1.38352	0.00831515
Q3ZBN5	Asporin	ASPN	1.23967	0.0091383
A1L5B7;Q2KJD1	SERPINE1 mRNA binding protein 1	SERBP1	1.49393	0.00965414
Q2NL34	Ubiquinone biosynthesis protein COQ9, mitochondrial	COQ9	1.21867	0.0102597
P07107;A0A3Q1M8I0	Acyl-CoA-binding protein	DBI	0.818796	0.0111221
F1N339	Tyrosine-protein phosphatase non-receptor type	PTPN11	0.466108	0.0111389
Q2KJ17;A0A3Q1MHI5	G3BP stress granule assembly factor 2	G3BP2	0.615736	0.0116034
A0A3Q1LZ83;Q1LZB0;F1MK36	DDRGK domain-containing protein 1	DDRGK1	0.612519	0.0116942
A4IFM7	Myosin light chain kinase 2, skeletal/cardiac muscle	MYLK2	1.21224	0.0126006
Q5E9V3	Myozenin-2	MYOZ2	1.79447	0.0126537
Q2KJC5;F1N338;A0A3Q1LS03	Hydroxyacyl-Coenzyme A dehydrogenase	HADH	1.2011	0.0127481
Q9GKN8;A6QQQ3	Prolargin	PRELP	0.719527	0.0135011
A0A3Q1MBS5;Q3B7N2;A0A3Q1MPS4;A4ZZF8;A1XE97;F1MYY5;E1BDC5;Q4ZHA6;G3X8A0	Alpha-actinin-1	ACTN1	0.737662	0.0145755
P11116;Q862G9;Q862F2	Galectin-1	LGALS1	1.21977	0.0150243
Q3ZBD4	Small muscular protein	SMPX	1.26358	0.0150481
F1MLW8;A0A3Q1LT19	Uncharacterized protein	LOC100847119	0.35731	0.0151408
F1MKG2	Collagen type VI alpha 2 chain	COL6A2	1.21058	0.015393
E1BEG2;A0A3Q1LPR0;G3N220;A0A3Q1MD54;A0A3Q1NDU9;A0A3Q1MEY9	Heterogeneous nuclear ribonucleoprotein A3	HNRNPA3	0.573431	0.0165487
A7YWC6;A0A3Q1LGJ2;A0A3Q1LUN2;A0A3Q1MMQ9	SUB1 homolog, transcriptional regulator	SUB1	0.563259	0.0170482
M5FK76;F1N556	MATH (Meprin-associated Traf homology) domain containing family member (Math-33)-like	USP7	0.71658	0.0171194
Q24JZ7;A0A3Q1LIX4;A0A3Q1N4X8;A0A3Q1LV32	Succinyl-CoA:3-ketoacid-coenzyme A transferase	OXCT1	0.824912	0.0177324
A0A0A0MPA0;Q32T06	SERPIN domain-containing protein	LOC784932	1.51791	0.0183367
A6H769;A0A3Q1M657	40S ribosomal protein S7	RPS7	1.28138	0.0185544
A0A3Q1LQL8;F1MWK6;A0A3Q1MAS0;A0A3Q1LL69	Microfibrillar-associated protein 2	MFAP2	1.30259	0.0186768
F1MZJ5;A0A3Q1M4H2	ADAM metallopeptidase domain 9	ADAM9	0.779194	0.019284
P01966;A0A1K0FUD3;A0A452DIQ5;F1MMI1;E1BAP8	Hemoglobin subunit alpha	HBA	1.38734	0.0197473
Q3ZCC8;A0A452DJS8	Tubulin polymerization-promoting protein family member 3	TPPP3	0.801908	0.0201853
Q56JU9;A0A3Q1NMC5;A0A3Q1NDD3;A0A3Q1N3Q0	40S ribosomal protein S24	RPS24	1.34765	0.0214469
P05131;A0A3Q1LUR5;A0A452DJ97;A0A3Q1LVC4;A6QNX4;A0A3Q1M8C0;E1BEN2;A0A452DJE2	cAMP-dependent protein kinase catalytic subunit beta	PRKACB	1.25976	0.0219832
A0A3Q1LFQ2;A0A3Q1LTF6;A0A3Q1MKG1	Uncharacterized protein	A0A3Q1LFQ2;A0A3Q1LTF6;A0A3Q1MKG1	0.700623	0.024518
Q56K10;A0A3Q1M3W4	40S ribosomal protein S15	RPS15	3.02496	0.0255358
P98133;A0A3Q1M7S1;A0A3Q1M3V3;Q8HY63	Fibrillin-1	FBN1	0.827286	0.0255647
Q5GN72;Q3SZR3;A0A3Q1LS55	Alpha-1-acid glycoprotein	agp	1.41945	0.0261239
Q02374	NADH dehydrogenase [ubiquinone] 1 beta subcomplex subunit 2, mitochondrial	NDUFB2	1.28615	0.0267031
P10790;C0LSL0;Q58DW1;Q6VTH7;A0A0A0YT41;A0A0U1WLT2;Q09139;A0A3Q1M9G9	Fatty acid-binding protein, heart	FABP3	0.728719	0.0267781
Q5E9B1;A0A3Q1M5R4;B0JYN3	L-lactate dehydrogenase B chain	LDHB	0.803984	0.0267865
G3N0V2	Keratin 1	KRT1	1.44207	0.0315788
Q3ZBI7;A0A3Q1ML84	ATP synthase membrane subunit DAPIT, mitochondrial	ATP5MD	2.46339	0.0334201
A0A3Q1MY54;E1BL04;J9U8U3	Xin actin binding repeat containing 2	XIRP2	1.5127	0.034523
Q5EAD2;A0A140T866	D-3-phosphoglycerate dehydrogenase	PHGDH	0	0.0345461
A0A3Q1M3N4;Q27966;A0A452DJY5;A0A3Q1MHV1	Unconventional myosin-Ic	MYO1C	1.35362	0.0351103
Q08DA1;A0A3Q1MFY4;F1MI32;A0A3Q1LUJ8;A0A3Q1MDM5;Q8HYW7	Sodium/potassium-transporting ATPase subunit alpha-1	ATP1A1	0	0.0401213
P33097	Aspartate aminotransferase, cytoplasmic	GOT1	1.21443	0.0432245
A1L5B1;Q3ZBD0	Proteasome 26S non-ATPase subunit 7 (Fragment)	PSMD7	0.825556	0.0458635
P02548	Neurofilament light polypeptide	NEFL	0.485752	0.048857
Q0IIG7;G3N2V0	Ras-related protein Rab-5A	RAB5A	Infinite	2.3648e-24
Q08E32	CHMP4B protein	CHMP4B	Infinite	3.12596e-21
F1MC75;A6QLQ6;A0A3Q1M7B6	Parvin beta	PARVB	Infinite	4.8034e-20
Q3T0T5;A0A059NZ16;A0A452DJ94	Jupiter microtubule associated homolog 1	JPT1	Infinite	6.43727e-19
Q0VCM0	Protein S100-A16	S100A16	Infinite	1.19569e-18
A0A3Q1MRF4;A6QP26;B2CZT3;F6QK60	NAD-dependent protein deacetylase	SIRT2	Infinite	2.78605e-18
A0A3Q1M3N0;V6F7X3;Q32PJ2;A0A3Q1MZJ9;F1N3Q7	Apolipoprotein A-IV	APOA4	Infinite	7.69194e-18
P41500	Acylphosphatase-1	ACYP1	Infinite	9.72095e-18
A6QP36	LMAN2 protein	LMAN2	Infinite	1.33813e-17
A7MBC5	IARS protein	IARS	Infinite	2.05976e-17
A1A4L7	Glutathione S-transferase Mu 1	GSTM4	Infinite	6.76241e-17
Q2HJ47;E1BIK7	Density-regulated protein	DENR	Infinite	2.0161e-16
Q3SZ15	Eukaryotic translation elongation factor 1 epsilon 1	EEF1E1	Infinite	2.17194e-16
Q32LL1;F1MFL6;Q2TA10	Ubiquitin-conjugating enzyme E2D 4 (Putative)	UBE2D4	Infinite	3.94557e-16
A0A3Q1M053;A8E4L8;A0A3Q1N3M0;A0A3Q1LT18;A0A3Q1MHZ6;A0A3Q1MH82;A0A3Q1M7E1;A0A3Q1LFJ4;A0A3Q1LLM7;A0A3Q1M805	LIM domain 7	LMO7	Infinite	4.56166e-16
G3MZW4	SH3 domain and tetratricopeptide repeats 1	SH3TC1	Infinite	4.72993e-16
A0A452DIU3;Q3ZBF7	Prostaglandin E synthase 3	PTGES3	Infinite	8.9132e-16
Q32LK5;F1MZK0;P31717	Glycylpeptide N-tetradecanoyltransferase	NMT1	Infinite	9.89678e-16
A7E3Q8;Q2KJ75;F1MSB7	Plastin-3	PLS3	Infinite	1.41293e-15
Q3ZC00;A0A3Q1LSN0;F1MYX5	Lymphocyte cytosolic protein 1 (L-plastin)	LCP1	Infinite	1.94438e-15
A0A3Q1LME9;F1N1Q7	Phosphatidylinositol-3,4,5-trisphosphate dependent Rac exchange factor 1	PREX1	Infinite	2.0486e-15
A6QLS9;Q58DS5;A0A140T898	RAB10 protein	RAB10	Infinite	2.55637e-15
A0A3Q1M465;Q58D31;A0A3Q1NA36;A0A3Q1MUN0	Sorbitol dehydrogenase	SORD	Infinite	3.18991e-15
A0A0A0MPA4;Q56JX5;A0A3Q1MTI8	Uncharacterized protein	A0A0A0MPA4;Q56JX5;A0A3Q1MTI8	Infinite	3.65553e-15
Q3T0V3	Eukaryotic translation initiation factor 3 subunit K	EIF3K	Infinite	4.15392e-15
E1B916;P12624;F1N2N5	Myristoylated alanine-rich C-kinase substrate	MARCKS	Infinite	5.38002e-15
Q3ZCE2	ELAV-like protein	ELAVL1	Infinite	9.64938e-15
Q2KIS7;A0A3Q1LZS5;A0A452DIU4	Tetranectin	CLEC3B	Infinite	1.39503e-14
Q3SZ20	Serine hydroxymethyltransferase, mitochondrial	SHMT2	Infinite	1.44121e-14
Q3ZBG5	BAG family molecular chaperone regulator 2	BAG family molecular chaperone regulator 2	Infinite	1.44898e-14
A6QNW4;P17599;F1MCX7	SYN1 protein	SYN1	Infinite	1.57187e-14
Q2HJH4;A0A3Q1NLI5;F1N2T0;A4IF81	HNRPDL protein (Fragment)	HNRPDL	Infinite	1.63132e-14
A4FUC6;A0A3Q1LQP2	SFRS9 protein	SRSF9	Infinite	3.72937e-14
Q3MHJ4;A6QQ22;A0A3Q1MFL2	Multiple coagulation factor deficiency 2	MCFD2	Infinite	5.47159e-14
A3KMV6;A0A3Q1NB36;A0A3Q1MI86	HNRNPR protein	HNRNPR	Infinite	6.23933e-14
A0A3Q1M1B1;Q9TR36;A0A452DJF3	Phosphatidylinositol transfer protein beta isoform	PITPNB	Infinite	8.31191e-14
Q1RMX7	N-acetylneuraminate synthase	NANS	Infinite	1.3034e-13
A7YVH8;F1MBJ1;A0A3Q1LZX7;A0A3Q1LT71;A0A3Q1ML20;A0A3Q1NJ52;A0A3Q1LT78;A0A3Q1LTB4	IQWD1 protein (Fragment)	IQWD1	Infinite	1.91683e-13
C3V9V7;G5E666	RNP24	TMED2	Infinite	2.08337e-13
A5PJZ1	Calcium-binding mitochondrial carrier protein SCaMC-1	SLC25A24	Infinite	4.41859e-13
A0A3Q1LKS3;A0A3Q1NDM7;P51122	Acidic leucine-rich nuclear phosphoprotein 32 family member A	ANP32A	Infinite	5.57291e-13
A0A3Q1N3J2;A0A3Q1LJ73;A0A3Q1LYL0;A0A3Q1M175;E1BBT8;A0A3Q1LTV9;A0A3Q1LW48;A0A3Q1LXC8;A0A3Q1M901	ER membrane protein complex subunit 1	EMC1	Infinite	6.49066e-13
A0A3Q1LPG0	Uncharacterized protein	A0A3Q1LPG0	Infinite	1.18943e-12
Q3SZ16	Isoamyl acetate-hydrolyzing esterase 1 homolog	IAH1	Infinite	1.39525e-12
F1N6Q0;A7E312;A8NJX6	DnaJ heat shock protein family (Hsp40) member A4	DNAJA4	Infinite	1.95329e-12
Q3ZC44;A0A3Q1LZD9	Heterogeneous nuclear ribonucleoprotein A/B	HNRNPAB	Infinite	2.10999e-12
Q3ZC71	Dolichol-phosphate mannosyltransferase subunit 3	DPM3	Infinite	2.23073e-12
Q2KI93;F1MMK7	GTP-binding protein	RRAD	Infinite	2.30026e-12
Q8SQH5;G3N3W3;A0A3Q1MF55;A0A3Q1MWD4;A0A3Q1MP50;A0A3Q1LTX1;A1XEB0;Q2YDD9;F1MDK8	ADP/ATP translocase 2	SLC25A5	Infinite	2.6434e-12
Q58CU3;A0A3Q1LQU6	HSPB1-associated protein 1	HSPBAP1	Infinite	3.82367e-12
E1BHE1;A0A3Q1LPH8	TAO kinase 3	TAOK3	Infinite	4.12867e-12
G3X6Z3;Q3SZF8	Small nuclear ribonucleoprotein Sm D2	SNRPD2	Infinite	4.14136e-12
E1BMG1;Q0VCJ5;A0A3Q1MBK1;A0A3Q1M4W1	MOB kinase activator 1B	MOB1B	Infinite	7.0699e-12
A0A3Q1MMJ3;A5PJN2;A0A3Q1MTE4	ERO1-like protein alpha	ERO1A	Infinite	7.17376e-12
A0A3Q1MQZ2;Q32PF2;A0A3Q1LSB6	ATP-citrate synthase	ACLY	Infinite	7.45628e-12
Q2NKU3	Protein BUD31 homolog	BUD31	Infinite	1.21212e-11
P37980	Inorganic pyrophosphatase	PPA1	Infinite	1.24405e-11
Q9TTK8	Creatine kinase U-type, mitochondrial	CKMT1	Infinite	1.76061e-11
A0A3Q1LYU3;A5PJD6	Atlastin GTPase 3	ATL3	Infinite	1.94e-11
A0A3Q1LUH2	Zinc finger protein 317	ZNF317	Infinite	2.30202e-11
A0JNE9;A0A3Q1MBX5;A0A3Q1MDR0;A0A3Q1LLS1;Q1RMS2;A0A3Q1LZG6	CTP synthase	CTPS1	Infinite	3.03628e-11
F1MUP9	Vesicle amine transport 1	VAT1	Infinite	3.1335e-11
G3X7C0;O97593	Structural maintenance of chromosomes protein	SMC1A	Infinite	3.561e-11
Q56K14	60S acidic ribosomal protein P1	RPLP1	Infinite	4.50749e-11
E1BNQ9	Uncharacterized protein	HNRNPUL2	Infinite	4.99137e-11
E1BKL4	Cartilage intermediate layer protein 2	CILP2	Infinite	5.27971e-11
P80724	Brain acid soluble protein 1	BASP1	Infinite	7.11738e-11
P27595;F1MZV1;A0A3S5ZPF0;Q5W5U3;A0A3Q1M0F0	Hexokinase-1	HK1	Infinite	8.11864e-11
A0A3Q1M7W9;Q2KIA5	Dynamin-1-like protein	DNM1L	Infinite	1.41124e-10
A0A140T892	Protein-glutamine gamma-glutamyltransferase 2	TGM2	Infinite	1.57886e-10
E1BKY9	Coproporphyrinogen oxidase	CPOX	Infinite	1.68303e-10
Q05FF2;B0JYL6;A0A3S5ZPJ6	Signal transducer and activator of transcription	STAT1	Infinite	2.50757e-10
F1MQU4;A5D7B8;A0A3Q1MP92;A0A3Q1LRT1;A0A3Q1LVH1	BCL2 associated transcription factor 1	BCLAF1	Infinite	2.6399e-10
Q32KW2	UBX domain-containing protein 1	UBXN1	Infinite	2.88672e-10
A7MB70	Semaphorin-3C	SEMA3C	Infinite	4.35878e-10
A0A3S5ZPI7;Q0P5F6	Cytochrome b5 type B	CYB5B	Infinite	4.98302e-10
F1N0W1;A0A3Q1LUD9	Uncharacterized protein	DIAPH1	Infinite	7.25966e-10
P01044	Kininogen-1	KNG1	Infinite	7.89192e-10
F6PYH3;Q3SWY7	Splicing factor 3a subunit 3	SF3A3	Infinite	8.33246e-10
Q1LZB6;F1MPH9	Caprin-1	CAPRIN1	Infinite	9.25387e-10
F1MZK8;Q0II34	Prolyl endopeptidase like	PREPL	Infinite	9.28022e-10
G3N0T0;Q3SZ18;Q1JP91;A0A3Q1MDR4;Q9GJT9;A0A3Q1LWF4;A0A3Q1MDW7	Hypoxanthine phosphoribosyltransferase	LOC510369	Infinite	1.05039e-09
A0A3Q1LUG9	Uncharacterized protein	TXNDC5	Infinite	1.45697e-09
Q9XSA7	Chloride intracellular channel protein 4	CLIC4	Infinite	2.17004e-09
P63258	Actin, cytoplasmic 2	ACTG1	Infinite	3.01309e-09
G3MYM3;Q2KIA2	Uncharacterized protein	G3MYM3;Q2KIA2	Infinite	4.34086e-09
F1MZ83;F1MZ85;P81282;A0A3Q1M9P9;F1N6I7;F1N6I5	Versican core protein	VCAN	Infinite	5.05964e-09
A0A3Q1MAJ0;Q58DA7;F1ML12	Glutaredoxin-3	GLRX3	Infinite	5.11372e-09
A0A3Q1LZ73;A0A3Q1N446;A0A452DJF0;E1BD52;A0A3Q1LJP7	Transmembrane protein 245	TMEM245	Infinite	5.95657e-09
A0A3Q1MMC8	Uncharacterized protein	A0A3Q1MMC8	Infinite	6.51712e-09
P31408;A6QP02;A0A3Q1LT17;P31407;F1N688	V-type proton ATPase subunit B, brain isoform	ATP6V1B2	Infinite	6.97443e-09
A0A3Q1LHT7;F1MDC1	Ribosome binding protein 1	RRBP1	Infinite	8.36144e-09
A0A3Q1MHV0;Q5E9C2	Dolichyl-diphosphooligosaccharide--protein glycosyltransferase subunit DAD1	DAD1	Infinite	1.2486e-08
Q3SZI4;B0JYM5;A0A3Q1MQS3;A0A3Q1M2Q2	14-3-3 protein theta	YWHAQ	Infinite	1.26246e-08
A0A3Q1MHT3;A0A3Q1MVU3;Q28115	Glial fibrillary acidic protein	GFAP	Infinite	1.31454e-08
F1MYI2;F1MY44;A0A3Q1MIF1;A0A3Q1MJD5;Q3SYX2	Heterogeneous nuclear ribonucleoprotein M	HNRNPM	Infinite	1.65943e-08
A0A3Q1LZA2;A0A3Q1LRY8;A0A3Q1MYV4	Uncharacterized protein	LSAMP	Infinite	1.7098e-08
A1A4J9;A0A3Q1N9H8	DnaJ (Hsp40) homolog, subfamily A, member 3	DNAJA3	Infinite	2.40864e-08
P61267;A0A3Q1M6X8;A0A3Q1LXU8;P32850;A4FV26;G3X6B7	Syntaxin-1B	STX1B	Infinite	2.46286e-08
F1MGE9;A6QQ09	Huntingtin interacting protein K	HYPK	Infinite	3.69819e-08
F1MM30;A0JNH8	Dipeptidyl peptidase like 10	DPP10	Infinite	4.48763e-08
Q0VCY8	Phosphoprotein enriched in astrocytes 15	PEA15	Infinite	4.58653e-08
P61763;Q08DX9;F6R0H3	Syntaxin-binding protein 1	STXBP1	Infinite	6.02962e-08
A7E382;A0A3Q1LM79;A0A3Q1MDX0;A0A3Q1LTW5;A0A3Q1MDN4;A0A3Q1N4X4;A0A3Q1LR08;A0A3Q1NNP9;A0A3Q1MYB4;Q08DF4;E1BA62;A0A3Q1M0E8;A0A3Q1MFG5;F1MW91;A6H7I5;A0A3Q1MIC9;A0A3Q1MSP7	Uncharacterized protein (Fragment)	A7E382;A0A3Q1LM79;A0A3Q1MDX0;A0A3Q1LTW5;A0A3Q1MDN4;A0A3Q1N4X4;A0A3Q1LR08;A0A3Q1NNP9;A0A3Q1MYB4;Q08DF4;E1BA62;A0A3Q1M0E8;A0A3Q1MFG5;F1MW91;A6H7I5;A0A3Q1MIC9;A0A3Q1MSP7	Infinite	6.15679e-08
A0A3Q1MAS9;A0A3Q1LW69;E1BJ59;A0A3Q1MR95	Ataxin 2 like	ATXN2L	Infinite	8.89538e-08
P61420;A0A3Q1LUK6	V-type proton ATPase subunit d 1	ATP6V0D1	Infinite	9.79517e-08
Q9N1C7	Creatine kinase (Fragment)	CKB	Infinite	1.02487e-07
Q8MII4;Q2NKV6;Q2KIX0;Q17QH0;P68301;P67983;P58280;P55943;P55942;F6PXS5;A0A3Q1M6Y6;A0A3Q1M9T6	Metallothionein (Fragment)	mt-1a	Infinite	2.65316e-07
Q3SYW3	Hematopoietic cell-specific Lyn substrate 1	HCLS1	Infinite	4.34004e-07
A0A3Q1MQN4;A5D7E0	RAB35, member RAS oncogene family	RAB35	Infinite	5.11427e-07
P62763;A0A3Q1MET3	Visinin-like protein 1	VSNL1	Infinite	6.25139e-07
Q5E9Y6;A0A3Q1LJH2;A0A3Q1LY96	Exopolyphosphatase PRUNE1	PRUNE1	Infinite	6.89649e-07
P81126;A0A3Q1MQ08	Beta-soluble NSF attachment protein	NAPB	Infinite	1.60134e-06
A5PKH8	PGM2L1 protein	PGM2L1	Infinite	1.79531e-06
A2VE20	UBE2G1 protein	UBE2G1	Infinite	1.82242e-06
G3MZE2;A0A3Q1M0G8	Non-specific serine/threonine protein kinase	PAK2	Infinite	2.33033e-06
A7MBI0;A0A3Q1M3F4	Protein kinase C and casein kinase substrate in neurons protein 1	PACSIN1	Infinite	2.95078e-06
Q2KJ97	Neurochondrin	NCDN	Infinite	5.41868e-06
A0A3Q1NBH6	ANK_REP_REGION domain-containing protein	GLS	Infinite	5.78451e-06
P11023;E1BNX1	Ras-related protein Rab-3A	RAB3A	Infinite	5.8674e-06
F1N270;A0A3Q1M4W9;Q862J3;Q2KJ66;P39942	V-type proton ATPase subunit D	ATP6V1D	Infinite	7.53006e-06
P48018;A0A3Q1LR55;A0A452DI49;Q9BDY5;G5E6N8	Synaptotagmin-1	SYT1	Infinite	8.61206e-06
F1MVW5;A2VDL8;Q3SZN2;A0A452DIU9	Protein transport protein SEC23	SEC23A	Infinite	1.99261e-05
A0A3Q1N346;F1MR06;E1B8N5;F1N1K4;A0A3Q1M1C8;Q8HYW6	Sodium/potassium-transporting ATPase subunit alpha	ATP1A3	Infinite	3.52915e-05
P11017	Guanine nucleotide-binding protein G(I)/G(S)/G(T) subunit beta-2	GNB2	Infinite	4.84137e-05
A0A3Q1M6Y5;A0A3Q1MSI3;P08239;G8JKZ5;Q9TSC7;Q9TSC8	Guanine nucleotide-binding protein G(o) subunit alpha	GNAO1	Infinite	5.54612e-05
Q17QC0;A0A3Q1NIK5;G5E5M5	Membrane-associated progesterone receptor component 1	PGRMC1	Infinite	0.000112056
Q2TBR6;E1BMD9	Prefoldin subunit 4	PFDN4	Infinite	0.000142855
Q28083;F1N0K0	Collagen alpha-1(XI) chain (Fragment)	COL11A1	Infinite	0.000162179
Q1JP79;A0A3Q1MN64	Actin-related protein 2/3 complex subunit 1A	ARPC1A	Infinite	0.000204846
A0A3Q1LK11	Casein kinase I isoform alpha	CSNK1A1	Infinite	0.000210321
Q2KIV2;A0A3Q1LY17	Mitochondrial import inner membrane translocase subunit Tim9	TIMM9	Infinite	0.000265842
Q3MHR5	Serine/arginine-rich splicing factor 2	SRSF2	Infinite	0.00282485
A0A3Q1LSB2;Q2TBX5	Translocon-associated protein subunit delta	SSR4	Infinite	0.00317244
Q3SX33	Thy-1 cell surface antigen	THY1	Infinite	0.00412735
P02459	Collagen alpha-1(II) chain	COL2A1	Infinite	0.0100248
A0A3Q1MIB0;F1MC48	IQ motif containing GTPase activating protein 1	IQGAP1	Infinite	0.0125418

## Sheet: Day7 vs Day14
Protein IDs	Protein name	Gene	Foldchange	P.Value
Q1JQB2	Mitotic checkpoint protein BUB3	BUB3	0	1.33e-25
Q32LK1;F1MZR1	Alanyl-tRNA editing protein Aarsd1	AARSD1	45.4995	1.03e-23
Q2KIV2;A0A3Q1LY17	Mitochondrial import inner membrane translocase subunit Tim9	TIMM9	0.0468978	5.75e-23
G8JKX8;P35605	Coatomer subunit beta	COPB2	0	3.94e-22
A0A3Q1MY69;A0A3Q1MDF7;A7MB80;A0A3Q1MB59;A0A3Q1M3D9	General transcription factor II-I	GTF2I	0	6.28e-22
F1N3I4	Myoferlin	MYOF	0	1.33e-21
E1BFD5;A0A3Q1LKZ4	Cullin 4B	CUL4B	0	1.58e-21
Q3ZCE8;A0A452DIC8;F6QBF9	RNA-binding protein 8A	RBM8A	0	2.69e-21
Q1LZ92	Core histone macro-H2A	H2AFY2	0	4.75e-21
A0A3Q1M7W9;Q2KIA5	Dynamin-1-like protein	DNM1L	0.17381	6.52e-21
P61356	60S ribosomal protein L27	RPL27	0	2.5e-20
A0A3Q1MUD4;F1MT25;A0A3Q1M9B5;Q2YDE6	High density lipoprotein binding protein	HDLBP	0	2.77e-20
A0A3Q1M2L8;A0A3Q1M9M6;F1MU48;F1MDU7	DNA topoisomerase 2	TOP2B	0	3.62e-20
Q0P5I4;A0A3Q1LG16;Q148N1;E1BFZ9;E1BLY2	MCM4 protein	MCM4	0.0198161	8.26e-20
Q2TBU9;A0A3Q1M1D5;F1MSD2;A0A3Q1LTA0	RuvB-like 2	RUVBL2	0.092201	8.8e-20
Q0II26	Aminoacyl tRNA synthase complex-interacting multifunctional protein 2	AIMP2	0	9.93e-20
E1BGS4	Taxilin alpha	TXLNA	0	1.02e-19
A6H7B7	SFRS5 protein	SRSF5	0	1.15e-19
A0A3Q1M0V1;Q3MHM6;F1MM34;A0A3Q1MLR1;A0A3Q1M9M0;G3N2U8	Catenin alpha-1	CTNNA1	0	1.27e-19
Q3T0Y6;Q5E952	RALY protein	RALY	0	1.35e-19
A0A3Q1M4T2;Q5EAD4	Short/branched chain-specific acyl-CoA dehydrogenase, mitochondrial	ACADSB	0	1.48e-19
G3N166	Pre-mRNA processing factor 38B	PRPF38B	0	1.62e-19
A0A3Q1N4E6;E1B7E1;A0A3Q1N4I6;A0A3Q1N0V2;A0A3Q1M3M4;A0A3Q1MI66;A0A3Q1M6L9	Teneurin transmembrane protein 4	TENM4	0	1.66e-19
Q2KJD2;P63026;G8JKX5;Q0V7N0;A0A3Q1LYV3	Vesicle-associated membrane protein 3	VAMP3	13.2353	2.38e-19
Q8MJG1;E1BP00	PC4 and SFRS1-interacting protein	PSIP1	0	2.55e-19
E1BH78	Small nuclear ribonucleoprotein U5 subunit 200	SNRNP200	0	2.68e-19
G3N365;Q6IEF4;A7Z065;O97594	Structural maintenance of chromosomes protein	SMC3	0	3.66e-19
Q32PF3;A0A452DIL1	PEST proteolytic signal-containing nuclear protein	PCNP	0	3.73e-19
F1N269;Q28824	Myosin light chain kinase, smooth muscle	MYLK	0.0864501	3.75e-19
A6QLT5;A1L505;A0A3Q1LI18	UBAP2L protein	UBAP2L	0	4.56e-19
F1MMK2;A0A3Q1MM55	Glucose-6-phosphate 1-dehydrogenase	G6PD	0	5.01e-19
A5PJZ1	Calcium-binding mitochondrial carrier protein SCaMC-1	SLC25A24	0.292001	5.49e-19
F1N6D5;A4FUD3;A0A3Q1MII4	116 kDa U5 small nuclear ribonucleoprotein component	EFTUD2	0	5.85e-19
Q58DR7;P11019;A0A3Q1NNP6;Q32LB7	ATPase, H+ transporting, lysosomal 31kD, V1 subunit E isoform 1	ATP6V1E1	0	6.44e-19
A0A3Q1M278;P62194;A0A3Q1LPN6;A0A3Q1LMS2;F1MFP1;A0A3Q1LSW3;A0A3Q1MIV9	26S proteasome regulatory subunit 8	PSMC5	0	7.17e-19
Q3ZBA6	DnaJ homolog subfamily B member 11	DNAJB11	0	8.62e-19
Q5E966	Eukaryotic translation initiation factor 3 subunit I	EIF3I	0.201383	8.85e-19
E1BIF8	Uncharacterized protein	E1BIF8	0	9.34e-19
Q3T022;G3X7E1	Histone deacetylase complex subunit SAP18	SAP18	0	9.64e-19
Q1RMM1;A0A3Q1MVB8	Zinc finger CCCH domain-containing protein 15	ZC3H15	0	9.83e-19
A0A3Q1LS09;Q3SX36;G3N0F2	PB1 domain-containing protein	TFG	0.32275	1.01e-18
Q32KN6	Phosphoglycerate kinase	PGK2	0	1.14e-18
A0A3Q1M2E5;A0A3Q1MRI6;A0A3Q1M7N6;A0A3Q1NL10;A0A3Q1MUK3;A0A3Q1NDV3;A0JN82	Uncharacterized protein	SORBS2	0	1.18e-18
Q1RMT6;A0A3Q1LUB7;A0A3Q1M4B5;A0A3S5ZP47;A0A3Q1N357	Drebrin 1	DBN1	0	1.2e-18
A0A3Q1MEK5;A0JN52	Splicing factor 3B subunit 3	SF3B3	0	1.27e-18
A0A3Q1MP68;E1BKG4;A0A3Q1MUX7;F1N7G8	PDS5 cohesin associated factor A	PDS5A	0	1.65e-18
E1BL26	Ring finger protein 123	RNF123	0.0511965	1.89e-18
Q28174;G3N1U2;A0A3Q1LMP2;G3MXH2;E1BMX0;A5D7R9;A0A3Q1LKB7	p21 ras protein (Fragment)	p21 ras	0	2.38e-18
Q08DX1;Q2KJA1	SH3 domain containing GRB2 like 2, endophilin A1	SH3GL2	0	2.59e-18
Q0IIM3	Heat shock protein 105 kDa	HSPH1	0	2.63e-18
A0A3Q1M0G4;A0A3Q1M5W7;A0A3Q1LXP7;F1N2B8;A0A3Q1NGR6;A0A3Q1M1D9;A0A3Q1NK22;A0A3Q1LKE6;E1BE82	Pumilio RNA binding family member 1	PUM1	0	2.64e-18
A0A3Q1MKM7;Q10569;A0A3Q1MKB1	Cleavage and polyadenylation-specificity factor subunit 1	CPSF1	0	3.06e-18
E1BEI0	Apoptosis inhibitor 5	API5	0	3.73e-18
A0A3Q1NGX5;Q2T9Y9;F2Z4E7	Interleukin enhancer binding factor 2	ILF2	0	3.91e-18
M5FHS4;A5D7D4;F6Q087;A7YWL9;A0A3Q1MH45	G1 to S phase transition 1	GSPT1	7.51626	4.26e-18
Q05752	NADH dehydrogenase [ubiquinone] 1 alpha subcomplex subunit 7	NDUFA7	0.133357	4.6e-18
Q2NKT5;A0A3Q1N8S2	Protein transport protein Sec61 subunit beta	SEC61B	0	5.2e-18
G3X6Z3;Q3SZF8	Small nuclear ribonucleoprotein Sm D2	SNRPD2	0.291483	5.29e-18
G5E628;Q0VCS3;F1N1A3;Q95M59	Ubiquilin 2	UBQLN2	0	5.47e-18
A7Z035;A0A3Q1M4Z2	Clathrin interactor 1	CLINT1	0	5.86e-18
P06623	2,3-cyclic-nucleotide 3-phosphodiesterase	CNP	0	6.99e-18
F1MZU2;A0A3Q1MR04;A0A3Q1LSE5	N-ethylmaleimide sensitive factor, vesicle fusing ATPase	NSF	0.119107	7.38e-18
Q3SZ59;A0A3Q1LXV7;Q3ZCJ0;G8JL02;F1MG09	60S ribosomal protein L36a	RPL36A	0	7.69e-18
E1BFR4;F1MIH8;F1N173	Plexin A1	PLXNA1	0	8.3e-18
A0A3Q1LYK3;Q2KI35;A0A3Q1NDY6;F1MHJ5;A5D9F7	PX domain-containing protein	PX domain-containing protein	0	8.41e-18
A0A3Q1LRR7;Q0V8S0	Hepatocyte growth factor-regulated tyrosine kinase substrate	HGS	0	8.65e-18
Q5E959	Serine-threonine kinase receptor-associated protein	STRAP	2.26465	8.8e-18
A0A3Q1LWQ1;P21671;F1MKT3	Phosphoinositide phospholipase C	PLCD4	7.88659	1.12e-17
E1BDY3;A0A3Q1LL67;A0A3Q1LJT3;G3N2K4	Golgi glycoprotein 1	GLG1	0.098699	1.18e-17
A0A498UZ20;E1BPK6	Unconventional myosin-VI	MYO6	0	1.24e-17
F1MGK9;A0A3Q1LKA4;A0A3Q1LV72;A0A3Q1MTK9;A0A3Q1LRQ5;A0A3Q1LVD0;A0A3Q1MHX1;A0A3Q1M1X0	Ecm29 proteasome adaptor and scaffold	ECPAS	0	1.38e-17
Q2KIC5;A0A3Q1MQA8;A0A3Q1MNG0	Inosine triphosphate pyrophosphatase	ITPA	0	1.54e-17
A4IFT6	TMED7 protein	TMED7	0	1.55e-17
A0A3Q1M5Y3;F6QIA5;Q2HJD8;A0A3Q1LWZ4	RNA binding motif protein 39	RBM39	0	1.66e-17
Q0P5A1	Dynactin subunit 3	DCTN3	0	1.75e-17
A7YWC6;A0A3Q1LGJ2;A0A3Q1LUN2;A0A3Q1MMQ9	SUB1 homolog, transcriptional regulator	SUB1	0.0757027	1.85e-17
Q3B7M9;F1MU24	Glycogen phosphorylase, brain form	PYGB	0	2.25e-17
A7MBJ5	Cullin-associated NEDD8-dissociated protein 1	CAND1	0	2.3e-17
A0A3Q1MKU5;Q08E38	Pre-mRNA-processing factor 19	PRPF19	0	2.35e-17
O77788;F1MDZ2	Neurofilament medium polypeptide	NEFM	0	2.43e-17
A0A3Q1M4R3;Q862D4	L-lactate dehydrogenase	L-lactate dehydrogenase	0	2.69e-17
Q08DH7	Alpha-internexin	INA	0	2.8e-17
F1MBI9;E1BBV5;P20821;E1BDC8;A0A3Q1NNL4;E1BEA7	Glycine cleavage system H protein	Glycine cleavage system H protein	0	3.15e-17
Q5EA61	Creatine kinase B-type	CKB	0.118899	3.23e-17
Q862R3;Q3T003;F1MHJ6	Similar to ribosomal protein L18a (Fragment)	Similar to ribosomal protein L18a (Fragment)	0.146526	3.38e-17
A0A3Q1LV27;Q2HJ92	Interferon-inducible double-stranded RNA-dependent protein kinase activator A	PRKRA	0	3.51e-17
E1BDU9	GATA zinc finger domain containing 2B	GATAD2B	0	4.68e-17
A6H7H1;A0A3Q1MFI2;F1MUK8	Constitutive coactivator of PPAR-gamma-like protein 1	FAM120A	0	5.04e-17
A0A3Q1MIB0;F1MC48	IQ motif containing GTPase activating protein 1	IQGAP1	0.0669495	5.21e-17
F1N1S2;A0A3Q1MTY6;Q148E3	Microtubule associated protein 1B	MAP1B	0	5.87e-17
E1BGJ0;A0A0A1GK11	LDL receptor related protein 1	LRP1	0	6.26e-17
A0A140T832;A5PK63	40S ribosomal protein S17	RPS17	0.158503	6.32e-17
A0A3Q1MFB6;Q27968;F1N036	DnaJ homolog subfamily C member 3	DNAJC3	0	6.36e-17
A0A3Q1MMZ5	NIPSNAP domain-containing protein	NIPSNAP domain-containing protein	0	6.56e-17
A0A3Q1MCV5;Q27954;A0A140T856	Coatomer subunit alpha	COPA	0	6.62e-17
E1BNP8	SPT16 homolog, facilitates chromatin remodeling subunit	SUPT16H	0	7.22e-17
Q3T0M7	Ran-specific GTPase-activating protein	RANBP1	0	9.62e-17
A2VDX0;A0A3Q1LTQ6;Q8MIK3	TWF2 protein	TWF2	3.3499	9.62e-17
Q68V19;Q0IIL6;A0A3Q1NK91	Multifunctional protein 2	Multifunctional protein 2	0	9.99e-17
U3Q123;A0A3Q1LTY0;U3Q4C5;A0A3Q1MDE6;E1BDB0;A0A3Q1LQ12;A0A3Q1LWK1;A0A3Q1LPL7;A0A3Q1LU85	Erythrocyte membrane protein band 4.1 like 2	EPB41L2	0.0296773	1.01e-16
F1MX61	Splicing factor 3b subunit 1	SF3B1	0.0247471	1.06e-16
E1BAN2;A0A3Q1LUR7	Katanin p60 ATPase-containing subunit A-like 2	KATNAL2	0	1.18e-16
Q2KII9	Dynein cytoplasmic 1 light intermediate chain 1	DYNC1LI1	0	1.24e-16
A0A3Q1MU67;P48734	Cyclin-dependent kinase 1	CDK1	0	1.27e-16
A7YWH5	DKC1 protein	DKC1	0	1.32e-16
P17694;A0A3Q1LWC1	NADH dehydrogenase [ubiquinone] iron-sulfur protein 2, mitochondrial	NDUFS2	0.351575	1.34e-16
Q3ZCD3	Tax1-binding protein 3	TAX1BP3	0	1.54e-16
F1MC31;A4FV01	Splicing factor 3b subunit 2	SF3B2	0	1.56e-16
A7Z090;E1BNC9	ANK3 protein	ANK3	9.43656	1.58e-16
F1MN93	DNA topoisomerase I	TOP1	0	1.78e-16
A0A3Q1MEK7;Q2KIZ8;E1BH89	DNA helicase	MCM6	0	1.78e-16
Q5EA36;F1MI47;Q2HJ77	RNA-binding protein 14	RBM14	0	1.87e-16
F1N6C2;A4FV10	Transmembrane p24 trafficking protein 4	TMED4	0	1.88e-16
A2VDN6	Splicing factor 3A subunit 1	SF3A1	0	1.96e-16
A0A3Q1MFZ6;G1K134;Q2KIH6;Q58DW4;Q17QN3;A0A3Q1M489	Small nuclear ribonucleoprotein-associated protein	SNRPN	0	2.13e-16
A6QPG6	LANCL2 protein	LANCL2	2.47587	2.46e-16
A7MBG0	Adenylosuccinate synthetase isozyme 2	ADSS	0	2.49e-16
Q5E9C0;A0A3Q1M5B4	Ras suppressor protein 1	RSU1	0.37937	2.75e-16
A6QPV1;A6QL85	RCC2 protein	RCC2	0	2.8e-16
Q1RMU4;A0A3Q1MZY2;G3N0U8;A0A3Q1LSF1	Erlin-2	ERLIN2	0	3.08e-16
A0A3Q1M099;A0A3Q1MGX9;F1N1V3;A0A3Q1MGU7;A0A3Q1N4S4	Nucleoporin 205	NUP205	0	3.22e-16
Q2HJH6;F1MLP7	U5 small nuclear ribonucleoprotein 40 kDa protein	SNRNP40	0	3.59e-16
Q862J2;Q9N2J2	Similar to phospholipid hydroperoxide glutathione peroxidase (Fragment)	Similar to phospholipid hydroperoxide glutathione peroxidase (Fragment)	0	3.75e-16
Q1RMH8	Sorting nexin-3	SNX3	0.4746	3.86e-16
P08814;A6QPM9;F1N7I3;A0A3Q1MEU1	Parathymosin	PTMS	0.460147	4.01e-16
Q2KJ17;A0A3Q1MHI5	G3BP stress granule assembly factor 2	G3BP2	0.1179	4.31e-16
Q5E9F9	26S proteasome regulatory subunit 7	PSMC2	0.463585	4.42e-16
A0A3Q1MD98;Q3ZBH9	DNA replication licensing factor MCM7	MCM7	0	4.45e-16
Q2NL22	Eukaryotic initiation factor 4A-III	EIF4A3	0	4.67e-16
A6QQT5;P79128	FACT complex subunit SSRP1	SSRP1	0	4.76e-16
Q2TBS9	WD40 repeat-containing protein SMU1	SMU1	0.086061	4.79e-16
Q5E9M1	PRA1 family protein 3	ARL6IP5	0.160292	4.9e-16
A4FV84	mRNA turnover protein 4 homolog	MRTO4	0	5.01e-16
Q32KM2	Protein C10	Protein C10	0	5.11e-16
A7Z025	PRPF8 protein	PRPF8	0.148229	5.38e-16
Q58DG0;A0A452DJ95;P02694;A0A3Q1LU75	Retinol binding protein 1, cellular	RBP1	0	5.94e-16
Q3B8S0	NHP2-like protein 1	SNU13	0	6.6e-16
F1MDB2	Uncharacterized protein	LOC104975039	0	6.77e-16
Q29RY5;Q5BIN2;A0A3Q1N9F8	SWI/SNF-related matrix-associated actin-dependent regulator of chromatin subfamily B member 1	SMARCB1	0	6.79e-16
J9ZXG5;F1N1A9;P80746;A0A3Q1MXS2;Q8MKD4;A7YY42	Integrin alpha V subunit	Integrin alpha V subunit	0	7.22e-16
A0A3Q1MCZ1	Uncharacterized protein	PURB	0	8.08e-16
Q9TRY0;F1MU79	Peptidyl-prolyl cis-trans isomerase FKBP4	FKBP4	8.37024	8.29e-16
F1MZ83;F1MZ85;P81282;A0A3Q1M9P9;F1N6I7;F1N6I5	Versican core protein	VCAN	0.260958	9.35e-16
A4FV37	Caveolae-associated protein 3	CAVIN3	4.07109	9.62e-16
Q3ZCF0;A0A3Q1LSJ7;A0A3Q1MCA4	Dynactin subunit 2	DCTN2	4.87513	1.1e-15
Q0VCU1;F1MS05;A0A3Q1MHC4	Cytoplasmic aconitate hydratase	ACO1	0	1.12e-15
Q32L92;A0A3Q1LNX9	Calponin-3	CNN3	0	1.14e-15
Q3ZCA7	G protein subunit alpha i3	GNAI3	0	1.24e-15
A0A3Q1LYE7;A1L528;A0A3Q1N147;Q3ZBD1;Q95MD9;A0A3Q1N471;Q2HJI8;F1N2J9;A4FV54;Q1RMR4	RAB1A, member RAS oncogene family	RAB1A	0	1.25e-15
Q3SZI4;B0JYM5;A0A3Q1MQS3;A0A3Q1M2Q2	14-3-3 protein theta	YWHAQ	0.252128	1.26e-15
A0A3Q1M037;A0A3Q1N9S1;F1MZT7;A0A3Q1N191	GCN1, eIF2 alpha kinase activator homolog	GCN1	0	1.27e-15
A0A3Q1LZL8;F1N652;A5PJV6;A0A3Q1NDZ1	Uncharacterized protein	GOSR2	0	1.27e-15
Q24K02	Insulin-degrading enzyme	IDE	0	1.33e-15
Q3T171;A0A3Q1M547	60S ribosomal protein L36	RPL36	0.366777	1.47e-15
P63171;A0A3Q1LVY9;A0A3Q1NLY8	Dynein light chain Tctex-type 1	DYNLT1	0	1.48e-15
Q862S8;Q861U5;Q3T0R1;A0A3Q1MQW8;A0A3Q1LZK3	Similar to ribosomal protein S18 (Fragment)	Similar to ribosomal protein S18 (Fragment)	3.66693	1.53e-15
A0A3Q1MKK7;F1MSQ9;A5D7N8;A0A3Q1MVE5;A0A3Q1LPP7;P01251;P01250;F1MCA8;P01249	Thymopoietin	TMPO	0	1.55e-15
A0A3Q1LVW2;F1N4N6;A0A3Q1MX25;A0A3Q1LWF7;REV__F1N180;REV__A5PJG4;REV__A0A3Q1LVR2;REV__A0A3Q1MJ79;REV__A0A3Q1LUN7;REV__A0A3Q1MHT5	SWI/SNF related, matrix associated, actin dependent regulator of chromatin subfamily c member 2	SMARCC2	0	1.63e-15
F1N6V9;Q58D35;Q148K8;P08165	NADPH:adrenodoxin oxidoreductase, mitochondrial	FDXR	0	1.67e-15
Q27991;A0A452DIZ9;A0A3Q1LNB7;Q27990	Myosin-10	MYH10	0.16668	1.73e-15
F1N6Q2;A0A3Q1N513;A0A3Q1MZN6	Actin binding LIM protein family member 2	ABLIM2	4.68426	1.93e-15
A0A3Q1MG31;A4FV12	SUMO-activating enzyme subunit 2	UBA2	0	1.97e-15
Q2KJD0;A0A3Q1LNI7	Tubulin beta-5 chain	TUBB5	0.330905	2.28e-15
Q2HJ58	Ribose-phosphate pyrophosphokinase 1	PRPS1	14.5507	2.47e-15
Q29RJ1	Bis(5-nucleosyl)-tetraphosphatase [asymmetrical]	NUDT2	0	2.58e-15
G3X807;P62803;A0A3Q1MEZ8;E1B7N2;E1B9M9;A0A3Q1LMV7;G3MYX0	Histone H4	Histone H4	0	2.78e-15
Q3SWX9	Double-strand-break repair protein rad21 homolog	RAD21	0	2.89e-15
A0A3Q1NG06;A1L568;F6Q234;A0A3Q1NGC5	Peptidase D	PEPD	0	3.13e-15
P61257;Q862N4;G3MYC1;E1BCF5	60S ribosomal protein L26	RPL26	12.4635	3.23e-15
P31408;A6QP02;A0A3Q1LT17;P31407;F1N688	V-type proton ATPase subunit B, brain isoform	ATP6V1B2	0.273233	3.48e-15
F1MTS0;A0A3Q1M4Q0;A0A3Q1LTA6	Uncharacterized protein	MYL10	0	4.02e-15
Q3SYW9;A0A452DJ60;A0A3Q1MEN6	Chromatin target of PRMT1 protein	CHTOP	0	4.69e-15
Q3SWY2;G5E505	Integrin-linked protein kinase	ILK	0.276647	4.96e-15
E1BKW5;REV__F1MQ44	SEC23 interacting protein	SEC23IP	0	5.47e-15
Q8SPX7;A5D7R4;A0A3Q1MBW0	Lambda-crystallin homolog	CRYL1	9.69573	6.54e-15
Q9XSG3;A0A140T8A5;Q0QEQ4	Isocitrate dehydrogenase [NADP] cytoplasmic	IDH1	0.173779	6.8e-15
A0A3Q1MLQ7;F1MDH3;Q0II79;Q0VBX2	Talin 1	TLN1	0.569775	7.08e-15
F1MZ00;A0A3Q1M6V4;A0A3Q1MM18;Q2KIS8	Small nuclear ribonucleoprotein Sm D3	SNRPD3	0.203643	7.15e-15
A7YWQ2;A5PJA8	Chromosome 15 open reading frame 24 ortholog	EMC7	0	8.04e-15
G3MWG4	Isoleucyl-tRNA synthetase 2, mitochondrial	IARS2	0	8.21e-15
G3N2L2;A4IF88	Reticulocalbin 1	RCN1	0	8.23e-15
A0A0A0MPA4;Q56JX5;A0A3Q1MTI8	Uncharacterized protein	A0A0A0MPA4;Q56JX5;A0A3Q1MTI8	0.513654	8.44e-15
A0A3Q1M3N0;V6F7X3;Q32PJ2;A0A3Q1MZJ9;F1N3Q7	Apolipoprotein A-IV	APOA4	2.73362	8.51e-15
F6QH94;A6QNL5;A0A3Q1MRD2;Q0V8C4	Protein disulfide isomerase family A member 6	PDIA6	0.561417	9.22e-15
Q2HJ55;G3MZZ3;A0A3Q1MMP2	Sorting and assembly machinery component 50 homolog	SAMM50	5.01294	9.72e-15
A0A3Q1LSM9;E1BNY9	HECT, UBA and WWE domain containing 1, E3 ubiquitin protein ligase	HUWE1	0	9.88e-15
F1MTZ0;Q3SZX2	Protein phosphatase inhibitor 2	PPP1R2	7.61094	1.09e-14
A4IFE6	ABCE1 protein	ABCE1	6.03319	1.1e-14
Q2HJH2;A0A3Q1MWA3;G3MYN4	Ras-related protein Rab-1B	RAB1B	1.88755	1.14e-14
Q2KI84;Q3T0B1	Histidine--tRNA ligase, cytoplasmic	HARS	0	1.2e-14
Q58DW3	60S ribosomal protein L29	RPL29	0	1.28e-14
A0A3Q1MQB1;Q2TBR3;F1N7I0	Uncharacterized protein	LOC782688	4.86647	1.44e-14
F1N385;A0A3Q1M6I1	AB hydrolase-1 domain-containing protein	SERHL2	0	1.44e-14
P68399;E1BH82;A0A3Q1LSG3	Casein kinase II subunit alpha	CSNK2A1	0.172707	1.48e-14
P00171;A0A452DIG0	Cytochrome b5	CYB5A	0.241974	1.71e-14
Q2HJG5	Vacuolar protein sorting-associated protein 35	VPS35	7.17196	1.72e-14
Q7M2Y2;Q3SZ90;A0A3Q1MLJ9	Tumor-specific transplantation antigen P198 homolog p23 (Fragment)	Tumor-specific transplantation antigen P198 homolog p23 (Fragment)	1.65387	1.88e-14
A6QQH5;P0C591	Dual specificity protein phosphatase	DUPD1	0.424882	1.99e-14
Q58D71;Q17QC1	Uncharacterized protein FLJ36812	FLJ36812	0	2.05e-14
Q56JX3;A0A452DIW3;A0A3Q1NJG8;G3MX45	60S ribosomal protein L31	RPL31	3.78256	2.15e-14
Q3T0N2;F1MMK8	Lysine--tRNA ligase	KARS	0.219132	2.28e-14
E1B7R4;A7E394	Eukaryotic translation initiation factor 3 subunit A	EIF3A	0.252689	2.29e-14
Q0VCF9	Protein LSM12 homolog	LSM12	0	2.35e-14
A6QQE0	OBSCN protein (Fragment)	OBSCN	0.309314	2.66e-14
I6L9J7;E1BL12	PREB protein	PREB	0	2.71e-14
E1BPR7	Sarcoglycan delta	SGCD	4.2187	2.85e-14
Q5E954;H6ULC6;A0A3Q1LUN8;A6QM13	DnaJ homolog subfamily A member 1	DNAJA1	0	3.04e-14
A0A3Q1LME9;F1N1Q7	Phosphatidylinositol-3,4,5-trisphosphate dependent Rac exchange factor 1	PREX1	6.16167	3.07e-14
Q148J6;A0A452DIB6	Actin-related protein 2/3 complex subunit 4	ARPC4	0.213073	3.1e-14
F6PXE3;Q17QZ6	Caveolae associated protein 2	CAVIN2	0	3.15e-14
Q24JY1;S5G966;E1BII3;A0A452DJ23;E1B983;A0A452DJM0;E1BED6;A0A3Q1LQE3	60S ribosomal protein L23a	RPL23A	0.396579	3.17e-14
Q3ZBU7	Tubulin beta-4A chain	TUBB4A	0	3.48e-14
Q3SWX1	Protein canopy homolog 4	CNPY4	0	3.52e-14
F1MZ21	Spliceosome associated factor 1, recruiter of U4/U6.U5 tri-snRNP	SART1	0	3.52e-14
A0A3Q1MU45;P67808;F1MZ92	Nuclease-sensitive element-binding protein 1	YBX1	0.223245	3.57e-14
P53619	Coatomer subunit delta	ARCN1	0	3.6e-14
A6QQT4;A0A3Q1M722;A0A3Q1LV44;A0A3Q1LZB8;A0A3Q1LJ52	Aldehyde dehydrogenase	ALDH3A2	0	4.06e-14
A0A3Q1MLW1;A0A3Q1MQ69;Q95L46;F2Z4C6;A0A3Q1MGQ7	Eukaryotic translation initiation factor 4 gamma 2	EIF4G2	9.79093	4.22e-14
Q9TTW4	Beta actin (Fragment)	Beta actin (Fragment)	0	4.8e-14
Q29RQ2;E1BP48	KH RNA binding domain containing, signal transduction associated 1	KHDRBS1	0.176315	5e-14
F1MUT0;D5KB42;D5KB41	Histone-lysine N-methyltransferase SETD7	SETD7	0	5.03e-14
A0A3Q1LW55;A0A3Q1MTC3;F1MLS3	Phosphoinositide phospholipase C	PLCL1	0.291574	5.14e-14
A7YWQ4;F6QN89	SNTB2 protein	SNTB2	0	5.46e-14
Q8WMV1;Q17QS8;A0A3Q1LQ18	Delta(14)-sterol reductase TM7SF2	TM7SF2	0	5.54e-14
Q2HJH9	Programmed cell death protein 5	PDCD5	0.52906	5.65e-14
F1MIU5;O46385;E1BK07;F1MDV1;Q29S08	Supervillin	SVIL	2.07545	5.69e-14
A6QLS9;Q58DS5;A0A140T898	RAB10 protein	RAB10	5.29849	6.24e-14
Q58D47;E1BI68;A0A3Q1LZZ3;A0A3Q1LVG8;A6QL68	Citrate lyase beta like	CLYBL	0	6.31e-14
E1BJZ1	Fibronectin type III and SPRY domain containing 2	FSD2	0	6.5e-14
G1K1Q2;O62768	Thioredoxin reductase 1, cytoplasmic	TXNRD1	0	6.75e-14
A0A3Q1MAI4;A0A3Q1LW10;Q9BGI2;A0A452DI43	Peroxiredoxin-4	PRDX4	2.72775	6.83e-14
Q3SWY3	Inosine-5-monophosphate dehydrogenase 2	IMPDH2	0.093154	6.92e-14
A7MBC2;A0A3Q1M7W0	Pyridoxal-dependent decarboxylase domain-containing protein 1	PDXDC1	0	7.06e-14
Q3T168	Calcyclin-binding protein	CACYBP	0.0840827	7.17e-14
A4FV50;A0A3Q1LYV8;A0A3Q1LNQ9;A0A3Q1LXS3;F6QGZ0	LIM and senescent cell antigen-like-containing domain protein	MGC142792	0	7.47e-14
Q0VCH9;F6RBS0	GLI pathogenesis-related 2	GLIPR2	0.118884	7.65e-14
Q2KJH0;A0A3Q1LL62;E1BC32;E1BAI7	Tropomodulin 3 (Ubiquitous)	TMOD3	0	7.72e-14
A0A3Q1N0N9;E1BMP2	SEC31 homolog A, COPII coat complex component	SEC31A	0	7.73e-14
A0A3Q1MIX4;A0A3Q1MIC2;Q29RK2;Q861T5	Pyruvate carboxylase	PC	0	7.79e-14
P38409;E1BA29;A0A452DJG2	Guanine nucleotide-binding protein subunit alpha-11	GNA11	0	8.14e-14
A5D7M4;A0A3Q1LU70	Y-box binding protein 2	YBX2	0	8.46e-14
Q32KY3;A0A3Q1LTA7	Myeloid leukemia factor 1	MLF1	0.121572	8.5e-14
Q0P5I7;A0A3Q1MP98;A0A3Q1M200;A0A3Q1MJI4	Ubiquitin-like modifier-activating enzyme 3	UBA3	0	8.55e-14
A0A3Q1MIE7;Q32PJ8;A0A3Q1MHD3;F1MFZ7;Q0VC01	Histone deacetylase	HDAC1	0	8.62e-14
A0A3Q1LII6;F1MFB7;A2VDK2	4-aminobutyrate aminotransferase, mitochondrial	ABAT	0	9.34e-14
A0A3Q1MRM0;Q2KIG2;G3N3E5	WD repeat-containing protein 5	WDR5	0	1.02e-13
A4FV74	COP9 signalosome subunit 8	COPS8	0	1.03e-13
E1BJG5	Tripartite motif containing 28	TRIM28	0.355231	1.08e-13
A6QP36	LMAN2 protein	LMAN2	2.23442	1.2e-13
A0A3Q1LQ85;Q5E948;A0A140T8C4	OCIA domain containing 1	OCIAD1	0.239598	1.25e-13
A6QR61;A0A3Q1LVA8;A0A3Q1MDW5	SNX12 protein	SNX12	0	1.26e-13
Q3SZ56	Nucleoporin 88	NUP88	0	1.27e-13
G5E6N7;A0A3Q1LTV2	Chromobox 1	CBX1	0	1.4e-13
A6QQP0	MYEF2 protein	MYEF2	0	1.5e-13
F1MVW5;A2VDL8;Q3SZN2;A0A452DIU9	Protein transport protein SEC23	SEC23A	0.204854	1.5e-13
F1N0F7;Q3T0Z6;A8KC77	Eukaryotic translation initiation factor 5	EIF5	5.82148	1.52e-13
A6QLW3;A0A3Q1MWX6	RPRD1B protein	RPRD1B	0	1.52e-13
Q3MHK9	Fascin	FSCN1	0.217649	1.55e-13
Q3T0U5	Charged multivesicular body protein 2A	CHMP2A	0	1.55e-13
A0A3Q1MSK5;Q2YDL9;F1ML00;A0A3Q1MCY7;A6QLH5;A0A452DIL7	ERI1 exoribonuclease 3	ERI3	0	1.57e-13
A0A3Q1MGH1;A0A3Q1MBG4;A0A3Q1M659;A4FUZ2;F6R4Q6	Ribonucleoprotein, PTB binding 1	RAVER1	0	1.64e-13
Q3T0X6;A0A3Q1LQ87;E1BAT6	40S ribosomal protein S16	RPS16	8.69766	1.68e-13
A8YXY3	Selenoprotein F	SELENOF	0	1.72e-13
A0A3Q1LN73;A0A3Q1M610;A0A3Q1M5U3;A0A3Q1LZ58;A0A3Q1MFL4;A0A3Q1LVY4;F1MSL5	Uncharacterized protein	MSI2	0	1.78e-13
E1BM26;A0A3Q1N077	Proteasome activator subunit 3	PSME3	0	1.85e-13
Q58D70;P67774;Q0P594;A0A3Q1N489	Serine/threonine-protein phosphatase	PPP2CA	0.621728	1.87e-13
Q3T0T7	GTP-binding protein SAR1b	SAR1B	2.65738	1.95e-13
Q3T0V7	Endothelial differentiation-related factor 1	EDF1	0.509474	2.1e-13
P80177;A0A0F7RPX0;A0A3Q1MT60;Q6PVY3	Macrophage migration inhibitory factor	MIF	3.6498	2.11e-13
Q3T0K2;Q58DJ8	T-complex protein 1 subunit gamma	CCT3	2.83377	2.12e-13
A0A3Q1LHD8;A0A3Q1LXB1;A0A3Q1MIU3;A0A3Q1LZ53;A5PJL4;A0A3Q1MJ29;A0A3Q1MCM5;A0A3Q1M0H8;A0A3Q1LYH3;F1MNR5;A4IFF4;A0A3Q1LK61;A0A3Q1LNM0;A0A3Q1MLN6;A0A3Q1LNQ6;G5E5T2;A0A3Q1M4X3;A0A3Q1M608;A0A3Q1LJN0;A0A3Q1NFZ3;A0A3Q1LXK8;G5E5K2;E1BFR5;A0A3Q1M6X3	Ribosomal protein S6 kinase	RPS6KA3	0.0830442	2.13e-13
Q56K10;A0A3Q1M3W4	40S ribosomal protein S15	RPS15	0.139084	2.14e-13
A6QPY0;F1N632;Q9TS10	Dolichyl-diphosphooligosaccharide--protein glycosyltransferase 48 kDa subunit	DDOST	0.352794	2.15e-13
E1BDZ2;A0A3Q1M4K7;A0A3Q1MRG8	NIMA related kinase 7	NEK7	0.116709	2.19e-13
Q1JP79;A0A3Q1MN64	Actin-related protein 2/3 complex subunit 1A	ARPC1A	0.174536	2.23e-13
A7E307;F6R9E0;A7E396	DDX17 protein	DDX17	0.362115	2.31e-13
Q3ZBL0;G5E6E7;A0A3Q1M4V2;A0A3Q1MNA8;A0A3Q1N9V4	Small nuclear ribonucleoprotein G	SNRPG	0.360965	2.32e-13
A6QNW4;P17599;F1MCX7	SYN1 protein	SYN1	6.13981	2.35e-13
Q2HJ88	RNA 3-terminal phosphate cyclase	RTCA	8.77536	2.36e-13
G8JL06;A5D7N2;A0A3Q1MBN5	Histone H2B	HIST1H2BJ	0.41265	2.46e-13
G3N0T0;Q3SZ18;Q1JP91;A0A3Q1MDR4;Q9GJT9;A0A3Q1LWF4;A0A3Q1MDW7	Hypoxanthine phosphoribosyltransferase	LOC510369	0.363085	2.57e-13
Q8WMY2;Q0VCD7;Q2NL07;F1N431;F1N0Q7;A0A3Q1MUP6	Farnesyl pyrophosphate synthase	FDPS	2.56121	2.59e-13
F1N0L9;A6QQG4;Q3MHW8	Myopalladin	MYPN	1.59205	2.64e-13
Q3T102;A0A3Q1N0V7	Eukaryotic translation initiation factor 3 subunit E	EIF3E	2.93338	2.75e-13
A3KMV6;A0A3Q1NB36;A0A3Q1MI86	HNRNPR protein	HNRNPR	0.525025	2.85e-13
F1MY45	Carnosine synthase 1	CARNS1	0	3.07e-13
F1MFA3	Pitrilysin metallopeptidase 1	PITRM1	0	3.26e-13
A0A3Q1MB48;Q3T0R4;F1MN23	Dehydrogenase/reductase SDR family member 7B	DHRS7B	1.99852	3.5e-13
Q1JPB0;G1K1L8;A0A3Q1LN63	Leukocyte elastase inhibitor	SERPINB1	0.111869	3.61e-13
A0A3Q1LXF1;A0A3Q1MUI5;A0JN96	Serine/threonine kinase 3	STK3	0	3.77e-13
F1MQ85	ATRX, chromatin remodeler	ATRX	0	4e-13
Q3ZCE2	ELAV-like protein	ELAVL1	4.53129	4.28e-13
Q0III6;A0A3Q1M875;A0A452DHX0;A0A3Q1LI39;A0A3Q1LM43;Q58DH3;F1N622	DnaJ homolog subfamily B member 6	DNAJB6	4.42207	4.38e-13
Q0IIK5;A7E3W7	ATP-dependent RNA helicase DDX1	DDX1	0.622282	4.43e-13
Q2T9S4;M5FJY9	Glycerol-3-phosphate phosphatase	PGP	0.396958	4.6e-13
Q3ZCI9;A0A3Q1MTL6;G3X861;Q9XSG6;Q7YSF1	T-complex protein 1 subunit theta	CCT8	1.73704	4.85e-13
A0A3Q1MGQ5;A0A3Q1LJL3;E1BBC4	OPA1, mitochondrial dynamin like GTPase	OPA1	3.22503	5.17e-13
Q58DW5;A0A3Q1MMW5;G3N1F5;G3MYE2	60S ribosomal protein L5	RPL5	1.59199	5.54e-13
Q5E9A1	Nascent polypeptide-associated complex subunit alpha	NACA	0.462413	5.7e-13
A0A3Q1LMU9;Q56JZ5	Eukaryotic translation initiation factor 3 subunit H	EIF3H	21.9642	5.83e-13
Q32PB0;F1N1S0	Single-stranded DNA-binding protein, mitochondrial	SSBP1	2.18722	6.01e-13
A0A3Q1N1U0;Q08DE9	Cullin 2	CUL2	2.29506	6.13e-13
G3MXS3	DUF4585 domain-containing protein	C6H4orf54	2.1425	6.15e-13
E1BCH2	SH3 and cysteine rich domain 3	STAC3	3.80253	6.56e-13
Q17QG8	Histone H2A	H2AFX	3.10414	7.34e-13
A0A3Q1N3J2;A0A3Q1LJ73;A0A3Q1LYL0;A0A3Q1M175;E1BBT8;A0A3Q1LTV9;A0A3Q1LW48;A0A3Q1LXC8;A0A3Q1M901	ER membrane protein complex subunit 1	EMC1	103.679	7.51e-13
A0A3Q1MUU9;F1MWR8;Q2NKZ1	T-complex protein 1 subunit eta	CCT7	0.474478	7.53e-13
Q3SWZ3;A0A3Q1LT08;A0A452DIB2	Syntaxin-4	STX4	0.238651	7.84e-13
Q29S11;A0A3Q1LNZ3	Nuclear ubiquitous casein and cyclin-dependent kinase substrate 1	NUCKS1	18.0325	7.99e-13
F1MIH2;F1MBT8;A6QNM0;Q6Q137;A0A3Q1M3S4;Q6Q140	Septin 7	SEPTIN7	0	8.56e-13
A7Z055	PLAA protein	PLAA	3.47072	8.81e-13
Q3ZCK1	Eukaryotic translation initiation factor 3 subunit L	EIF3L	0.476691	9.03e-13
A7Z082;A0A3Q1M6T5;F6QIB4;A4FUB9;A0A3Q1NHX1;A0A3Q1M5U2;F1MQG6	ACIN1 protein	ACIN1	0	9.05e-13
A0A3Q1M155;Q3SYZ5;F1MBQ8	DEAD-box helicase 5	DDX5	0	9.41e-13
Q58CZ4;G3X6T9;A6QLR4;A0A3Q1MR39;A0A3Q1LKJ2;A0A3Q1M0E4;F6Q9T8;Q58DF8	Flotillin 2	FLOT2	0.358683	9.52e-13
A0A3Q1NKL1;A0A3Q1MT78;A0A3Q1LNC8;A0A3Q1LWG5;E1BFB0;A0A3Q1M8L3;A0A3Q1N827;P79391;A1L4Z7	Spectrin alpha, non-erythrocytic 1	SPTAN1	0.47739	9.77e-13
Q5EA98	Microfibrillar-associated protein 1	MFAP1	0	9.94e-13
Q5E9A4	mRNA export factor	RAE1	0	1.06e-12
Q3ZBT1;G3X757;A0A3Q1M0U9	Transitional endoplasmic reticulum ATPase	VCP	0.740342	1.08e-12
A7MB16	Eukaryotic translation initiation factor 3 subunit B	EIF3B	0.285977	1.09e-12
A8E651;A0A3S5ZPJ4;A0A3Q1MFQ7;A0A3Q1MK72	EWSR1 protein	EWSR1	0	1.11e-12
Q0VC58	Trimeric intracellular cation channel type B	TMEM38B	0	1.12e-12
Q2KJ46;Q9TS76	26S proteasome non-ATPase regulatory subunit 3	PSMD3	0.208091	1.14e-12
P61085	Ubiquitin-conjugating enzyme E2 K	UBE2K	0.466381	1.32e-12
Q32KW2	UBX domain-containing protein 1	UBXN1	0.411496	1.45e-12
Q3MHR7	Actin-related protein 2/3 complex subunit 2	ARPC2	0.115173	1.52e-12
A2VE99;A0A3Q1MUN6;A0A3Q1LZ10;A0A452DIM2;A0A3Q1LMZ8;Q3SZN0;A0A3Q1MG56;A0A3Q1MIY9;A0A3Q1MFV9;Q2KJB1;F1MDV8;A0A3Q1MHE0	Septin-11	SEPTIN11	0.146636	1.63e-12
Q3SZ62;Q862Q0;A0A3Q1MLW8	Phosphoglycerate mutase 1	PGAM1	0.506782	1.68e-12
Q3SX41;A0A3Q1M3X9;A0A3Q1MDJ3;A0A3Q1M6I5	Luc7-like protein 3	LUC7L3	0	1.74e-12
Q2HJ47;E1BIK7	Density-regulated protein	DENR	0.64505	1.82e-12
A0A452DIU3;Q3ZBF7	Prostaglandin E synthase 3	PTGES3	2.52769	1.9e-12
G3MWJ8;G5E631;C0L633;D3IVZ3;D3IVZ2;A0A3Q1MR08;K0FH98;K0FD10;Q5W5U4;F1MYC6	DEAD-box helicase 3 X-linked	DDX3X	0.490293	1.9e-12
Q3T133	Transmembrane emp24 domain-containing protein 9	TMED9	0.371402	2e-12
A0A3Q1MVK4;A0A3Q1LS15;A0A3Q1N9Q2;A0A3Q1M2H3;A0A3Q1M526;F1MDB9	Transforming acidic coiled-coil containing protein 2	TACC2	0.200919	2.04e-12
A0A3S5ZPU2;Q0IID8	1-acylglycerol-3-phosphate O-acyltransferase 5	AGPAT5	3.70381	2.08e-12
A0A452DIL3;Q3ZC13	AP-2 complex subunit mu	AP2M1	0	2.24e-12
Q08DA1;A0A3Q1MFY4;F1MI32;A0A3Q1LUJ8;A0A3Q1MDM5;Q8HYW7	Sodium/potassium-transporting ATPase subunit alpha-1	ATP1A1	0	2.33e-12
Q17R18;F1N468;A0A3Q1LTP0;A0A3Q1MB39;F1MX22	Adenosine kinase	ADK	0.3054	2.42e-12
Q3SZ10;M5FKG6;A0A3Q1MRZ1;A0A3Q1MHZ3;REV__E1BG59	60S ribosomal protein L3-like	RPL3L	2.97949	2.49e-12
Q2KIT0	Protein HP-20 homolog	Protein HP-20 homolog	0.252971	2.53e-12
Q08E34	Translocase of outer mitochondrial membrane 70	TOMM70	2.24848	2.59e-12
A0A3Q1N346;F1MR06;E1B8N5;F1N1K4;A0A3Q1M1C8;Q8HYW6	Sodium/potassium-transporting ATPase subunit alpha	ATP1A3	0.228351	2.66e-12
Q5E9X4	Leucine-rich repeat-containing protein 59	LRRC59	0.274032	2.76e-12
A0A3Q1M2P9;A3KMV2	UV excision repair protein RAD23 homolog A	RAD23A	0.649402	2.77e-12
E1BEI2	Signal peptidase complex subunit 2	SPCS2	0.0183687	2.8e-12
P11017	Guanine nucleotide-binding protein G(I)/G(S)/G(T) subunit beta-2	GNB2	0.223915	2.83e-12
Q3MHJ4;A6QQ22;A0A3Q1MFL2	Multiple coagulation factor deficiency 2	MCFD2	4.29895	2.99e-12
G5E589;Q2TBX6	Proteasome subunit beta	PSMB1	1.65699	3.09e-12
Q1RMW3;Q2KI17;A0A3Q1M5U1;F1MAZ6;A6QL72;A0A3Q1NHW5;A0A3Q1N3W6;A0A3Q1M2W8;G3MXY7;A0A3Q1MK17	Metastasis associated 1 family member 2	MTA2	0	3.12e-12
Q32PD5;A0A3Q1M6V0;E1BHA5;A0A3Q1MEE4	40S ribosomal protein S19	RPS19	0.55091	3.21e-12
A0A452DI45;A0A3Q1LR88;P79136;A0A3Q1LPZ4	F-actin-capping protein subunit beta	CAPZB	0	3.33e-12
Q3T0K1;F1N3H1	Calumenin	CALU	0	3.5e-12
G3N0H4;F1MYU1	Uncharacterized protein	SMARCC1	0	3.54e-12
F1MYC9;A0A3Q1LUF1;A0A3Q1MXU7;Q1RMK4;A0A3Q1LWU2;E1BMN5	Spectrin beta chain	SPTBN1	0.572462	3.56e-12
P68509;F1MPT3	14-3-3 protein eta	YWHAH	0.158784	4.02e-12
G3MYE4;A2VDU0	Uncharacterized protein	TRIP10	0.386699	4.07e-12
A0A3Q1N8F8;Q3T087;A0A452DIZ2	60S ribosomal protein L11	RPL11	0	4.35e-12
A0A3Q1MR47;F1ML34;Q3ZBM5	Sorting nexin-5	SNX5	0.111505	4.52e-12
P31976;A0A3Q1LVC7	Ezrin	EZR	3.87769	4.64e-12
A0A3Q1NJP0;E1BA80;A0A3Q1LG72	Myosin XVIIIB	MYO18B	1.9747	4.77e-12
A0A3Q1N4G2;Q28851;A0A3Q1ML66	Uncharacterized protein	A0A3Q1N4G2;Q28851;A0A3Q1ML66	1.59277	5.03e-12
A5D7L8	PGC-1 and ERR-induced regulator in muscle protein 1	PERM1	2.91203	5.13e-12
Q32LC7	Ras GTPase-activating protein-binding protein 1	G3BP1	0	5.26e-12
Q6IU05;Q2HJ74	L-arginine:glycine amidinotransferase (Fragment)	L-arginine:glycine amidinotransferase (Fragment)	0	5.28e-12
Q3SX47;A0A3Q1M2E6;A0A3Q1MRL5	Heterogeneous nuclear ribonucleoprotein C (C1/C2)	HNRPC	2.2333	5.5e-12
A6H703;A0A3Q1M0B7;F1N6B7;A0A3Q1MHT1;A9ZTK8	Serine/threonine-protein phosphatase	PPP3CB	0	5.8e-12
P80311;Q862P3;Q08E11	Peptidyl-prolyl cis-trans isomerase B	PPIB	0.663567	5.9e-12
Q52T68;F2Z4J7;Q17QA8	Chromobox-like protein 5 (Fragment)	Chromobox-like protein 5 (Fragment)	0	5.94e-12
Q2TA42;G3X760	Arginine and glutamate-rich protein 1	ARGLU1	0	5.97e-12
Q3MHM7;A0A3Q1M4X0;A0A3Q1M9I9;E1BFM3	60S ribosomal protein L35	RPL35	2.20034	6.09e-12
O02675;A0A3Q1MFI5;A0A3Q1MQ68;E1BER6	Dihydropyrimidinase-related protein 2	DPYSL2	0.313454	6.12e-12
F1N4V5	N(alpha)-acetyltransferase 15, NatA auxiliary subunit	NAA15	0.0988121	6.14e-12
F1MKE9;Q3SZV0	Spectrin beta chain	SPTB	2.03	6.63e-12
A0A3Q1MQZ2;Q32PF2;A0A3Q1LSB6	ATP-citrate synthase	ACLY	0.498239	6.71e-12
E1BNE7;A1L578;F1MMV1	Caveolae associated protein 1	CAVIN1	0.548111	7.01e-12
F1N3P2;A1L548	Ubiquitin carboxyl-terminal hydrolase	USP5	1.61248	7.09e-12
A7MB21;Q32PC0	FERMT2 protein	FERMT2	0.140638	7.19e-12
E1BGH0;A0A3Q1NB13	ATP binding cassette subfamily F member 1	ABCF1	0.117616	7.6e-12
Q08E18;Q9XSK7;G3X6L4;A0A3Q1M0D3;A7E3C7;E1BHR3	HDGF protein	HDGF	0.660896	8.19e-12
A0A3Q1MKQ7;P26452;F8UZU9;A0A3Q1MFG3;Q862H8;Q862N6	40S ribosomal protein SA	RPSA	0.504539	8.41e-12
F1MHT2;F1MHR4	Phosphatidylinositol-5-phosphate 4-kinase type 2 beta	PIP4K2B	0.388827	8.42e-12
Q2T9U1	Signal recognition particle 54 kDa protein	SRP54	0	8.83e-12
A0A3Q1MND0;Q9GLM4;A0A1P8NW33;A0A3Q1NDB6;A0A3Q1LLE9;A0A3Q1LL60;A0A3Q1MT62;A0A3Q1LZP3;A0A3Q1M746;E1BNT5;A0A3Q1LRQ8;A1A4J4;A0A3Q1LS30;E1BFE8;A0A3Q1MYX6;A0A3Q1NEL1;A0A3Q1MDI4;A0A3Q1M305;A0A3Q1MGZ2;A0A3Q1LY64;A0A3Q1MHF4;A0A3Q1LJV3;A0A3Q1LWU4	Tensin-1	TNS1	0.164019	8.84e-12
Q2KJE5;Q9XSN4	Glyceraldehyde-3-phosphate dehydrogenase, testis-specific	GAPDHS	0.427603	9.49e-12
F1MHL1;Q5EAC6;Q58D03;Q58DN6	Hsp90 co-chaperone Cdc37	CDC37	1.44466	9.68e-12
P47865	Aquaporin-1	AQP1	0	9.76e-12
A0A3Q1MR68;A0A3Q1LU90;Q1RMR3	Cortactin	CTTN	0.51944	9.77e-12
Q2KIB0;F1MLX0	Fumarylacetoacetate hydrolase domain-containing protein 2	FAHD2	0.470885	9.93e-12
P61585;Q1RMJ6;Q7M3H5;Q3ZBW5	Transforming protein RhoA	RHOA	1.65233	1.06e-11
Q32LK5;F1MZK0;P31717	Glycylpeptide N-tetradecanoyltransferase	NMT1	2.1772	1.11e-11
Q3SWZ6	Ribosome maturation protein SBDS	SBDS	2.68443	1.11e-11
Q3SZ27	MICOS complex subunit MIC27	APOL	0.175054	1.14e-11
A7MBI6	GLOD4 protein	GLOD4	2.55345	1.23e-11
Q17QG2	Nuclear migration protein nudC	NUDC	0.459694	1.24e-11
F1ME65	Cytoskeleton associated protein 4	CKAP4	0	1.32e-11
Q3MHR3	Dynein light chain 2, cytoplasmic	DYNLL2	2.20901	1.34e-11
Q17Q89	Prefoldin subunit 6	PFDN6	0.456346	1.38e-11
E1B8K6;A0A3Q1LRY6;G3MYJ0;G3X7M4;A0A3Q1NB16;A7E386;Q5JB60	Uncharacterized protein	NCL	0.510661	1.43e-11
A0A3Q1LSB2;Q2TBX5	Translocon-associated protein subunit delta	SSR4	0.168371	1.49e-11
F1MXS1;A0A3Q1LLS4;P48820	E3 SUMO-protein ligase RanBP2	RANBP2	0.0138717	1.5e-11
A0A3Q1M6Y5;A0A3Q1MSI3;P08239;G8JKZ5;Q9TSC7;Q9TSC8	Guanine nucleotide-binding protein G(o) subunit alpha	GNAO1	0.24163	1.51e-11
E1BJB1;E1B953;Q6B856;A0A452DIL8;A0A452DI48;G3X7R7;Q148E2;G3N1W7;E1BJK2;A0A3Q1M442;Q7M2W1	Tubulin beta chain	TUBB2A	0.0281092	1.52e-11
A1XEA8;G8JKV8;P61282	Neural cell-expressed, developmentally down-regulated protein 8 (Fragment)	NEDD8	0.504611	1.65e-11
A0A3Q1MAS9;A0A3Q1LW69;E1BJ59;A0A3Q1MR95	Ataxin 2 like	ATXN2L	0.353399	1.66e-11
Q3SZQ6	60S ribosomal protein L32	RPL32	3.77141	1.67e-11
A0A3Q1MBY2;Q148H0;G3X6W0;A0A3Q1LM66	MICOS complex subunit	APOO	9.40421	1.73e-11
Q3ZCI4;A0A3S5ZPM3;Q862J6	6-phosphogluconate dehydrogenase, decarboxylating	PGD	2.07613	1.8e-11
Q3SZN8;H9GW43	Ribonuclease/angiogenin inhibitor 1	RNH1	0.281763	1.82e-11
A0A3Q1LK49;A5D7R6	Inter-alpha-trypsin inhibitor heavy chain H2	ITIH2	0	1.83e-11
A6QQR5;A0A3Q1LPS9;A0A3Q1M1M5	TMEM43 protein	TMEM43	0.474767	1.96e-11
F1MIZ9;A0A3Q1NKI3;A0A3Q1LJF4;A0A3Q1MUS6	Importin subunit alpha	KPNA3	0	2.09e-11
A0A3Q1MNL9;F1MBS3;P55906	Transforming growth factor-beta-induced protein ig-h3	TGFBI	0	2.18e-11
F1MZK4;Q3T143	Basic leucine zipper and W2 domains 1	BZW1	0.36682	2.21e-11
P18203;A0A3Q1MNC1;Q3ZCG6;A0A3Q1MRN5;A0A3Q1MWV0;Q2NKS8;P68107;A0A3Q1M4A4;A0A3Q1LPH1	Peptidyl-prolyl cis-trans isomerase FKBP1A	FKBP1A	0.298222	2.24e-11
P00432;A0A3Q1LKF1;A0A3Q1MQP3;A0A411D3E8	Catalase	CAT	0.18726	2.33e-11
Q0V8C6;Q5E9X9;A4FV66;F1N4P2;Q58DK3;A0A3S5ZPC5	Sarcoglycan, alpha (50kDa dystrophin-associated glycoprotein) (Fragment)	SGCA	0.494899	2.35e-11
A2VDL6	Sodium/potassium-transporting ATPase subunit alpha-2	ATP1A2	0.654638	2.38e-11
Q3T0F4	40S ribosomal protein S10	RPS10	2.86978	2.56e-11
P29105;Q4PL64;P61602	Hippocalcin-like protein 1	HPCAL1	0.0615092	2.6e-11
Q5EAD2;A0A140T866	D-3-phosphoglycerate dehydrogenase	PHGDH	0	2.63e-11
E1BKM4	Programmed cell death 6 interacting protein	PDCD6IP	0.537386	2.65e-11
Q3ZBU5;A0A3Q1M5R8;G3MWK4	FUS interacting protein (Serine/arginine-rich) 1	SRSF10	0	2.69e-11
F6RBJ1;Q0VD11;A0A3Q1MVD3;A0A3Q1MAH3	Lunapark, ER junction formation factor	LNPK	0	2.79e-11
A0A3Q1N744;A0A3Q1LK47;Q2KJI7	AFG3-like protein 2	AFG3L2	0.109834	2.93e-11
Q862N3;P48305;G1K1S9;A0A3Q1LID6;E1BMY1	Similar to B15 subunit of the NADH: ubiquinone oxidoreductase complex (Fragment)	Similar to B15 subunit of the NADH: ubiquinone oxidoreductase complex (Fragment)	2.03659	3.06e-11
Q3B7M5	LIM and SH3 domain protein 1	LASP1	0.310203	3.12e-11
Q2KHU9;F7J0W0	Heat shock protein beta-3	HSPB3	0.206066	3.19e-11
A0A3Q1MVS3;A0A3Q1M3I6;F1MG56;A0A3Q1M9B9;A0A3Q1MH72;Q5E9Q7;A0A3Q1M5E1;A0A3Q1N515;A0A3Q1MJU7;F1MY94	Serine/threonine-protein phosphatase 2A 55 kDa regulatory subunit B	PPP2R2A	0.577143	3.27e-11
A4IFA7	Carbonyl reductase family member 4	CBR4	2.62005	3.5e-11
P02548	Neurofilament light polypeptide	NEFL	0.110541	3.52e-11
Q5J801;Q3SZQ8;A0A0A0MP92;Q27984;A2I7N3;A0A3Q1MGZ6	Endopin 2B	Endopin 2B	3.30942	3.9e-11
Q3T0D0;A0A3Q1N9S5;A0A3Q1NEH2;A0A3Q1MCI0	Heterogeneous nuclear ribonucleoprotein K	HNRNPK	1.98023	4.39e-11
Q56JX6	40S ribosomal protein S28	RPS28	1.76071	4.4e-11
Q3MHZ0;Q08DN8	FLOT1 protein (Fragment)	FLOT1	6.30029	4.5e-11
Q32P66;A0A3Q1LX93;F1N0N6	CXXC motif containing zinc binding protein	CZIB	0.514446	4.5e-11
F1MBF6;A0A3Q1MBS7;A6QR46;A0A452DHU1;G3X7D3;F1MX39	Uncharacterized protein	RAB6A	0.56017	4.5e-11
F1MBP8	COP9 signalosome subunit 5	COPS5	0.474378	4.62e-11
A7MB50;F6PTQ9;Q28205;A0A3Q1LIQ9;A0A3Q1M9V2	TBCD protein	TBCD	0	4.67e-11
A0A3Q1LUQ4;A0A3Q1LWK7;P04467	Calbindin	CALB1	0	5.59e-11
Q58DU5	Proteasome subunit alpha type-3	PSMA3	0.682287	5.68e-11
Q08DU9	Heterochromatin protein 1-binding protein 3	HP1BP3	0	5.75e-11
Q3T148;F1N5F7;A0A3Q1MNJ2	Eukaryotic translation initiation factor 3 subunit M	EIF3M	0.335308	5.76e-11
Q3T046;F1MLA4	3-hydroxybutyrate dehydrogenase type 2	BDH2	0	5.78e-11
Q3ZBQ0	NAD-dependent protein deacylase sirtuin-5, mitochondrial	SIRT5	0.541817	5.89e-11
G5E630;B7TCH8;C0KTK9	USP9X	USP9X	3.51233	6.22e-11
P60712;F1MRD0;A0A3Q1NKP5;Q862P9;Q2QJG3	Actin, cytoplasmic 1	ACTB	0.723829	6.26e-11
E1BFQ0	AAA domain-containing protein	LOC532875	0	6.61e-11
Q3MHM5;G3X7R8;Q2HJ81	Tubulin beta-4B chain	TUBB4B	0.663644	7.53e-11
P25712;A0A452DJX3	NADH dehydrogenase [ubiquinone] flavoprotein 3, mitochondrial	NDUFV3	2.78525	7.68e-11
A1XED9;Q56JV1;F1MB60;A0A3Q1LT60	40S ribosomal protein S26 (Fragment)	40S ribosomal protein S26 (Fragment)	0	7.86e-11
F1MPP1;Q17R06	RAB21, member RAS oncogene family	RAB21	3.38297	7.87e-11
E1BGE5	Importin 7	IPO7	4.01447	7.88e-11
Q0VCY7;A0A3Q1MVT2	Serine/arginine-rich splicing factor 1	SRSF1	0.135413	8.3e-11
F1N7B5;A0A3Q1MXH0	Cullin 5	CUL5	0.504236	8.6e-11
Q2HJH4;A0A3Q1NLI5;F1N2T0;A4IF81	HNRPDL protein (Fragment)	HNRPDL	2.2968	8.71e-11
Q3T0Y1	Ubiquitin thioesterase	OTUB1	0.203164	8.74e-11
A0A3Q1NDT7;Q3SZC1	GrpE protein homolog 1, mitochondrial	GRPEL1	0	9.08e-11
Q76I81;A0A3Q1LSF9;A0A3Q1M0C0;A0A3Q1MK96;A0A3Q1MSH8;E1BCB7	40S ribosomal protein S12	RPS12	1.51534	9.39e-11
A0A3Q1LSG9;A0A3Q1MVE3;A0A3Q1M1K5;A0A3Q1M3J6;A0A3Q1MBP3;F1MWM1;A0A3Q1MBX9;E1BQ40;A0A3Q1MHD9;A0A3Q1N3X4;Q3ZBM2	Muscular LMNA interacting protein	MLIP	2.47253	1e-10
Q3T0M0;G3X6P5	Vacuolar protein sorting-associated protein 29	VPS29	0.456808	1.02e-10
A0A3Q1LWD9;P22600	Ferrochelatase	FECH	0	1.04e-10
Q32LL1;F1MFL6;Q2TA10	Ubiquitin-conjugating enzyme E2D 4 (Putative)	UBE2D4	1.77645	1.06e-10
P25417;P35478;A6QPZ0;A0A140T831	Cystatin-B	CSTB	0.481259	1.07e-10
A0A3Q1LZU8;A6QNJ8;A0A3Q1N1T6;F1N6Y1	Glucosidase II alpha subunit	GANAB	3.25606	1.17e-10
G3MWH1;A0A3Q1MQD7;Q3SYU8	TPD52 like 2	TPD52L2	0.271135	1.2e-10
P20072;A0A3Q1NIT1;A0A3Q1LUS2;A0A3Q1M4F5	Annexin A7	ANXA7	0.636706	1.21e-10
Q0NXR6;F1MH57	Isobutyryl-CoA dehydrogenase, mitochondrial	ACAD8	0.187265	1.26e-10
A0JNE9;A0A3Q1MBX5;A0A3Q1MDR0;A0A3Q1LLS1;Q1RMS2;A0A3Q1LZG6	CTP synthase	CTPS1	10.6853	1.29e-10
P00435	Glutathione peroxidase 1	GPX1	3.12063	1.32e-10
Q8HXG5	NADH dehydrogenase [ubiquinone] 1 beta subcomplex subunit 11, mitochondrial	NDUFB11	0.474716	1.36e-10
Q3SYW6;A0A3Q1MA60	Eukaryotic translation initiation factor 3 subunit C	EIF3C	0.27248	1.36e-10
Q2KIA8;Q04173;F6RPT3;A0A3Q1M477	RAP1, GTP-GDP dissociation stimulator 1	RAP1GDS1	0	1.39e-10
A0A452DI87;Q3T189;A0A3Q1LZ07;O97650;Q0QEX9;A0A411D3G7	Succinate dehydrogenase [ubiquinone] iron-sulfur subunit, mitochondrial	SDHB	2.07476	1.44e-10
Q0VCQ9	Reticulocalbin 2	RCN2	2.21545	1.45e-10
F2Z4I4;A4IFH6	Cardiac phospholamban	PLN	0.473092	1.46e-10
A0A3Q1LWN4;A0A3Q1N7L1;E1BME9	NADH dehydrogenase [ubiquinone] flavoprotein 3, mitochondrial	NDUFV3	0	1.53e-10
P26882;Q862E6	Peptidyl-prolyl cis-trans isomerase D	PPID	4.3777	1.56e-10
P10103;E1BMK2	High mobility group protein B1	HMGB1	0.452436	1.61e-10
G3N361;Q2KJ42;A0A3Q1MRN8;A0A3Q1LXP0	Non-POU domain containing octamer binding	NONO	0.495078	1.65e-10
A0A3Q1MZU3;A4IFD1	Programmed cell death 4	PDCD4	0	1.66e-10
A0A3Q1N173	Uncharacterized protein	A0A3Q1N173	0	1.7e-10
F1MHR6;A0A3Q1NE05;A0A3Q1MB99;A0A3Q1N6L6	KH-type splicing regulatory protein	KHSRP	0.52729	1.77e-10
Q32L40;G5E531	T-complex protein 1 subunit alpha	TCP1	0.689054	1.77e-10
Q58D15;A0A3Q1LIZ6;F6R269;Q2KI94;E1BCL8;Q2KI60	Tripartite motif-containing protein 54	TRIM54	3.07447	1.78e-10
A0A3Q1M6F2	Uncharacterized protein	A0A3Q1M6F2	0.623826	1.89e-10
Q3SZ32;E1BJ20;G3MXN8;A0A3Q1MNT3;E1BF97	Elongin B	TCEB2	0.67519	1.95e-10
P09867;F1MTY3;A0A3Q1N0D7;A0A3Q1MQM9;M5FMW1;A0A3Q1LR30;A0A3Q1ME36	Heterogeneous nuclear ribonucleoprotein A1	HNRNPA1	3.11189	2.01e-10
A7E3Q8;Q2KJ75;F1MSB7	Plastin-3	PLS3	1.82567	2.16e-10
F1MTZ4	Fibrillin 2	FBN2	0	2.37e-10
Q3T0L2;A0A3Q1M5Q1	Endoplasmic reticulum resident protein 44	ERP44	0.191098	2.49e-10
E1BKL4	Cartilage intermediate layer protein 2	CILP2	9.4449	2.71e-10
F1MQV7;F1MBG5;A8E649;D1MI48	Non-specific serine/threonine protein kinase	PRKAA2	0.365028	2.73e-10
Q3T0E3	Cytochrome c oxidase assembly factor 3 homolog, mitochondrial	COA3	0.0485146	2.76e-10
Q3SX33	Thy-1 cell surface antigen	THY1	0.192264	2.76e-10
A1A4Q4;A0A452DJ25	Translation machinery-associated protein 7	TMA7	3.03495	2.78e-10
Q2KJH6	Serpin H1	SERPINH1	3.34039	2.79e-10
P61157;F1N049;A0A3Q1MXB7;A0A3Q1LNX1;A0A3Q1M6N4;A0A3Q1N7M0;A0A3Q1LPZ0;F1N6J8	Actin-related protein 3	ACTR3	0.25137	2.91e-10
Q32PG0;A0A3Q1NIL1;A0A3Q1N8W0;A0A3Q1LR68;F1MGQ5;A2VE03;A3KMV3;A0A3Q1MXC6	E3 ubiquitin-protein ligase	WWP1	3.93877	2.96e-10
Q56JY0	Protein Hikeshi	HIKESHI	3.54181	2.98e-10
A6QLG5;A0A3Q1MJ34	40S ribosomal protein S9	RPS9	0.630042	3.08e-10
A0A3Q1LTZ5;P11179;A0A3Q1MHE5;F1MEQ3	Dihydrolipoyllysine-residue succinyltransferase component of 2-oxoglutarate dehydrogenase complex, mitochondrial	DLST	1.45959	3.09e-10
Q3T100;A0A452DIG5	Microsomal glutathione S-transferase 3	MGST3	0.0684954	3.24e-10
Q2HJ49	Moesin	MSN	2.8293	3.39e-10
A7YW98	Arginine--tRNA ligase, cytoplasmic	RARS	2.77956	3.53e-10
Q0QEV5;Q5E973;A0A452DIR2;A0A3Q1M9B3;A0A3Q1MH44	Ribosomal protein L18 (Fragment)	RPL18	1.90751	3.57e-10
Q4H0Z3;Q862K1	Glyceraldehyde phosphate dehydrogenase (Fragment)	gapdh	0.183233	3.9e-10
P81125;A5D7S0;A0A3Q1M6H3;F6Q334	Alpha-soluble NSF attachment protein	NAPA	1.85157	4.03e-10
A0A3Q1MU98;Q3MHN2	Complement component C9	C9	0	4.06e-10
Q3ZC42;A0A3Q1LSZ6	Alcohol dehydrogenase class-3	ADH5	2.89619	4.42e-10
A0A3Q1LT23	Ribosomal_S5_C domain-containing protein	Ribosomal_S5_C domain-containing protein	5.21398	4.76e-10
G3MY77	Magnesium transporter 1	MAGT1	0	4.95e-10
Q28083;F1N0K0	Collagen alpha-1(XI) chain (Fragment)	COL11A1	0.267106	5.05e-10
A7MBH9;Q7M3G9;Q95KM8;P63097	G protein subunit alpha i2	GNAI2	0.267152	5.23e-10
Q02827	NADH dehydrogenase [ubiquinone] 1 subunit C2	NDUFC2	0.556917	5.41e-10
G5E675;Q0VCK5;A0A3Q1LIW3;A0A3Q1N8C9;A0A3Q1MS92;E1BMW2;A0A3Q1LVF9;Q1JPJ7	AP-2 complex subunit alpha	AP2A2	0.138869	5.46e-10
Q5E9H9	Mycophenolic acid acyl-glucuronide esterase, mitochondrial	ABHD10	0	5.5e-10
F6PS38;A5D7Q4;A0A3Q1M1B2;A0A3Q1LIJ0	Y-box binding protein 3	YBX3	0.497972	5.7e-10
A0A3Q1M703;A0A3Q1LLK9;Q5E9X2;A0A3Q1MNG1;P79118	Dual-specificity mitogen-activated protein kinase kinase 6	MAP2K6	0.666307	5.85e-10
Q3SWX8;A0A3Q1LUZ1;Q3MHL3	Histone-binding protein RBBP7	RBBP7	0.199545	6.14e-10
A6QLB7;Q3SYV4;A0A3Q1LJQ7	Adenylyl cyclase-associated protein	CAP1	0	6.17e-10
F1MM59;A6QLX2;Q25BC4	Fibrillarin	FBL	0	6.59e-10
G3MY56	Protein phosphatase 1 regulatory subunit 27	PPP1R27	54.891	6.73e-10
P00129;A0A3Q1LTJ5	Cytochrome b-c1 complex subunit 7	UQCRB	0.376254	7e-10
Q3SZC4	NSFL1 cofactor p47	NSFL1C	0.731687	7.97e-10
F1MNS8	PDGFA associated protein 1	PDAP1	1.34221	8.02e-10
Q2KIW9;A0A452DIX8	UMP-CMP kinase	CMPK1	0.277999	8.15e-10
A0A3Q1MCR7;A0A3Q1MBN9;A0A3Q1M6G2;A0A3Q1LLA1;G3X6Y0;G3MZX0	Protein phosphatase 1 regulatory subunit	PPP1R12B	2.94571	8.32e-10
G5E571;Q2TBU3	Golgi SNAP receptor complex member 1	GOSR1	0	8.43e-10
P62833;P61223;A0A3Q1LTK0;A0A3Q1NCE9	Ras-related protein Rap-1A	RAP1A	4.60701	8.45e-10
Q3SZ16	Isoamyl acetate-hydrolyzing esterase 1 homolog	IAH1	2.82174	8.79e-10
G8JKV6;Q5E964	26S proteasome non-ATPase regulatory subunit 13	PSMD13	1.98446	9.25e-10
A7E3V3	MICOS complex subunit MIC60	IMMT	0.243452	9.58e-10
A0A3Q1LL35	Uncharacterized protein	A0A3Q1LL35	4.50009	9.66e-10
F6R1R5;Q08DA2	GMP reductase	GMPR	13.2285	9.83e-10
P05630	ATP synthase subunit delta, mitochondrial	ATP5F1D	0.539879	1.02e-09
A0A3Q1MDG7;A0A3Q1LRZ2;Q2HJ73;F1MPK4;A0A3Q1LUU2;A0A3Q1MBY6;A0A3Q1NAY9;A0A3Q1LT48	3-hydroxyisobutyryl-CoA hydrolase, mitochondrial	HIBCH	6.99293	1.05e-09
Q2T9X2;F1N0E5	T-complex protein 1 subunit delta	CCT4	0.737376	1.09e-09
Q862I9;Q95140;F1MDN4;A7E336;Q862M5;Q862E2;Q862Q6	Similar to acidic ribosomal phosphoprotein PO (Fragment)	Similar to acidic ribosomal phosphoprotein PO (Fragment)	0.546815	1.09e-09
A0A3Q1LV18;Q3ZBH0	T-complex protein 1 subunit beta	CCT2	1.44292	1.18e-09
Q3T0I4	THO complex subunit 4	ALYREF	0.625502	1.21e-09
Q3ZC84;A0A3Q1LW01	Cytosolic non-specific dipeptidase	CNDP2	0	1.24e-09
A0A3Q1LNY7	Phosphorylase b kinase regulatory subunit	Phosphorylase b kinase regulatory subunit	0.532366	1.31e-09
A0A3Q1MQA0;Q24K04;F6QD08;A0A3Q1LX08;A0A3Q1M009;A0A3Q1LY83;A0A3Q1MQ24	RAN binding protein 3	RANBP3	0	1.33e-09
Q3ZCD7;A0A3Q1LS26;A0A3Q1LZT2	Very-long-chain enoyl-CoA reductase	TECR	0.708965	1.35e-09
Q08DM3;A0A3Q1MWG7;F1MPH4;Q0VCX7	Malic enzyme	ME2	9.43965	1.4e-09
F1MVS4;A4IFQ8	Nucleolar protein 3	NOL3	0.575821	1.41e-09
Q3ZBV8	Threonine--tRNA ligase, cytoplasmic	TARS	0.54604	1.42e-09
Q862C5;Q3ZCF7;A0A3Q1M5N0;Q24M91;Q1RMX2	Similar to phosphoarginine phosphatase (Fragment)	Similar to phosphoarginine phosphatase (Fragment)	2.09006	1.47e-09
A0A3Q1LRP4;A5PKH3;A0A3Q1NHX4;F1MYZ7;A0A3Q1MPJ4;A0N0X7	Fumarylacetoacetase	FAH	0.220265	1.52e-09
Q02366;A0A452DIB4	NADH dehydrogenase [ubiquinone] 1 alpha subcomplex subunit 6	NDUFA6	0	1.55e-09
A0A3Q1N238;Q58DR8;F1MZ38	Succinate--CoA ligase [ADP/GDP-forming] subunit alpha, mitochondrial	SUCLG1	1.70982	1.62e-09
A0A3Q1LYB3;F1MG10;A6QQ21	COP9 signalosome complex subunit 6	COPS6	0.36616	1.63e-09
A0A3Q1MJ04;A8E4P2	B5 domain-containing protein	B5 domain-containing protein	1.89672	1.63e-09
A0A3Q1LUI4;F1MN60;A0A3Q1MIH7;A0A3Q1LKB5;A0A3Q1MR17;F1MS16;Q28164	Calcium-transporting ATPase	ATP2B2	0.364691	1.65e-09
A7MB78;Q58CX0;A0A3Q1MNY2;A0A3Q1LJJ0;E1B9X7	Glycogen [starch] synthase, muscle	GYS1	1.96866	1.65e-09
A0A3Q1LQ91	Histone cluster 1 H1 family member t	HIST1H1T	0.30041	1.67e-09
A0A3Q1N3Q6;A0A3Q1N2J5;A0A3Q1MRD9;Q3MHP6;F1MYS7	Eukaryotic translation initiation factor 4B	EIF4B	10.8927	1.73e-09
Q2HJH7;F1MLD8;A0A3Q1N5P3	Protein MEMO1	MEMO1	2.38564	1.77e-09
F1N3F6;A8KC83	Chromodomain helicase DNA binding protein 4	CHD4	0	1.83e-09
P63009;Q08DS7;G3X7G4;A0A3Q1LMB5;A0A3Q1M481;Q2KJB2;F1MIF2;A0A3Q1MCX0;Q9TS60;A0A3Q1LJX4	AP-2 complex subunit beta	AP2B1	0.393134	1.91e-09
Q95KV7	NADH dehydrogenase [ubiquinone] 1 alpha subcomplex subunit 13	NDUFA13	0.576287	1.98e-09
A0A3Q1LQ81;A0A3Q1MI22;A0A3Q1NJB1;F1N076;A0A3Q1LR93;Q32P72	Ceruloplasmin	CP	7.27963	2e-09
Q3SZE2	Prefoldin subunit 1	PFDN1	2.06253	2.02e-09
Q3T108	Proteasome subunit beta type-4	PSMB4	0.336699	2.08e-09
A0A3Q1MBN7;Q863B3	Staphylococcal nuclease domain-containing protein	SND1	0	2.15e-09
P39872;A0A3Q1LRW8;Q862D2;F1N578;B1H0W8	60S ribosomal protein L3	RPL3	7.11548	2.22e-09
A0A3S5ZP61;Q2KI59	ANK_REP_REGION domain-containing protein	PSMD10	0.184505	2.57e-09
E1BCF2	Cytokine receptor like factor 3	CRLF3	0.097916	2.57e-09
A0A3Q1M4K6;B8Y9T0;A0A3Q1NHX9;B8Y9S9;P07589;G5E5A8;G5E5B0;G5E5A9;Q95KV4;Q95KV5;Q71U44;Q862C9	Fibronectin	FN1	2.17262	2.57e-09
E1BLV6	Valyl-tRNA synthetase	VARS	0.431	2.79e-09
A6H7D7;A0A3S5ZP35;Q862B5	BZW2 protein	BZW2	1.90578	2.87e-09
Q1RMP3;F1MTI7;P69678;F1N5T0;A0A3Q1M083	CutA divalent cation tolerance homolog (E. coli)	CUTA	1.67253	2.88e-09
F1MLV1;A0A3Q1LQF0;Q2KIW6;A0A3Q1M8B0;Q9TR09	26S proteasome regulatory subunit 10B	PSMC6	1.83589	2.9e-09
A0A3Q1MI08;A0A452DJH4;A7MB35;Q2T9Y3;Q9N1X8	Pyruvate dehydrogenase E1 component subunit alpha	PDHA1	0.449898	2.91e-09
A0A3Q1MAJ0;Q58DA7;F1ML12	Glutaredoxin-3	GLRX3	0.492082	3.27e-09
G3N2N2;REV__A0A3Q1MH18;REV__F1MD64	Suppressor APC domain containing 2	SAPCD2	2.82901	3.3e-09
Q3ZCF3;A0A3Q1MEL2	S-phase kinase-associated protein 1	SKP1	2.4714	3.34e-09
P53712;A0A452DIS2;A0A140T8D2	Integrin beta-1	ITGB1	0.469727	3.38e-09
P35526;F1MIH4;A0A3Q1MD28;A0A3Q1MRM9	Chloride intracellular channel protein 5	CLIC5	3.3029	3.39e-09
A0A3Q1LUN6;F1MC86;A0A3Q1LR60;Q2T9U0	Guanine monophosphate synthase	GMPS	1.77488	3.68e-09
Q27971;A0A3Q1LRZ7	Calpain-2 catalytic subunit	CAPN2	0.346683	3.71e-09
A0A3Q1MAE2	Synapsin II	SYN2	0	3.75e-09
A2VDZ9;Q861V1;A0A3Q1LIG6	Vesicle-associated membrane protein-associated protein B	VAPB	2.0235	3.81e-09
A0A3Q1N568;Q5E9G3;F1MU19;REV__F1MQP6	Proteasome activator complex subunit 2	PSME2	2.3744	3.85e-09
Q3SZP2	Microtubule-associated protein RP/EB family member 2	MAPRE2	0.133404	3.91e-09
A0A3Q1N329;E1BMD3	Peptide-methionine (R)-S-oxide reductase	MSRB3	2.17541	3.93e-09
F1MQ37;O02717	Myosin heavy chain 9	MYH9	0.627895	4.23e-09
A5PJP2;A0A3Q1MU58	SAFB protein	SAFB	6.18683	4.44e-09
E1BMG1;Q0VCJ5;A0A3Q1MBK1;A0A3Q1M4W1	MOB kinase activator 1B	MOB1B	0.609809	4.65e-09
A0A3Q1M390	Uncharacterized protein	IGFN1	0.569176	4.79e-09
Q2HJB8	Tubulin alpha-8 chain	TUBA8	0.351182	4.81e-09
A4IFH5;A0A452DIW8;Q7YRA0;A0A3Q1M4C5;E1BF40	Alanine aminotransferase 1	GPT	0.401231	4.95e-09
G5E5N5;Q3MHW9	NADH-cytochrome b5 reductase	CYB5R1	2.91441	5.03e-09
Q0VBZ2;A0A3Q1MMU6	UBA domain containing 1	UBAC1	0.528603	5.06e-09
Q3T122	Eukaryotic translation initiation factor 3 subunit D	EIF3D	0	5.08e-09
A0A3Q1MXQ0;A0A3Q1LGA6;Q9TSD2	Alpha-enolase	ENO1	0.272746	5.44e-09
P68103;E1B9F6;O18787;Q862L7;Q862C3;Q862J5;Q862F6;Q862R6;Q862G2;E1BED8;A0A3Q1LJW9;A0A3Q1MQC0;A0A3Q1LP48;A0A3Q1MPB9;A1XEC8	Elongation factor 1-alpha 1	EEF1A1	0.648827	5.46e-09
Q02379	NADH dehydrogenase [ubiquinone] iron-sulfur protein 5	NDUFS5	0.494664	5.64e-09
Q2HJ60	Heterogeneous nuclear ribonucleoproteins A2/B1	HNRNPA2B1	0	6.01e-09
Q5E995;E1BG13;E1B8K9;A0A3Q1NAF9;A0A3Q1N412;F1MKZ5;A4IFU6;Q58CY1	40S ribosomal protein S6	RPS6	1.51897	6.22e-09
A0A3Q1M119;P62261;A0A3Q1MP67	14-3-3 protein epsilon	YWHAE	0.637467	6.42e-09
P00426	Cytochrome c oxidase subunit 5A, mitochondrial	COX5A	0.7063	6.5e-09
A0A3Q1MIY8;A6QR19	Enolase 2	ENO2	2.65594	6.55e-09
F1MFJ9	Secernin-3	SCRN3	0	6.76e-09
A0A140T871;P00366	Glutamate dehydrogenase 1, mitochondrial	GLUD1	0.431525	7.38e-09
A0A3Q1LFQ2;A0A3Q1LTF6;A0A3Q1MKG1	Uncharacterized protein	A0A3Q1LFQ2;A0A3Q1LTF6;A0A3Q1MKG1	0.342509	7.55e-09
A6QQL4;G3MZF7	UBFD1 protein	UBFD1	0.185721	7.57e-09
Q0VCH0	Acidic (Leucine-rich) nuclear phosphoprotein 32 family, member E	ANP32E	0	7.97e-09
F1MQI3	Nebulin	NEB	0.693861	7.97e-09
Q5EA80;F1MGN1;Q58D46	Geranylgeranyl transferase type-2 subunit alpha	RABGGTA	1.93884	8.01e-09
P14568;A0A3Q1MM52;W5VMT5	Argininosuccinate synthase	ASS1	0.0647581	8.24e-09
Q32KP9	Nuclear transport factor 2	NUTF2	3.92915	8.38e-09
Q862M6;A1A4P5	Similar to prefoldin subunit 2 (Fragment)	Similar to prefoldin subunit 2 (Fragment)	0.485501	8.5e-09
A0A3Q1MAG5;A0A3Q1MK57;Q4U5R3;Q2KJE7;A0A3Q1M2Y4	Proteasome activator complex subunit 1	PSME1	1.88132	8.55e-09
E1BDA0	Dorsal root ganglia homeobox	DRGX	0.546016	8.57e-09
F1N443;A7YW45;A0A3Q1MYM6	Protein arginine N-methyltransferase 5	PRMT5	0.377182	8.87e-09
M5FK76;F1N556	MATH (Meprin-associated Traf homology) domain containing family member (Math-33)-like	USP7	0.379057	8.92e-09
A0A3Q1LT89;F1N7Q7;A0A3Q1NK70;A0A3Q1LZF7;A0A3Q1MPS8;A0A3Q1LLV2;Q7SIB3	Collagen alpha-2(IV) chain	COL4A2	0.574532	8.98e-09
P05632;A0A3Q1LN99	ATP synthase subunit epsilon, mitochondrial	ATP5F1E	0.369383	9.02e-09
G5E5B8;E1BL01	Junctophilin	JPH1	0.550472	9.71e-09
P61284;G3MZG7;Q862L6;F1MDX5;F1N3R2	60S ribosomal protein L12	RPL12	1.36594	9.8e-09
Q0VCX2;F1N614	Endoplasmic reticulum chaperone BiP	HSPA5	1.39216	1.1e-08
P81623	Endoplasmic reticulum resident protein 29	ERP29	0.486793	1.11e-08
Q7YRW9;Q1RMR8;A7YVI6;F1N405	Reticulon	RTN4	1.30711	1.13e-08
E1BAJ4	Starch binding domain 1	STBD1	0.631778	1.16e-08
Q1LZ72	Canopy 2 homolog (Zebrafish)	CNPY2	0.18225	1.19e-08
Q09430	Profilin-2	PFN2	1.91161	1.2e-08
A0A3Q1LNE9;Q3ZBS7	Vitronectin	VTN	0.535756	1.21e-08
A7MBA2	26S proteasome non-ATPase regulatory subunit 1	PSMD1	0.433545	1.24e-08
Q5E987	Proteasome subunit alpha type-5	PSMA5	0.668183	1.25e-08
Q2TBQ3	Guanidinoacetate N-methyltransferase	GAMT	1.86004	1.28e-08
P13271;A0A452DJA3	Cytochrome b-c1 complex subunit 8	UQCRQ	0.598217	1.28e-08
Q58CP9;G3X721;B0JYL7;A0A3Q1M3V5;A0A3Q1MFU0	Stromal interaction molecule 1	STIM1	1.56302	1.28e-08
Q3ZBN5	Asporin	ASPN	3.31077	1.33e-08
Q5E9D7;A4FUZ3;A0A3Q1LUA4;B2VQ18	Proteasome 26S ATPase subunit 1	PSMC1	0.425878	1.33e-08
P10575;G8JKV3;E1B773	Glutaredoxin-1	GLRX	2.98443	1.33e-08
Q1RMH0;F1MV85	C11HXORF26 protein (Fragment)	C11HXORF26	0.599763	1.4e-08
Q1RMJ5	Dehydrogenase/reductase SDR family member 7C	DHRS7C	0.270796	1.45e-08
Q3ZBH5	Proliferation-associated 2G4, 38kDa	PA2G4	0.649527	1.47e-08
A5PK37	EPM2A protein	EPM2A	0.530617	1.53e-08
Q32LP2;F1MJJ8;A0A3Q1MS33;A6QQJ5;REV__E1BPP1;A0A3Q1MCV7;E1BJ04	Radixin	RDX	1.37566	1.58e-08
A0A3Q1M1Z4;A0A3Q1LSF0;A0A3Q1MSF6;A0A3Q1LFA6;A0A3Q1MNY1;A0A3Q1MQ22;A0A3Q1MIN7	Ig-like domain-containing protein	Ig-like domain-containing protein	0.312464	1.58e-08
Q56JX8;A0A3Q1MB96;E1BGR6	40S ribosomal protein S13	RPS13	0.673857	1.69e-08
E1BMW9	Purine rich element binding protein A	PURA	0.469271	1.69e-08
A0A3Q1MME4;A0A3Q1MJF8;A0A3Q1M3F3;A0A3Q1MP10;A0A3Q1M2Y8;A0A3Q1NDV9	Heterogeneous nuclear ribonucleoproteins A2/B1	HNRNPA2B1	1.81381	1.73e-08
A6QR08;A0A3Q1MLK2;A0A3Q1ME43;F1MP10	GPS1 protein	GPS1	1.47384	1.76e-08
E1AXU0;G9FM72;G1EFQ1;G9FM73	Cardiomyopathy associated protein 1	XIRP1	5.60684	1.83e-08
Q0P5A2	2-methoxy-6-polyprenyl-1,4-benzoquinol methylase, mitochondrial	COQ5	0	1.89e-08
Q58DK4;A0JN77;A0A3Q1MGZ4	Triokinase/FMN cyclase	TKFC	0	1.91e-08
Q3T057;A1XED4	60S ribosomal protein L23	RPL23	0	1.91e-08
Q02369	NADH dehydrogenase [ubiquinone] 1 beta subcomplex subunit 9	NDUFB9	0.543574	1.93e-08
F1N1G7;A0A3Q1MXL6;Q3MHM9;A0A3Q1MNK8;A0A3Q1LQD8;A7E3C1;Q0II58;A7E364	Kinesin-like protein	KIF5B	1.44638	2.18e-08
E1BA17;A0A3Q1N775	Collagen type XIV alpha 1 chain	COL14A1	0.134897	2.21e-08
P45879;A0A3Q1MS21;F1MIN1;A0A3Q1MJQ7	Voltage-dependent anion-selective channel protein 1	VDAC1	0.671205	2.22e-08
P79244;E1BFX3;E1B785	60S ribosomal protein L37	RPL37	0	2.3e-08
Q0IIJ0	N-alpha-acetyltransferase 50	NAA50	0.406496	2.36e-08
P52556;A0A3Q1NNJ3	Flavin reductase (NADPH)	BLVRB	1.47729	2.44e-08
Q3SWX3	Aminopeptidase-like 1	NPEPL1	1.46094	2.49e-08
E1BLN7	Protein phosphatase 1 regulatory subunit 3A	PPP1R3A	1.2716	2.59e-08
A0A3Q1ML30;Q5E9D5;A0A3Q1MFL7	Destrin	DSTN	0.511721	2.67e-08
Q3MHG3;F6QGM3;A0A3Q1M9D2	Mercaptopyruvate sulfurtransferase	MPST	1.8916	2.77e-08
E1BKQ6	Myosin XVIIIA	MYO18A	0	2.81e-08
A7MBG8	RuvB-like helicase	RUVBL1	0.351998	2.83e-08
Q5E9E6;G3X7N2;A0A3Q1M6E4;Q862M2	60S ribosomal protein L10a	RPL10A	0.657676	2.9e-08
A0A3Q1MDI3;Q2KI42	26S proteasome non-ATPase regulatory subunit 11	PSMD11	0.751413	3.03e-08
P23004;A0A3Q1M7H9;A0A3Q1MCJ8;Q861V4	Cytochrome b-c1 complex subunit 2, mitochondrial	UQCRC2	1.3894	3.13e-08
F1MWR3;Q2KJE4	Electron transfer flavoprotein subunit alpha, mitochondrial	ETFA	0.59571	3.22e-08
E1BGX1	TATA-box binding protein associated factor 15	TAF15	3.12398	3.44e-08
G5E5C8;Q2TBL6;Q58DR3	Transaldolase	TALDO1	4.97335	3.53e-08
F1N6P6;A0A3Q1LNT8;A0A3Q1MU61	Echinoderm microtubule associated protein like 1	EML1	2.89077	3.6e-08
A7E3V7;P62871;A0A3Q1LJU0;E1BB14;A5PKD6;A0A3Q1NGS8	Guanine nucleotide-binding protein, beta-1 subunit (Fragment)	GNB1	1.86207	3.69e-08
E1BGX4;A0A3Q1LZT9	WW domain binding protein 2	WBP2	1.84849	3.79e-08
Q1JPF2;P34943	NADH dehydrogenase (Ubiquinone) 1 alpha subcomplex, 9, 39kDa (Fragment)	NDUFA9	0.57256	3.88e-08
A3KN22;A0A3Q1MF04	NEDD8-conjugating enzyme Ubc12	UBE2M	2.5278	3.95e-08
Q02378;Q24JZ0	NADH dehydrogenase [ubiquinone] 1 beta subcomplex subunit 1	NDUFB1	0.432414	4.13e-08
B8YB77;A0A3Q1MWC7;F1N3V0;B8Y898	Malic enzyme	ME1	1.51342	4.21e-08
A6H769;A0A3Q1M657	40S ribosomal protein S7	RPS7	0.548601	4.34e-08
A0A3Q1M4I4;A0A3Q1MXK6;Q8SQ21	Histidine triad nucleotide-binding protein 2, mitochondrial	HINT2	0.436855	4.39e-08
Q3ZBV3;Q0VC92;A0A452DHY5	Protein mago nashi homolog	MAGOH	0	4.45e-08
Q2HJD7;A0A3Q1N443	3-hydroxyisobutyrate dehydrogenase, mitochondrial	HIBADH	0.495805	4.64e-08
F1N048;A6QNV2	Peptidyl arginine deiminase 2	PADI2	0.130312	4.66e-08
E1BE33;A0JNA9;A0A3Q1MGE7;A0A3Q1MIX7;A0A3Q1LRY3;F1MVY4;E1BAW6;A0A3Q1LR66;G3X7L0;F1N670;F1MS97;E1BJ30;F1N264	Zinc finger E-box binding homeobox 2	ZEB2	0.453093	4.85e-08
Q32LP5;A0A3Q1MY20;A0A3Q1NFV6;A0A3Q1LM06;A0A3Q1M3A7;G3X7N5;Q0VCL6;A0A3Q1MQH6;E1BIT4	Nuclear factor 1	NFIA	2.05324	5e-08
Q3ZC10;G3N0J6;A0A3Q1MIX9;E1BCC9	Small nuclear ribonucleoprotein Sm D1	SNRPD1	1.81889	5.19e-08
F1MMA0;A0A3Q1LQQ5;Q0V8D5;A0A3Q1MTB9;A0A3Q1ME31;Q08E27	Interleukin enhancer binding factor 3	ILF3	0.586882	5.26e-08
A0A3Q1MM65;Q58DW0;G3MXR5	60S ribosomal protein L4	RPL4	1.56121	5.3e-08
Q3T0I5;A0A3Q1MH47;A0A3Q1NA92	Mitochondrial fission 1 protein	FIS1	0.56283	5.3e-08
Q2KJ45;G3MX91	TAR DNA binding protein	TARDBP	0.477661	5.35e-08
P23196;A0A140T846	DNA-(apurinic or apyrimidinic site) lyase	APEX1	7.168	5.44e-08
F6QE33;Q0V8P6;Q0V889;A7Z040	COP9 signalosome subunit 7A	COPS7A	1.65413	5.54e-08
Q0IIG5;A0A3Q1M6K7;A0A3Q1MNP9;A1A4J1;A0A3Q1NJ70;E1BCW3	ATP-dependent 6-phosphofructokinase, muscle type	PFKM	1.70809	5.67e-08
P21856	Rab GDP dissociation inhibitor alpha	GDI1	5.1038	5.87e-08
F1MMU4	H15 domain-containing protein	H1FX	0.755688	6.47e-08
P10881	Lupus La protein homolog	SSB	1.71282	6.66e-08
O46504;F1N4M3;A7E3P3	Pyruvate dehydrogenase phosphatase regulatory subunit, mitochondrial	PDPR	0.394196	6.72e-08
P00125;Q7YRA7	Cytochrome c1, heme protein, mitochondrial	CYC1	1.42092	6.84e-08
P27214;F1MUN7;F1MD66;A3KN40;F1N2Q7	Annexin A11	ANXA11	1.4394	6.94e-08
Q0III3;F1N7H7;A0A3Q1MY28;A0A3Q1MT80	Cytoplasmic dynein 1 intermediate chain 2	DYNC1I2	0.698502	7.17e-08
Q2KJ32;A0A3Q1N308;A0A3Q1MFJ3	Methanethiol oxidase	SELENBP1	0.573629	7.29e-08
Q3ZBX0;F6RFP6	Basigin	BSG	1.55083	7.37e-08
A5D7G6	STT3B protein	STT3B	0.466088	8.04e-08
A6QLD3;A0A3Q1LIY4	LRRC20 protein	LRRC20	2.05551	8.09e-08
A7YY47;A0A3Q1LNG7;E1B8N6	LMNB1 protein	LMNB1	0.537791	8.26e-08
O18789;M5FJW2;A0A452DIA7;A0A3Q1MAT9;A0A3Q1NLL5;A0A3Q1M656;Q862M9;Q862E0;A0A3Q1MBL4	40S ribosomal protein S2	RPS2	0.703657	9.18e-08
Q9XSI3;G8JKX9;A0A452DIW1;Q2TBW8;A0A3Q1MLQ2;A1XEA9;Q862I0;A1XED2;A0A3Q1M8Z2;Q58DU2	60S ribosomal protein L10	RPL10	1.7179	9.25e-08
E1BFV0	Karyopherin subunit beta 1	KPNB1	0.749067	9.73e-08
A0A3Q1MRG1;E1BIN5	Cullin 3	CUL3	0.425483	9.89e-08
A5D7N3;A0A3Q1M2V9;A0A3Q1MQU7	Transmembrane protein 11, mitochondrial	TMEM11	0.687159	1.01e-07
G1K1R3;A0JNC0	Tropomodulin-1	TMOD1	1.78406	1.03e-07
Q3T0V2;F1MR63	Aminoacylase 1	ACY1	4.93401	1.03e-07
Q3T0F7	Myotrophin	MTPN	1.98578	1.04e-07
Q3MHL7;F1MGX0;Q3T084;F1MP48;Q17QX5;F1MQ35	T-complex protein 1 subunit zeta	CCT6A	0.667553	1.06e-07
A0A452DI02;Q3MHR0;A0A3Q1M5Z8;G3MWX2	Acyl-protein thioesterase 1	LYPLA1	0.655096	1.13e-07
A8WFQ0;P42026	NADH dehydrogenase [ubiquinone] iron-sulfur protein 7, mitochondrial	NDUFS7	0.368782	1.14e-07
F1MVC9	Proline rich basic protein 1	PROB1	0.598744	1.18e-07
F1MQU4;A5D7B8;A0A3Q1MP92;A0A3Q1LRT1;A0A3Q1LVH1	BCL2 associated transcription factor 1	BCLAF1	0.609426	1.31e-07
Q3T0Z7;A0A3Q1LU13	Dihydropteridine reductase	QDPR	1.69138	1.32e-07
Q3ZCF5;F1MYG0	Ornithine aminotransferase, mitochondrial	OAT	0	1.35e-07
E1B9S8	Core-binding factor subunit beta	CBFB	0.278394	1.36e-07
G3MYM3;Q2KIA2	Uncharacterized protein	G3MYM3;Q2KIA2	0.562751	1.37e-07
F1MBR1;A4IFQ9	Heat shock 27kDa protein 2	HSPB2	1.37889	1.37e-07
A0A3Q1LKQ5;A5PJL3;A0A3Q1MF91;A0A3Q1LJZ7;F6PU21;A0A3Q1M517;A6QLR9;A0A3Q1M8H8	Mitogen-activated protein kinase	MAPK12	0.262805	1.37e-07
Q02374	NADH dehydrogenase [ubiquinone] 1 beta subcomplex subunit 2, mitochondrial	NDUFB2	0.549233	1.4e-07
E1BN16	Coiled-coil domain containing 18	CCDC18	0.182769	1.4e-07
A4FUZ1;A0A3Q1LS06	Lactoylglutathione lyase	GLO1	0.66103	1.43e-07
P35705	Thioredoxin-dependent peroxide reductase, mitochondrial	PRDX3	0.602807	1.44e-07
A0A3Q1LQL8;F1MWK6;A0A3Q1MAS0;A0A3Q1LL69	Microfibrillar-associated protein 2	MFAP2	0.557778	1.54e-07
Q3SZI8;A0A452DI40	Isovaleryl-CoA dehydrogenase, mitochondrial	IVD	0.370939	1.59e-07
Q32L63;F1N318	Vacuolar protein sorting-associated protein VTA1 homolog	VTA1	1.65919	1.61e-07
E1BK71	Protein kinase C and casein kinase substrate in neurons 3	PACSIN3	0.625809	1.61e-07
E1BEG2;A0A3Q1LPR0;G3N220;A0A3Q1MD54;A0A3Q1NDU9;A0A3Q1MEY9	Heterogeneous nuclear ribonucleoprotein A3	HNRNPA3	0.287919	1.61e-07
E1BPV6	Smoothelin like 1	SMTNL1	0.526157	1.72e-07
Q3MHP5;G3N2L0	Developmentally-regulated GTP-binding protein 1	DRG1	0	1.75e-07
F1N3S4;A0A3Q1MNL1	Cullin 4A	CUL4A	1.41183	1.78e-07
G8JKV5	60S ribosomal protein L14	RPL14	0.445794	1.8e-07
A0A3Q1MBG9;F1MNM7	Perilipin 4	PLIN4	0.72761	1.84e-07
Q3SZ00;A0A3Q1NDR1;O62831;O62828	HADHA protein	HADHA	0.644031	1.87e-07
A6H797	MLEC protein	MLEC	1.48291	1.91e-07
Q862Q3;P01888;A0A3Q1MU93;Q6VUQ8;Q862T6	Beta-2-microglobulin (Fragment)	Beta-2-microglobulin (Fragment)	0.579551	1.98e-07
Q3ZBZ8;A0A3Q1LW78;A0A3Q1ML02;A0A3Q1LW53;A0A3Q1MJH4	Stress-induced-phosphoprotein 1	STIP1	1.46527	2.02e-07
G3MY01;F1MYQ8;A0A3Q1M177;Q17QD7;F1MMH3;A0A3Q1MTQ0;REV__A0A3Q1MUY6;REV__A6QPA6	Uncharacterized protein	LOC516355	0.66217	2.05e-07
Q0VCX5	Eukaryotic peptide chain release factor subunit 1	ETF1	0	2.09e-07
P80227;A0A3Q1M9W1	Acylamino-acid-releasing enzyme	APEH	0.321327	2.09e-07
Q0VCY1;A0A3Q1LUP8;A0A3Q1LZJ2;A0A3Q1M6X6	Vesicle-associated membrane protein-associated protein A	VAPA	1.41396	2.15e-07
A6H7B5;A0A3Q1MRF3	COP9 signalosome complex subunit 3	COPS3	1.50801	2.17e-07
Q2HJ26;Q6VBM2;F1MN04;F1MNL2	Phosphoribosylaminoimidazole carboxylase, phosphoribosylaminoimidazole succinocarboxamide synthetase	PAICS	1.36519	2.19e-07
F1N0M0;A5PK39;A0A3Q1M996	Tripeptidyl-peptidase 2	TPP2	1.75587	2.21e-07
F1MQ21	Nestin	NES	4.35868	2.23e-07
A0A3Q1MHW6;F1MRD8	TBC1 domain family member 12	TBC1D12	0.413036	2.27e-07
A0A3Q1LPH5	Gp_dh_N domain-containing protein	Gp_dh_N domain-containing protein	1.91845	2.3e-07
F1MFZ5;A5PKJ5;F6PRQ6	Unc-45 myosin chaperone B	UNC45B	1.6458	2.32e-07
P00829;A0A452DII8;Q0QEM9	ATP synthase subunit beta, mitochondrial	ATP5F1B	0.764859	2.38e-07
P07857;F1MV74	Non-specific lipid-transfer protein	SCP2	1.33635	2.39e-07
Q28055;A0A3Q1NE41;A0A3Q1M3X4;A0A140T869;P68210	cAMP-regulated phosphoprotein 19	ARPP19	0.663747	2.52e-07
F1MDM6;A0A3Q1MAB7;A0A3Q1MQX7;A0A3Q1MHJ2;A0A3Q1MTL8;A6QQL7;F1MRG9	DCN1-like protein	DCUN1D1	1.7397	2.61e-07
F1MCU7;Q9N179;A0A3Q1LH48;A0A3Q1LYH7;A0A3Q1LQM4;F1MCU4;A0A3Q1LTG0	Protein 4.1	EPB41	0.13081	2.72e-07
A0A3Q1M5A0;Q2TBT7;A0A3Q1MG83;A6QLG6;F1N4M9	Fragile X mental retardation syndrome-related protein 1	FXR1	0.721969	2.76e-07
P34955	Alpha-1-antiproteinase	SERPINA1	0.391621	2.9e-07
Q0VCM0	Protein S100-A16	S100A16	1.20324	3.17e-07
A0A3Q1MS82;A0A452DJG7;Q3SZI6	Dolichyl-diphosphooligosaccharide--protein glycosyltransferase subunit 2	RPN2	1.76181	3.19e-07
Q2HJ54;A0A3Q1MUH4	Phosphatidylinositol transfer protein alpha isoform	PITPNA	2.05581	3.25e-07
A0A3Q1LLK4	Uncharacterized protein	A0A3Q1LLK4	1.24168	3.28e-07
A0A3Q1MU63;A0A3Q1MHI4;Q3B7N0;F1MKP6	Cadherin-13	CDH13	1.29463	3.39e-07
O77784;Q9BGH9;Q9TVD2	Isocitrate dehydrogenase [NAD] subunit beta, mitochondrial	IDH3B	0.563325	3.42e-07
Q3SYZ7;F1ML72	RPL34 protein (Fragment)	RPL34	0.712057	3.42e-07
Q2KII4;A0A3Q1LXT1	Elongin-C	ELOC	1.44139	3.67e-07
Q3MHY1	Cysteine and glycine-rich protein 1	CSRP1	0.360517	3.69e-07
Q2KI56	COP9 signalosome complex subunit 7b	COPS7B	0.179101	3.8e-07
Q3SZ65;A0A3Q1M0L3	Eukaryotic initiation factor 4A-II	EIF4A2	0.759107	3.96e-07
A0A3Q1N170;P61287;A0A3Q1MLW0;F1N0B9	Serine/threonine-protein phosphatase	PPP1CC	0.674886	4.09e-07
G3X6E8;Q0VD07	Neuronal membrane glycoprotein M6-a	GPM6A	0	4.24e-07
A0A3Q1LNK7;A7E3V8;A6QQW3;F6RAC6	Signal recognition particle subunit SRP68	SRP68	0.336356	4.36e-07
G3N1Q0;A0A3Q1NCP7;A0A3Q1LUM9;E1BPP6;A0A3Q1LW25;A0A3Q1LKL3;A0A3Q1LZ54	Methylcrotonoyl-CoA carboxylase 2	MCCC2	0.151187	4.44e-07
P61267;A0A3Q1M6X8;A0A3Q1LXU8;P32850;A4FV26;G3X6B7	Syntaxin-1B	STX1B	5.05107	4.61e-07
P49410	Elongation factor Tu, mitochondrial	TUFM	0.666599	4.63e-07
A5PK88	MGC159500 protein	PITHD1	0	4.9e-07
O62654;Q862F7	Desmin	DES	0.701593	5.3e-07
P02081;G3N1Y3;P06643;P06642;E1BEL8;E1B976	Hemoglobin fetal subunit beta	Hemoglobin fetal subunit beta	0.422261	5.38e-07
Q29RN2;F6QLM5;A0A3Q1NLJ5	Glycogenin 1	GYG1	0.627877	6.19e-07
Q3T030;A0A3Q1M1W9;F1MG70;Q9TS78	26S proteasome regulatory subunit 6B	PSMC4	0.68325	6.28e-07
Q2HJ98;M5FKD8	Acylpyruvase FAHD1, mitochondrial	FAHD1	0	6.33e-07
A4FUC6;A0A3Q1LQP2	SFRS9 protein	SRSF9	0.761319	6.34e-07
P16116;A0A493UA87;A0A3Q1M9Q1;A0A3Q1MBL5;Q862S5	Aldo-keto reductase family 1 member B1	AKR1B1	1.55395	6.66e-07
Q1RMM6	Coenzyme Q10 homolog A (S. cerevisiae)	COQ10A	1.53143	6.73e-07
A0A3Q1LRN1;J9TPF5;F1ME62;A0A3Q1MLM4	Cardiomyopathy associated 5	CMYA5	1.38529	6.76e-07
Q3T186;G5E534	Ribose-5-phosphate isomerase (Fragment)	RPIA	1.35745	6.98e-07
P05131;A0A3Q1LUR5;A0A452DJ97;A0A3Q1LVC4;A6QNX4;A0A3Q1M8C0;E1BEN2;A0A452DJE2	cAMP-dependent protein kinase catalytic subunit beta	PRKACB	0.608493	7.35e-07
A0A3Q1MBQ8;A6QQD7;A0A3Q1N3Y2	Histidine rich calcium binding protein	HRC	2.82821	7.4e-07
Q9TUM3;A0A140T878;Q95115;F1MER9	Signal transducer and activator of transcription 5B	STAT5B	0	7.49e-07
Q3SX44	N(G),N(G)-dimethylarginine dimethylaminohydrolase 2	DDAH2	0	7.5e-07
Q3T0U2	60S ribosomal protein L14	RPL14	0	7.78e-07
M0QVZ6;A5D7M6;Q5XQN5	Keratin, type II cytoskeletal 5	KRT5	11.7729	8e-07
Q3SZ52;A0A3Q1ND89;Q862Q9;Q3SZ43;A0A3Q1NL19;A0A3Q1LWR9;A0A452DJ32;A0A452DJ78;A0A3Q1MNS5;Q9N1C3	Ubiquitin-conjugating enzyme E2 variant 1	UBE2V1	0.76322	8.01e-07
P42029	NADH dehydrogenase [ubiquinone] 1 alpha subcomplex subunit 8	NDUFA8	0.509696	8.16e-07
A1L5B7;Q2KJD1	SERPINE1 mRNA binding protein 1	SERBP1	0.531764	8.44e-07
A0A3Q1LSS6;Q76BS1;F1MZD6;A0A1L3G6L5	Hepatocyte growth factor	HGF	0	8.72e-07
E1BF39	5-nucleotidase, cytosolic IA	NT5C1A	0.534087	9.3e-07
Q58DQ3;G3N2R1;A8NJ40	60S ribosomal protein L6	RPL6	0.359727	9.44e-07
F1N3R0	Secernin 2	SCRN2	0.377858	9.48e-07
Q1RMX7	N-acetylneuraminate synthase	NANS	0.752478	9.78e-07
Q3T0D5;A0A3Q1N7Q5;E1B8L7;A0A452DIP9;A0A3Q1MVB3	60S ribosomal protein L30	RPL30	1.33023	9.99e-07
F1MF97;A7E306	Nidogen 2	NID2	2.1051	1e-06
Q24K13;G3X736	COP9 constitutive photomorphogenic homolog subunit 2 (Arabidopsis)	COPS2	1.29894	1.03e-06
A7MBD4;A0A3Q1MAU9	FARSA protein	FARSA	1.52849	1.05e-06
P00515	cAMP-dependent protein kinase type II-alpha regulatory subunit	PRKAR2A	1.41939	1.08e-06
Q29465;Q0III5;F1MHM5	Tyrosine--tRNA ligase, cytoplasmic	YARS	0.70402	1.09e-06
Q00361;G3MXE1;A0A3Q1M2F0	ATP synthase subunit e, mitochondrial	ATP5ME	0.696589	1.14e-06
P05631	ATP synthase subunit gamma, mitochondrial	ATP5F1C	0.713133	1.17e-06
G3MX30;F1N5F0	Ovochymase 1	OVCH1	0.336307	1.2e-06
Q2KHU8;A0A3Q1M1J7;C0KTL0;G3MWU5	Eukaryotic translation initiation factor 2 subunit 3	EIF2S3	2.46719	1.22e-06
Q5U7H2;Q5EAD6;E1BK63;A0A3Q1LST0;A0A3Q1LLG0	Ribosomal protein L15 (Fragment)	Ribosomal protein L15 (Fragment)	1.82411	1.22e-06
A0A452DHV9;Q5E9K0	Proteasome subunit beta	PSMB2	1.41374	1.24e-06
P62958;A0A3Q1MQJ9;A0A452DIE9;A1XEA3;A1XEC4;A1XEC3;A0A3Q1NC15	Histidine triad nucleotide-binding protein 1	HINT1	0.594704	1.29e-06
F1N775;A0A3Q1LVZ9;A0A3Q1LKJ5;Q8MJU2;Q28863;Q8MJU3;Q9BDE6;Q32PE7;A0A3Q1NNF3;A0A3Q1M4U8;Q58CW7;Q24K01;REV__E1BJ35;A0A3Q1LN34;A0A3Q1MRR8;REV__F1MNF9;REV__A7Z032;REV__A0A3Q1LUN1;REV__A0A3Q1NK54;REV__A0A3Q1N4A4;REV__A0A3Q1MSD7;REV__A0A3Q1LSA5	Myosin heavy chain 8	MYH8	0.752749	1.3e-06
F1MCZ7;Q5JB61	Uncharacterized protein	UBTF	0	1.33e-06
O02691	3-hydroxyacyl-CoA dehydrogenase type-2	HSD17B10	2.28384	1.34e-06
E1BB08;A0A3Q1LJU5	Echinoderm microtubule associated protein like 2	EML2	1.59566	1.36e-06
Q5E9B3;G8JKY6;A0A3Q1NG96	Geranylgeranyl transferase type-2 subunit beta	RABGGTB	0.290542	1.37e-06
A3KN04;F1MJ36;A6QL95	Dolichyl-diphosphooligosaccharide--protein glycosyltransferase subunit 1	RPN1	1.31845	1.38e-06
Q5E9F8;A0A3Q1M588;A0A3Q1LMR9;G3MYD7	Histone H3.3	H3F3A	0.578809	1.44e-06
A7Z068	LMOD2 protein	LMOD2	1.70038	1.47e-06
Q3ZBU0;A0A3Q1MKT0;A0A3Q1N6S6;G3MY19	PDZ and LIM domain 5	PDLIM5	1.34442	1.47e-06
A7Z066;A0A3Q1LFC5;Q8HYW3	Calnexin	CANX	1.44028	1.52e-06
Q0III9;G3X7I1;A0A3Q1M2X5	Alpha-actinin-3	ACTN3	0.737258	1.53e-06
P46193;I6YIV1;F1N650	Annexin A1	ANXA1	2.18245	1.6e-06
Q5E9I6;P84080;P84081;A0A3Q1MW62;A0A3Q1M9Q8;A4IFP7;Q7M3H4	ADP-ribosylation factor 3	ARF3	1.7178	1.65e-06
A0A3Q1LZ83;Q1LZB0;F1MK36	DDRGK domain-containing protein 1	DDRGK1	0.378018	1.69e-06
Q5E9F1	B-cell receptor-associated protein 31	BCAP31	1.33652	1.73e-06
A4IF72;A0A3Q1M6B6	CHCHD10 protein	CHCHD10	0	1.78e-06
F1N206	Dihydrolipoyl dehydrogenase	DLD	0.63916	1.84e-06
F1MB84;A0A3Q1NGN7	Glyoxylate and hydroxypyruvate reductase	GRHPR	0.533898	1.86e-06
Q6QRN6;A0A3Q1MF13	NAD(P)H-hydrate epimerase	NAXE	3.64299	1.93e-06
A0A3Q1LVJ8;A0A3Q1M2E2;F1MLU7;A7MB48;A0A3Q1LVS2;E1BJ22	Kinectin 1	KTN1	4.23429	2.04e-06
Q5E984;M5FK91;A0A452DID1;Q862L1;F1MS78	Translationally-controlled tumor protein	TPT1	0.825661	2.07e-06
A0A3Q1LYV9;Q3SYZ8	PDZ and LIM domain protein 3	PDLIM3	0	2.22e-06
Q3T0C9;F1MQE8	Synaptojanin-2-binding protein	SYNJ2BP	1.71862	2.24e-06
A0A3Q1MP13;A0A3Q1MGE6;Q3SYU7;A0A3Q1LMQ9;F1MMY6	Transportin-1	TNPO1	0	2.26e-06
Q2HJI9;A0A3Q1LNF8;F6QPP1;A0A3Q1MWJ8;A0A3Q1LZH1;A0A3Q1NDA5	Ring-box 1	RBX1	0.749402	2.38e-06
Q0VC36;A0A3Q1LR49	14-3-3 protein sigma	SFN	1.26684	2.45e-06
Q3SZ54;Q9XT93;A0A3Q1M8I1;A0A3Q1M0U8	Eukaryotic initiation factor 4A-I	EIF4A1	1.61037	2.54e-06
E1BF20;A0A3Q1MIG4;A0A3Q1MIM4;A0A3Q1LU71;A0A3Q1N348;E1BMP6;G3N1Y9	Heterogeneous nuclear ribonucleoprotein H1	HNRNPH1	0.74072	2.56e-06
F1MIU2;A2VE51	BCL2 associated athanogene 3	BAG3	1.3593	2.62e-06
A0A3Q1MNM7;A0A3Q1MB68;A0A3Q1LUT2;A0A3Q1MH27;F1MX04;Q6EVI2	Eukaryotic translation initiation factor 4 gamma 1	EIF4G1	1.66112	2.75e-06
O62830	Protein phosphatase 1B	PPM1B	0.365454	2.92e-06
Q148D5;F1MGC0;Q2PQT7	Succinate--CoA ligase [ADP-forming] subunit beta, mitochondrial	SUCLA2	0.707631	3.01e-06
Q32LG3;A0A3Q1LTB0;Q0QF29;G1K1H1;Q58DR9	Malate dehydrogenase, mitochondrial	MDH2	0.730499	3.02e-06
F1N7U2	NPL4 homolog, ubiquitin recognition factor	NPLOC4	38.4635	3.36e-06
Q3SYU2;A0A3Q1MM86	Elongation factor 2	EEF2	1.30426	3.44e-06
Q56K03;G1K1B4;E1BE42;Q28150;Q58DM9;G3MWX5	60S ribosomal protein L27a	RPL27A	1.49732	3.66e-06
A0A3Q1ME14;Q2TA40;A0A3Q1M1N7;F1N7X3	Nucleosome assembly protein 1-like 4	NAP1L4	1.21911	3.86e-06
Q3ZBT6	Transformer-2 protein homolog beta	TRA2B	0.237836	4.04e-06
Q3SZA4	Solute carrier family 25 (Carnitine/acylcarnitine translocase), member 20	SLC25A20	0.676344	4.18e-06
A6H714;A5PJZ8	Mtr4 exosome RNA helicase	MTREX	0	4.2e-06
A5D7D1;A0A3Q1MFS2;A0A452DIE5;A0A3Q1MRU0;A0A3Q1MAJ8;A0A3Q1MR52	Alpha-actinin-4	ACTN4	0.614602	4.23e-06
P68250;A0A140T894	14-3-3 protein beta/alpha	YWHAB	0.828662	4.32e-06
F1MQF9	Solute carrier family 9 member C1	SLC9C1	0.589977	4.34e-06
Q9GK13;Q0III1;A0A3S5ZPN0	Methylmalonyl-CoA mutase, mitochondrial	MMUT	0	4.62e-06
A6QNS6	NID1 protein	NID1	1.2232	4.69e-06
A1L5B6;Q9N1C2	Annexin	ANXA5	1.38492	4.73e-06
Q5EAC9	Heat shock protein beta-8	HSPB8	1.56337	4.88e-06
F1MF93	RNA binding motif protein 20	RBM20	0.562573	5e-06
A7Z057;P68252	14-3-3 protein gamma	YWHAG	0.74493	5.03e-06
A0A3Q1M129;Q6IM73;F6S165;Q0P586	Reticulon	RTN2	2.05542	5.56e-06
A6QP44;A0A3Q1M4E5	FUK protein	FCSK	0	5.64e-06
Q3MHL4;A0A3Q1LW27	Adenosylhomocysteinase	AHCY	0.767779	5.67e-06
Q29RK4;A0A3Q1LND7	UV excision repair protein RAD23 homolog B	RAD23B	0.763284	5.78e-06
A0A3Q1MN84;A4IFN7	Ubiquitin-protein ligase E3A	UBE3A	0.547178	5.96e-06
F1MYV9;Q1JQD5	Oxidative stress responsive kinase 1	OXSR1	9.94393	6.02e-06
A0A3Q1LP99;P04116	Myelin proteolipid protein	PLP1	0.308903	6.06e-06
P01045	Kininogen-2	KNG2	2.40942	6.5e-06
A0A3Q1MHP4;A0A3Q1NKM0	Uncharacterized protein	A0A3Q1MHP4;A0A3Q1NKM0	0.773355	6.73e-06
Q3T0V4;A0A3G7FIP1;A1XED6;A0A3Q1M963	40S ribosomal protein S11	RPS11	1.51447	6.79e-06
Q3T114;A0A3Q1MM98	2-iminobutanoate/2-iminopropanoate deaminase	RIDA	0.47705	6.79e-06
Q3T000	Synaptobrevin homolog YKT6	YKT6	1.71782	6.83e-06
A0A3Q1M010;A0A3Q1MT05;A0A3Q1MUI0	UTP--glucose-1-phosphate uridylyltransferase	UGP2	0.270991	6.89e-06
P31404;A0A452DJG1	V-type proton ATPase catalytic subunit A	ATP6V1A	0.570093	6.91e-06
Q02367	NADH dehydrogenase [ubiquinone] 1 beta subcomplex subunit 6	NDUFB6	0.195143	6.96e-06
A6QNJ7;A1L598	PGM5 protein	PGM5	1.89025	7.07e-06
P62866;Q56JV7;Q3SZG2;A0A3Q1MG78	40S ribosomal protein S30	FAU	0.424494	7.13e-06
G3MXV0;Q17QA3	Peptidylprolyl isomerase	FKBP5	0	7.16e-06
Q28056;A0A3Q1M7J2;Q29RR2	Aspartyl/asparaginyl beta-hydroxylase	ASPH	0.77346	7.37e-06
A0A3Q1MFE4;F1MXX0;Q2NL19	MICOS complex subunit MIC60	IMMT	0.739093	7.49e-06
Q3T0Y5;A0A3Q1LX83	Proteasome subunit alpha type-2	PSMA2	1.35807	8.34e-06
A0A3Q1LN23;Q05JF3	Calsequestrin	CASQ1	1.30753	8.34e-06
Q2NKY7;E1BKU2	Septin-2	SEPTIN2	1.72464	8.57e-06
Q9BGI1	Peroxiredoxin-5, mitochondrial	PRDX5	2.68768	8.71e-06
F1MTZ1;Q3ZBA8	Protein NDRG2	NDRG2	1.65488	9.03e-06
E1BPW1	Oxysterol-binding protein	OSBP	0.529919	9.19e-06
Q58D69;A0A3Q1N174	Junctophilin 2 isoform 2	JPH2	0.600256	9.23e-06
A0A3Q1M6N7;Q3SZH7	Leukotriene A(4) hydrolase	LTA4H	0.605655	9.47e-06
L7R5X3;A5D989;A0A3Q1M9K4;A0A452DIM3;L7R4Y6	Eukaryotic translation elongation factor 1 delta transcript variant 1	eef1d	1.25538	9.68e-06
Q3T0L9;F1MLE8;A0A3Q1MMA1	SEC22 vesicle trafficking protein homolog B (S. cerevisiae)	SEC22B	0.517355	1.04e-05
P13214;A0A3Q1MHG7;Q7M2V3;A1L514;Q9TRL6;Q9TRM1	Annexin A4	ANXA4	0.670564	1.04e-05
A0A3Q1LLB2;A0A3Q1M6S3;G3N2N7;A0A3Q1LI46;F1MD74;A0A3Q1LT32;Q9XSX1;F1N161;F1MR96;A0A3Q1MZC5;A6QNM1;Q52ZG7;Q52ZG8;Q52ZG6;P20811;Q52ZH0;Q52ZG9;Q01039;A4GVW8;Q7YS64;Q9TV94;Q9GL38;Q29156;Q52ZH1;Q52ZH2;Q52ZH3	Calpastatin	CAST	0.563433	1.07e-05
Q9GMB8	Serine--tRNA ligase, cytoplasmic	SARS	1.36845	1.1e-05
P02584;E1BHJ0	Profilin-1	PFN1	0.772301	1.11e-05
A1A4K3;A0A452DJ09	DNA damage-binding protein 1	DDB1	1.47823	1.15e-05
Q3T0B6	Complement component 1 Q subcomponent-binding protein, mitochondrial	C1QBP	1.41127	1.17e-05
A0A3Q1NFD1;F1N7F9;D2XYZ8;Q9GLH1;A0A3Q1LXK1;F1MX37	Calcium voltage-gated channel auxiliary subunit alpha2delta 1	CACNA2D1	1.21847	1.17e-05
Q0VD16	MAP2K1 protein	MAP2K1	0.806059	1.17e-05
F1MLD0;A4FV09	Pantothenate kinase 4	PANK4	0	1.18e-05
Q3T0S5;A5PK73;G3MXL6;A0A3Q1MFK7	Fructose-bisphosphate aldolase B	ALDOB	0	1.18e-05
Q32L46;A0A3Q1MUV7;Q2KJ92;A0A452DJH5	5-nucleotidase	NT5C3A	2.21248	1.19e-05
F1MZL0;Q2YDF7	Junctional sarcoplasmic reticulum protein 1	JSRP1	1.36676	1.26e-05
A0A140T892	Protein-glutamine gamma-glutamyltransferase 2	TGM2	1.74685	1.27e-05
A0A452DI03;A6QLY7;A0A3Q1M273	Pre-B-cell leukemia transcription factor-interacting protein 1	PBXIP1	1.34417	1.28e-05
Q2YDK4	High mobility group nucleosome-binding domain-containing protein 4	HMGN4	0.37273	1.34e-05
A1L5A6;A8YXY1;F6RPB7	Proteasomal ubiquitin receptor ADRM1	ADRM1	0	1.5e-05
F6S1Q0;A6H7D3;A1XEA5;A1XEB2	Keratin 18	KRT18	2.32937	1.53e-05
Q17QP9	Proteasome (Prosome, macropain) 26S subunit, non-ATPase, 14	PSMD14	0.759909	1.61e-05
Q3ZC12;F2Z4J5	Eukaryotic translation initiation factor 3 subunit G	EIF3G	1.8416	1.68e-05
A0A3Q1MDU8;A0A3Q1M1N1;A0A3Q1MS46;A0A3Q1N4B7;A0A3Q1MAG0;A8WFL6;A0A3Q1LQZ4;A0A3Q1N2K8;F1MRT9;A0A3Q1M971;E1BM64;A0A3Q1LJU1	Uncharacterized protein	DMD	0.711833	1.68e-05
G3X7C0;O97593	Structural maintenance of chromosomes protein	SMC1A	0.726857	1.73e-05
P10522	Myelin protein P0	MPZ	0.39559	1.77e-05
O46375;A0A3Q1MRM2	Transthyretin	TTR	0.725361	1.87e-05
Q58D82;Q58D96;Q58DM0;Q58CP0;A0A3Q1MRI8;A0A3Q1MYB9;A0A452DHU7	Isocitrate dehydrogenase [NAD] subunit, mitochondrial	IDH3G	0.125299	1.93e-05
P13620;Q1JP98	ATP synthase subunit d, mitochondrial	ATP5PD	0.673084	1.94e-05
F6PRB5;A0A3Q1LS67;Q3T172;Q5EBY8	Enoyl-CoA hydratase 1	ECH1	2.20135	1.95e-05
A6H7E3;Q5E9E1	PDZ and LIM domain 1	PDLIM1	1.68565	2.03e-05
Q3T140;Q32P85;A0A3Q1LPL0	Dynein light chain roadblock-type 1	DYNLRB1	0	2.1e-05
Q8SQH5;G3N3W3;A0A3Q1MF55;A0A3Q1MWD4;A0A3Q1MP50;A0A3Q1LTX1;A1XEB0;Q2YDD9;F1MDK8	ADP/ATP translocase 2	SLC25A5	0.76333	2.11e-05
P52175;P52174;A1A4N9;G1K1A3;Q56JV4	Nucleoside diphosphate kinase A 2	NME1-2	0.62674	2.16e-05
Q08E20;A0A3Q1MAU7	S-formylglutathione hydrolase	ESD	1.54891	2.17e-05
Q02370;A0A411D3B8;F1MB80;G3MZ04	NADH dehydrogenase [ubiquinone] 1 alpha subcomplex subunit 2	NDUFA2	0.707035	2.18e-05
F6RFE5;Q5E949;A0A3Q1MFU7;A0A3Q1MR38;F1MEB9	Protein arginine methyltransferase 1	PRMT1	2.06692	2.27e-05
Q2TBV3;A0A3Q1LKJ8;A0A452DIY9	Electron transfer flavoprotein subunit beta	ETFB	0.74488	2.3e-05
A6QPA7;F1MLX6;E5D0T2;E5D0S9;E5D0T0;E5D0S8;E1BA23;E5D0S7;E5D0T1	AMP deaminase	AMPD1	0.735498	2.35e-05
G3MYN5;F8SWQ9	Troponin I1, slow skeletal type	TNNI1	0.709675	2.35e-05
Q02375;Q3T0R2;A0A3Q1NH87	NADH dehydrogenase [ubiquinone] iron-sulfur protein 4, mitochondrial	NDUFS4	0.658108	2.36e-05
P00126;A0A452DIC1	Cytochrome b-c1 complex subunit 6, mitochondrial	UQCRH	0.702511	2.37e-05
A7E3W4;A7Z014;A5PJ79;Q6B855;Q6PT94	Transketolase	TKT	1.20255	2.38e-05
Q3SZA0	COP9 signalosome complex subunit 4	COPS4	0.793826	2.51e-05
Q02372;B0JYL9;A0A3Q1MQG7	NADH dehydrogenase [ubiquinone] 1 beta subcomplex subunit 8, mitochondrial	NDUFB8	0.782845	2.53e-05
Q3T149;E9RHW1;A0A1C9EIX6;A0A1C9EIX3;A0A1B0Z542;G3X7S2;Q58DP7	Heat shock protein beta-1	HSPB1	1.44885	2.61e-05
A0A3Q1M930;E1B748;A0A3Q1MBP1;A0A3Q1MJM1	Hypoxia up-regulated 1	HYOU1	0	2.7e-05
Q29RZ0	Acetyl-CoA acetyltransferase, mitochondrial	ACAT1	0.627422	2.7e-05
P12234;A6QQ54	Phosphate carrier protein, mitochondrial	SLC25A3	0.710398	2.79e-05
A0A452DI79;Q08DM8	Translin	TSN	2.16128	2.92e-05
P25708;A0A3Q1MG52	NADH dehydrogenase [ubiquinone] flavoprotein 1, mitochondrial	NDUFV1	0.785299	3.03e-05
Q3T0R7;A0A3Q1MDH5;A0A3Q1NEN2	3-ketoacyl-CoA thiolase, mitochondrial	ACAA2	0.640843	3.04e-05
P62998;A0A3Q1LXR2;A0A3Q1NEF8;A0A3Q1M7Y3;F1MNG3;Q9TU25;B0JYN9;A5PK69	Ras-related C3 botulinum toxin substrate 1	RAC1	1.3236	3.19e-05
G5E513;G5E5T5	Uncharacterized protein	G5E513;G5E5T5	0.628745	3.27e-05
G3X778	Phosphorylase b kinase regulatory subunit	PHKA1	1.3126	3.31e-05
Q9BGI3	Peroxiredoxin-2	PRDX2	0.764161	3.37e-05
Q2TBG8;A0A452DK30;A0A3Q1N522	Ubiquitin carboxyl-terminal hydrolase isozyme L3	UCHL3	1.33668	3.46e-05
Q5E994	Charged multivesicular body protein 1b	CHMP1B	0.416064	3.78e-05
Q58DT1;A0A3Q1LP69;A1XED1;E1BLQ8;F1N7A3;A0A3Q1LKR0	60S ribosomal protein L7	RPL7	1.29508	4.01e-05
P33672;B0JYN8	Proteasome subunit beta type-3	PSMB3	1.28413	4.11e-05
P10462	Protein S100-A2	S100A2	0.440383	4.11e-05
Q9XSC6;A0A3Q1LX97	Creatine kinase M-type	CKM	0.805621	4.16e-05
F1MER7	Heparan sulfate proteoglycan 2	HSPG2	0.828656	4.32e-05
Q58DK5;Q2KIL3	Delta-aminolevulinic acid dehydratase	ALAD	0.586519	4.33e-05
A3KN00	DUSP23 protein	DUSP23	1.29228	4.43e-05
F1MNT4;A0A3Q1MY30;Q28899	Laminin subunit beta 1	LAMB1	0.672024	4.51e-05
P35466	Protein S100-A4	S100A4	0	4.84e-05
A0A3Q1MY54;E1BL04;J9U8U3	Xin actin binding repeat containing 2	XIRP2	0.551888	4.85e-05
Q3T0X5	Proteasome subunit alpha type-1	PSMA1	0.828891	4.92e-05
A6QQ84;A0A3Q1NLK1	VEZF1 protein	VEZF1	0	5.1e-05
A0A3Q1M8N0;A0A3Q1LQZ3;A0A3Q1NN83;A0A3Q1MMB2;E3W9A2;A0A3Q1MQQ6;A0A3Q1LUW3;A0A3Q1MQY8;E1BGH3;A0A3Q1N033;Q32LL4	CAP-Gly domain containing linker protein 1	CLIP1	1.25897	5.13e-05
O46629;A0A3Q1MH46;A5D9E7	Trifunctional enzyme subunit beta, mitochondrial	HADHB	0.810503	5.31e-05
Q2KJ93;B6VAP7;F1MND1;F1N5L2;F1MK42;A4FV20	Cell division control protein 42 homolog	CDC42	0.798067	5.5e-05
Q5E9J1	Heterogeneous nuclear ribonucleoprotein F	HNRNPF	0.0569371	5.97e-05
Q3SZV7;A0A452DI25;A0A3Q1N2E0	Hemopexin	HPX	0.680188	6.07e-05
A0A452DIP7;Q66LN0;A0A3Q1LFK5	Prostaglandin E synthase 2	PTGES2	3.8552	6.5e-05
F1MUX5	Uncharacterized protein	LOC100295687	0.614291	6.63e-05
A0A3Q1LFZ6;A0A3Q1M5C0;F1MLH7	Tropomyosin alpha-1 chain	TPM1	0.354896	6.92e-05
F1MDV3	Uncharacterized protein	SNTB1	0.532298	6.94e-05
F1N719;Q0V8L5;Q0V8M3	Serine/threonine-protein phosphatase	PPP5C	1.34211	7.2e-05
V6F7T1;F1N690	Acetyltransferase component of pyruvate dehydrogenase complex	DLAT	1.30566	7.31e-05
D3JUI8;REV__A0A3Q1MAZ1;Q29RT0;F1MEB7;A7E392;REV__E1BDE7;A0A3Q1M1V9;A0A3Q1NI86;F1MKU9;A0A3Q1LFP0;A0A3Q1MNR0;A0A3Q1NC33	RNA-binding motif protein, X chromosome	RBMX	0.614201	7.35e-05
A2I7N0;A2I7N2;Q3ZEJ6	Serpin A3-4	SERPINA3-4	1.64207	7.8e-05
P63048;A0A3Q1M4K3;P62992;P0CG53;E1B9K1;P0CH28;A0A3Q1MYD8;A0A3Q1LU30	Ubiquitin-60S ribosomal protein L40	UBA52	0.734706	7.93e-05
P04394	NADH dehydrogenase [ubiquinone] flavoprotein 2, mitochondrial	NDUFV2	1.40172	7.97e-05
F1MZR0;A7Z089	Nucleoporin 160	NUP160	0	8.44e-05
Q2KJI2;A7E3T4	Dolichyl-diphosphooligosaccharide--protein glycosyltransferase subunit STT3A	STT3A	0	8.69e-05
A7E3Q2;P34933	Heat shock 70kDa protein 1A	HSPA2	2.60499	8.81e-05
Q2KIG0;A0A3Q1MBY0;A0A452DIQ6;A0A3Q1LGN5;A0A3Q1LSV7	Electron transfer flavoprotein-ubiquinone oxidoreductase, mitochondrial	ETFDH	0.446436	9.28e-05
Q29RM3;F1MDM4;A0A3Q1LFH4	Receptor expression-enhancing protein 5	REEP5	0	9.43e-05
G3MZK0	2-aminoethanethiol dioxygenase	ADO	1.81947	9.43e-05
F1MJT6;Q3ZBP1	Creatine kinase S-type, mitochondrial	CKMT2	0.770543	9.66e-05
Q3ZCJ2	Aldo-keto reductase family 1 member A1	AKR1A1	0.632171	0.00010251
A0A3Q1N7B8;F1MMH2	Integrin subunit alpha 9	ITGA9	4.20965	0.00010351
A0A3Q1LY20;Q1RMR9	Protein kinase C and casein kinase substrate in neurons 2	PACSIN2	0.560452	0.00010466
Q5E9F7;B0JYL8	Cofilin-1	CFL1	1.23018	0.00010831
Q27970;A0A3Q1M124;A0A452DJ01;Q6QDT7;A0A4P8K627	Calpain-1 catalytic subunit	CAPN1	0.805098	0.00010839
Q3T0B2;F1MXE4	26S proteasome non-ATPase regulatory subunit 6	PSMD6	0.63122	0.00010941
Q3Y5Z3;A0A3B0J3V0;A0A3Q1M564	Adiponectin	ADIPOQ	1.64624	0.00011064
Q3T0Q4;F1MPL4	Nucleoside diphosphate kinase B	NME2	0.783274	0.00011283
P26779;F1MXP8;A1L555;A0A3Q1MI01;A0A140T8C6	Prosaposin	PSAP	1.38756	0.00011799
Q2M2S4	Paroxysmal nonkinesigenic dyskinesia	PNKD	0	0.00012061
Q5E9D3	MICOS complex subunit MIC19	CHCHD3	0.824834	0.00012529
Q3T0F9	Growth factor receptor-bound protein 2	GRB2	1.31375	0.00012765
P00130	Cytochrome b-c1 complex subunit 9	UQCR10	0.770842	0.00013666
Q3ZCL8;G3X6S5	SH3 domain-binding glutamic acid-rich-like protein 3	SH3BGRL3	0.777002	0.00014071
G3MZU6	Uncharacterized protein	IGFN1	0.787573	0.00014557
P61955;A0A3Q1M927;G5E5Y5;A0A3Q1M9G8;Q17QV3	Small ubiquitin-related modifier 2	SUMO2	0.828668	0.00014817
A6QLU1;A0A3Q1MTV4	Glycerol-3-phosphate dehydrogenase, mitochondrial	GPD2	1.28474	0.00015294
F1MKB7;E1BJ08;G3MZB0;E1BKU3;Q0VCE1	Uncharacterized protein	GSTO1	0	0.00015397
A7YY43;Q2T9T7	Dual specificity protein phosphatase	DUSP3	1.28974	0.00015811
Q08E10;A0JNJ5	MYL1 protein (Fragment)	MYL1	1.38607	0.00016311
A0JN39	Coatomer subunit beta	COPB1	0.192399	0.0001791
Q0VCJ2	Methylthioribulose-1-phosphate dehydratase	APIP	1.47605	0.00018176
Q5E938;Q32LJ9	Eukaryotic translation initiation factor 1	EIF1	0.731247	0.00018255
Q3ZBE2;F6QD94	Similar to COX17 homolog, cytochrome c oxidase assembly protein	MGC128036	1.26092	0.00018703
F1MJI7	Lamin B2	LMNB2	1.21475	0.00019243
A0A3Q1M707;Q28140;A0A3Q1M3T9;A0A3Q1MXR2;A0A3Q1LY04;F1MF57	Nebulin	NEB	2.00929	0.00019798
A7E3S8;A0A3Q1MQM3;A0A3Q1M4L0	Heat shock 70kD protein binding protein	ST13	1.22753	0.00020042
A0A3Q1MK34;Q2KJJ9;B3RFM8;Q3SZB7;B2KJ42	Fructose-1,6-bisphosphatase isozyme 2	FBP2	0.765912	0.00020058
Q3ZC44;A0A3Q1LZD9	Heterogeneous nuclear ribonucleoprotein A/B	HNRNPAB	1.32601	0.00020137
Q3SZA5;B0JYM7;F1ME02	Spermine synthase	SMS	0.735011	0.00022089
E1BC70	VPS37C, ESCRT-I subunit	VPS37C	0	0.00022406
P61603;A0A3Q1N8Q5;A0A3Q1MBC6	10 kDa heat shock protein, mitochondrial	HSPE1	1.23039	0.00024065
G3MZ86;O18778	Uncharacterized protein	LOC100300115	0	0.00024261
E1BB38	Signal recognition particle subunit SRP72	SRP72	0.270442	0.00024374
Q0VCU7	Gamma-sarcoglycan	SGCG	1.21463	0.00024697
Q5E956;A0A452DIX3	Triosephosphate isomerase	TPI1	0.761208	0.00025684
G3N0V2	Keratin 1	KRT1	2.56532	0.00025759
Q05443	Lumican	LUM	0.665759	0.00026216
Q5E946	Protein/nucleic acid deglycase DJ-1	PARK7	0.779969	0.00026237
Q2KJ25	26S proteasome non-ATPase regulatory subunit 12	PSMD12	1.37016	0.00026681
G8JKZ8;O97680	Thioredoxin	TXN	0.789063	0.00027155
P17690;A0A140T843;A0A3Q1LXP4	Beta-2-glycoprotein 1	APOH	1.4499	0.00027493
A0A452DID6;Q3ZBV9	Dehydrogenase/reductase SDR family member 11	DHRS11	0.767329	0.00027704
Q32LE9;A0A452DIL5	Cysteine and glycine-rich protein 2	CSRP2	1.49817	0.00028912
A0A140T897;P02769;A0A3Q1LNN7	Serum albumin	ALB	0.732822	0.00029117
Q24JZ7;A0A3Q1LIX4;A0A3Q1N4X8;A0A3Q1LV32	Succinyl-CoA:3-ketoacid-coenzyme A transferase	OXCT1	1.58994	0.00029495
A6QP99	LMOD3 protein	LMOD3	0.758538	0.00029762
P00978;F1MMK9;A0A3Q1MGB8	Protein AMBP	AMBP	1.98798	0.00029837
Q8WN55;A0A3Q1M994;A8YXY5;F1MPG6;A0A3Q1LLD4	Polypyrimidine tract-binding protein 1	PTBP1	0	0.00031227
F6QJE8;A5D7P3;P43033	Platelet-activating factor acetylhydrolase IB subunit alpha	PAFAH1B1	1.22998	0.00031693
A0A3Q1LV98;A0A3Q1LU35;E1BE25;REV__F1MPH4	Filamin C	FLNC	0.686447	0.0003277
Q3SX40;A0A452DI64;A0A3Q1M2W0	PDZ and LIM domain protein 7	PDLIM7	0.79463	0.00032778
Q3ZBD4	Small muscular protein	SMPX	0.741336	0.00033635
A0A3Q1MHX8;A0A3Q1MJU0;Q148J4;A0A3Q1M7J6;E1BC58	RAB2A, member RAS oncogene family	RAB2A	0.7868	0.00033883
A0A3Q1NFY4	Uncharacterized protein	A0A3Q1NFY4	0.823481	0.00034113
A0A3Q1N5M2;A0A3Q1M5E5;F1MQI1;A0A3Q1MU54	Talin 2	TLN2	1.56298	0.0003494
A0A3Q1MI78;Q3ZBV2;F6RMR4;Q2YDF3;F1MUT6;A0A3Q1NK64;Q58DE5	ATP-dependent RNA helicase DDX19A	DDX19A	0.8171	0.00035292
A0A3Q1LT34;A0A3Q1M647;A5D9F0;Q2HJF7;A0A3Q1LX06;A0A3Q1M9V1;Q95MF5;Q95MF6	Calcium/calmodulin-dependent protein kinase type II subunit delta	CAMK2D	1.24013	0.00036699
Q32LG7;A7LCW9;M5FHM4;E1B7G3	STIP1 homology and U-box containing protein 1	LOC504565	1.66008	0.00037008
A0A3Q1N0B0;Q32LA7;P0C0S4;F1MT45	Histone H2A	H2AFV	1.21377	0.00037711
F1N4G3;A6QP69;A0A3Q1M9Y2	Taxilin beta	TXLNB	1.64973	0.00037825
F1N2F2;Q32KV0	Phosphoglycerate mutase	PGAM2	0.754448	0.00038166
G5E5X7	Pannexin	PANX2	0.440461	0.00038751
Q6U8D6;P04896	Guanine nucleotide binding protein alpha subunit (Fragment)	Gnas	0	0.00038802
Q2TBR6;E1BMD9	Prefoldin subunit 4	PFDN4	0.527617	0.00040932
F1MNV5	Kininogen-1	KNG1	0.483051	0.00042227
A5PJY9	CPNE3 protein	CPNE3	0	0.00043047
P61763;Q08DX9;F6R0H3	Syntaxin-binding protein 1	STXBP1	0.683754	0.00043269
P19427;A0A3Q1MTJ6	Dermatopontin	DPT	0.387642	0.00043924
Q2KIX6;F1MFG7	Biphenyl hydrolase-like (Serine hydrolase)	BPHL	0.257559	0.00044342
E1BNE2;F1N044	TIP120 domain-containing protein	CAND2	1.22575	0.0004461
Q29RI6;A0A3Q1M1I0	Calcium-binding protein 39	CAB39	0	0.00045476
P35722	Neurogranin	NRGN	0	0.00046854
F1N2I5;A0A3Q1LGS8;Q3T141	Carboxymethylenebutenolidase homolog	CMBL	1.26496	0.00047139
A0A3Q1M3G5;F1MXV4	Signal induced proliferation associated 1 like 1	SIPA1L1	0.350531	0.00047598
Q0VC55	Microtubule associated protein RP/EB family member 3	MAPRE3	1.44548	0.00048595
P51176;A0A3Q1MI90	Protein-glutamine gamma-glutamyltransferase 2	TGM2	0.386765	0.00050926
P00428;A0A3Q1MBD7;G3N0G3	Cytochrome c oxidase subunit 5B, mitochondrial	COX5B	1.29368	0.0005276
A0A3Q1LKS3;A0A3Q1NDM7;P51122	Acidic leucine-rich nuclear phosphoprotein 32 family member A	ANP32A	1.25307	0.00054952
Q3ZC89;F1N4Q2;Q862K9	Methionine aminopeptidase 2	METAP2	1.28943	0.00055193
P02687;F6QBP1;A0A3Q1MAL4;A0A3Q1MRJ3;Q3SZ92;A0A3Q1M4L2	Myelin basic protein	MBP	0.468397	0.00056771
Q861V5;P62935;Q864S5;A0A411KUF8;Q9N138;G3X8B1;A0A3Q1MEG6;A0A3Q1M9Y7;A0A3Q1LSB7	Peptidyl-prolyl cis-trans isomerase (Fragment)	Peptidyl-prolyl cis-trans isomerase (Fragment)	0.551517	0.00057015
P00442;Q861T4;Q9TS96;F1MNQ4;A4URH1;A0A411D3F5	Superoxide dismutase [Cu-Zn]	SOD1	0.813635	0.00061165
Q5E988;A0A3Q1MID4;A1XED5	40S ribosomal protein S5	RPS5	0.711986	0.00067082
A6QPA6	MYH3 protein	MYH3	1.24632	0.00073529
Q8MJN0	FUN14 domain-containing protein 2	FUNDC2	0.711149	0.00078521
Q3SWW8;A0A452DJ62;F1MTZ9;P35445	Thrombospondin-4	THBS4	3.91559	0.00084095
P19483;F1MLB8;A0A3Q1LZQ9	ATP synthase subunit alpha, mitochondrial	ATP5F1A	0.828638	0.00087708
P08166;A0A3Q1M447	Adenylate kinase 2, mitochondrial	AK2	1.5617	0.00087821
Q32PJ9;F1MIE2;A7E3V0;A0A3Q1LVE4	Sequestosome 1	SQSTM1	0.350064	0.00090292
G3MZI2;A0A3Q1LL63;F1MS62	ACPS domain-containing protein	ACPS domain-containing protein	2.77131	0.00094192
E1BDK6;Q2KJA7;A0A3S5ZPC8	Uncharacterized protein	LAMB2	0.812636	0.00094597
Q32KN8;F2Z4K0;F6RP72	Tubulin alpha-3 chain	TUBA3	1.2519	0.00095363
Q0V8B7;A6H7F8	DNA replication licensing factor MCM5	MCM5	0	0.00095628
E1B919	Microtubule associated protein 6	MAP6	0	0.00098768
A6QLJ8	Phosphotriesterase-related protein	PTER	0.819631	0.0009918
Q0VCK0;A0A3Q1LXU9;Q6PWM1	Bifunctional purine biosynthesis protein PURH	ATIC	0.773023	0.00099519
Q58DM8;A0A3Q1MLN1;Q95KZ6;A0A3Q1MPG5	Enoyl-CoA hydratase, mitochondrial	ECHS1	1.22675	0.00100838
A0A452DKJ4;A6QP70;A0A3Q1LXQ7	Beta-sarcoglycan	SGCB	0.637437	0.00102022
Q58DD3;A0A3Q1MZJ6	DnaJ (Hsp40) homolog, subfamily B, member 2	DNAJB2	0.104287	0.00103644
Q3T0W4	Protein phosphatase 1 regulatory subunit 7	PPP1R7	1.84047	0.00105065
A0A3Q1M3Z5;F1MMR6;A1YZD1;Q9BGU5;P80209	Cathepsin D	CTSD	1.55081	0.0010546
F1MWY9;Q3ZC57;A0A3Q1LP28	Enoyl-CoA delta isomerase 2	ECI2	1.34884	0.00107808
A0A3Q1MVM8;P13621;Q862C2	ATP synthase subunit O, mitochondrial	ATP5PO	0.780955	0.00111402
Q1JP95;Q3SZ81;F1MWE0	Proteasome 26S ATPase subunit 3 (Fragment)	PSMC3	0.751026	0.00116382
U3GXK6;U3GX94;Q85A41;Q6QTG5;Q45MJ7;Q45LV0;Q45LP8;I3PEE4;I3PDT6;B1P0E0;A0A0K1ZZY9;P00415;E9M314;E9M2N4;A0A410REQ8;A0A172W430;Q6JTG5	Cytochrome c oxidase subunit 3	COX3	0.266227	0.00120538
F1N0S9;A4FV11;F1MH61	Family with sequence similarity 98 member A	FAM98A	1.41134	0.00122971
Q0IIJ2	Histone H1.0	H1F0	0.756508	0.00123693
E1BIB4	Heterogeneous nuclear ribonucleoprotein L	HNRNPL	0.787004	0.00127499
A0A3Q1MIW0;Q3SZ57	Alpha-fetoprotein	AFP	0	0.00134371
A0A3Q1LV36;F1MPE5;Q3B7N3	Importin 5	IPO5	1.55036	0.00137009
A6QLZ6	GLRX5 protein	GLRX5	0.251334	0.00137263
Q5GN72;Q3SZR3;A0A3Q1LS55	Alpha-1-acid glycoprotein	agp	1.87616	0.00137777
F1MJW7;M5FI55	Dynamin-type G domain-containing protein	SRL	1.22476	0.00140369
P04272	Annexin A2	ANXA2	1.28665	0.00140758
F1N5U0	Alpha kinase 3	ALPK3	1.63378	0.00143654
Q3ZBI7;A0A3Q1ML84	ATP synthase membrane subunit DAPIT, mitochondrial	ATP5MD	0.504498	0.00145715
A0A3Q1N590;A0A3Q1M7U8;E1B8N9;A0A3Q1LH95	Protein kinase domain-containing protein	MAP3K20	1.36269	0.00152536
A0A3Q1MIL5;A0A3Q1ML26;A0A3Q1M0K3;A0A3Q1MFI7;G3MXG6;G3N1H5;G3MWT1;G3MY71;G3N188;A0A3Q1LLT0;A0A3Q1MUR2;A0A3Q1MI29;A0A3Q1M667;A5D7Q2	Ig-like domain-containing protein	Ig-like domain-containing protein	1.76449	0.00152591
P02721;A0A452DJ42	ATP synthase-coupling factor 6, mitochondrial	ATP5PF	1.45932	0.00156079
A7E3T7;A0A3Q1MZ37;A0A3Q1NCY0;Q2KJC6;G5E5U7	S-adenosylmethionine synthase	MAT2A	1.27605	0.00156736
P28801;A0A3Q1LMV5;A0A452DHY4	Glutathione S-transferase P	GSTP1	1.34517	0.00158779
F1MRQ7	SH3 domain binding glutamate rich protein	SH3BGR	1.23181	0.00160476
E1BDM8;A0A3Q1LHB1	DEAD-box helicase 6	DDX6	1.23799	0.00163643
A4IFC3;A0A3Q1MGV5;G3MYW4;G3MZ94	Polyadenylate-binding protein	PABPC4	0.806997	0.00167687
P13183;A0A3Q1MQN6;A0A3Q1LKB8;A0A0N4STN2	Cytochrome c oxidase subunit 7B, mitochondrial	COX7B	0.534179	0.00168022
A5PKH8	PGM2L1 protein	PGM2L1	2.04339	0.00173328
A8E657;F1MY13	Alpha-aminoadipic semialdehyde synthase, mitochondrial	AASS	1.9175	0.00179702
Q2HJ38	Calponin-1	CNN1	0.673455	0.00196102
Q3T0B7;A0A3Q1MP79;A0A3Q1LX62;A0A3Q1LS99;A0A452DJI3	40S ribosomal protein S27-like	RPS27L	0.747008	0.00200475
Q5E9F5	Transgelin-2	TAGLN2	1.21378	0.00211583
F1MG82;A3KN49	Hypoxia inducible factor 1 subunit alpha inhibitor	HIF1AN	1.88639	0.00220991
Q3ZC09;A0A452DI31;A0A3Q1M0V5;A0A3Q1LMT0	Beta-enolase	ENO3	0.772195	0.0022421
A0A3Q1LPL8;A6QL97	Thioredoxin related transmembrane protein 3	TMX3	0	0.00227647
Q0II43;F1MLV3;A0A3Q1ME81;A0A3Q1LKV8;Q5D0G0	Thioredoxin-like 1	TXNL1	1.30855	0.00230542
O02739;A0A3Q1MJK1;A0A3Q1NAJ0;F1N0T3;Q862S0;A6QQ02;A0A3Q1LKH6;G3X7H8;Q862F5	Serpin B6	SERPINB6	1.30501	0.00231508
Q8HYI9;A0A452DI96	Prefoldin subunit 5	PFDN5	0.7913	0.00236606
Q3T0S7	Chromosome 14 open reading frame 166 ortholog	RTRAF	0.716658	0.00251728
Q56JU9;A0A3Q1NMC5;A0A3Q1NDD3;A0A3Q1N3Q0	40S ribosomal protein S24	RPS24	0.734826	0.00261702
Q27975;Q27965;A7LN90	Heat shock 70 kDa protein 1A	HSPA1A	0.788041	0.00273466
Q8MKH6;A0A3Q1M430;A0A3Q1MFN5;B1GVZ4;B1GVY6;A7YY27;G3MZI6;Q9TUM9;P13789;G3N264	Troponin T, slow skeletal muscle	TNNT1	1.22676	0.00280307
P10096;A0A3Q1M8J9;Q712W6;Q0QES8;Q862P5;Q862S2;Q862K5;Q865L2;O77679;Q2QJG6;A0A4D6BGW0	Glyceraldehyde-3-phosphate dehydrogenase	GAPDH	1.29098	0.00293236
A0A3Q1MRA9;A0A3Q1LUH0;A0A3Q1MNR3;Q3ZBT0;F1MMB8	CapZ-interacting protein	RCSD1	2.1781	0.00305406
Q32PA0;A0A3Q1M5A1	U1 small nuclear ribonucleoprotein C	SNRPC	0.63405	0.00312138
Q2KJB7;F1N1M7	Carnitine O-palmitoyltransferase 2, mitochondrial	CPT2	0.702662	0.00312492
A0A3Q1NC75	Calumenin	CALU	0.801093	0.00325628
Q2KJH9;F1N2L9	4-trimethylaminobutyraldehyde dehydrogenase	ALDH9A1	1.64275	0.00334576
Q3SYT7;F1MYH8	26S proteasome non-ATPase regulatory subunit 8	PSMD8	0.782	0.00335777
G3X6N3;Q6LBN7;C7FE01;P24627;B9VPZ5;B3VTM3;Q8MII0;Q2HJF0;E1BI82;A0A3Q1MUV9;A0A3Q1NEQ0;Q95M58;Q6LEB5;Q19KS1	Serotransferrin	TF	0.794979	0.00337744
P00514;A0A3Q1MBY4;Q17QF5;A0A3Q1MCI6	cAMP-dependent protein kinase type I-alpha regulatory subunit	PRKAR1A	0.825532	0.00343566
Q0P5M8	Mitochondrial-processing peptidase subunit alpha	PMPCA	2.33987	0.00393153
P46196;F1MI27	Mitogen-activated protein kinase 1	MAPK1	0.77067	0.00409859
F1N169;A0A3Q1M057;A0A3Q1LMA3;Q8WMQ6;Q95LH5;Q9TSA8	Filamin A	FLNA	0.735507	0.00416816
P06394;A6QNZ7	Keratin, type I cytoskeletal 10	KRT10	1.65944	0.00438465
F1MMX2;A5D7L9;A0A3Q1M8J5;A0A3Q1MFL5;A0A3Q1LNP2;A0A3Q1MW67;A0A3Q1LYE4;A0A3Q1M815	Nebulin related anchoring protein	NRAP	1.24691	0.0045129
Q01321;A0A3Q1M6L2	Cytochrome c oxidase subunit NDUFA4	NDUFA4	0.809478	0.00466974
F1N0W1;A0A3Q1LUD9	Uncharacterized protein	DIAPH1	1.33326	0.00467489
P38447;A0A452DIJ1	Endonuclease G, mitochondrial	ENDOG	0.619656	0.0047549
A0A3Q1MG42;A6QLN6;A0A3Q1LWN6;F1MYM9	Myosin heavy chain 11	MYH11	0.439032	0.00478695
P21793;D7NPV3;D7NPV5;D7NPV0	Decorin	DCN	1.73997	0.00556446
A0A3Q1MFR6	GOLD domain-containing protein	TMED2	0.737879	0.00568421
F1MZX6	Myosin heavy chain 13	MYH13	0.773675	0.00581049
Q2KHZ9;A0A3Q1LJK2	Glutaryl-CoA dehydrogenase, mitochondrial	GCDH	0	0.00581655
A0A3Q1MAQ1;G3MWR4	Sodium/potassium-transporting ATPase subunit beta	ATP1B1	0.763587	0.00587943
Q4U0T9;D3KAU5	Cysteine and glycine-rich protein 3	CSRP3	0.755495	0.00590879
Q3ZBU2;A0A3Q1LY77;A0A3Q1MDM7	CDGSH iron-sulfur domain-containing protein 1	CISD1	0.746508	0.00594703
F1MXY9;Q3B7L6;A0A3Q1LIG8	Serine/arginine-rich-splicing factor 6	SRSF6	2.08024	0.00595103
G3MXG3;F1MAY4;A0A3Q1LRJ9;A6QQ99	Coiled-coil domain containing 88A	CCDC88A	0.752077	0.00632281
Q2KIM3;A0A3Q1N1C2;F1MYH6;A0A3Q1N2L3;Q05B62;F1N399;Q2TBW7;F1MZN7	SNX1 protein	SNX1	0	0.00646998
P13605	Fibromodulin	FMOD	2.13502	0.00654424
A0A3Q1M1K1;Q2KJG3;F1MKH6	Asparagine--tRNA ligase, cytoplasmic	NARS	1.23749	0.00659479
Q5KR47;Q0VBX6	Tropomyosin alpha-3 chain	TPM3	0.794849	0.00665401
F1MHP6;A3KN12;Q6PWM2	Adenylosuccinate lyase	ADSL	1.32327	0.00688236
P01096	ATPase inhibitor, mitochondrial	ATP5IF1	1.30966	0.00716682
Q2KHU2	Leucine rich repeat containing 2	LRRC2	0	0.00725412
E1BB17;A0A3Q1MF67;G3MYE8	Heterogeneous nuclear ribonucleoprotein H3	HNRNPH3	1.37233	0.00737743
A0A140T861;Q28009	RNA-binding protein FUS	FUS	1.49911	0.00745106
P05786;F1MU12	Keratin, type II cytoskeletal 8	KRT8	2.35733	0.00802565
Q0VCZ8;A0A3Q1LWT4;A0A3S5ZPL3;A0A3Q1M3G1;A0A3Q1NM08;A0A3Q1LVU8;Q1LZF6	Acyl-CoA synthetase long-chain family member 1	ACSL1	1.20498	0.00836484
A0A3Q1MIY1	Ig-like domain-containing protein	Ig-like domain-containing protein	1.86478	0.00840443
P23934;A8YXY4	NADH dehydrogenase [ubiquinone] iron-sulfur protein 6, mitochondrial	NDUFS6	0.704106	0.00860094
F1MGE9;A6QQ09	Huntingtin interacting protein K	HYPK	0.768759	0.00872201
Q1LZB6;F1MPH9	Caprin-1	CAPRIN1	1.30027	0.00875251
Q95121	Pigment epithelium-derived factor	SERPINF1	1.87379	0.00877082
A0A3Q1LP42	SHSP domain-containing protein	HSPB7	1.28297	0.0091456
Q02365	NADH dehydrogenase [ubiquinone] 1 beta subcomplex subunit 3	NDUFB3	0.8141	0.00974173
Q28087	Connectin (Fragment)	Connectin (Fragment)	0	0.010376
F1N401;Q7YQK2;Q7YQK1	Collagen alpha-1(XII) chain	COL12A1	2.94834	0.0104912
Q0V899;F1N7H2;Q3MHK8	Uncharacterized protein METTL7A (Fragment)	METTL7A	1.41091	0.0116375
P10790;C0LSL0;Q58DW1;Q6VTH7;A0A0A0YT41;A0A0U1WLT2;Q09139;A0A3Q1M9G9	Fatty acid-binding protein, heart	FABP3	0.697375	0.0118096
F1MYD0;Q6QRN4;G3N0Q3	Cullin 1	CUL1	0.813388	0.011879
Q0VCI8	Protein phosphatase 1 regulatory inhibitor subunit 14C	PPP1R14C	1.57176	0.0119736
A0A3Q1LZ09;Q5EA67;Q3T052;F1MMD7;A0A3Q1MA31;A0A3Q1MGQ6	Inter-alpha-trypsin inhibitor heavy chain H4	ITIH4	0.779456	0.0141078
E1BDP3	Succinate-semialdehyde dehydrogenase	ALDH5A1	1.44755	0.0146225
P00974;P00975;P04815;A0A3Q1MBE1;A0A3Q1M0F4	Pancreatic trypsin inhibitor	Pancreatic trypsin inhibitor	0.644063	0.015585
P81644	Apolipoprotein A-II	APOA2	0.796419	0.0163933
E1BHT5	Ubiquitin protein ligase E3 component n-recognin 4	UBR4	1.72122	0.017179
F6QIC1;A5PJM2;F8SWQ8	Troponin I2, fast skeletal type	TNNI2	0.782706	0.0197788
P07471	Cytochrome c oxidase subunit 6A2, mitochondrial	COX6A2	0.816461	0.0199234
Q08E14;P04258	Collagen alpha-1(III) chain	COL3A1	0.629767	0.0212018
A0A3Q1LLM3;A0A3Q1MDK0;Q2KJ56	Homer protein homolog 1	HOMER1	0.474642	0.0220314
P35816;F1MG92	[Pyruvate dehydrogenase [acetyl-transferring]]-phosphatase 1, mitochondrial	PDP1	0.597927	0.0226099
A0A3Q1LM63;Q05B89;A0A3Q1LG04	NIF3-like protein 1	NIF3L1	0.572191	0.0247793
A0A3Q1LWV8;A0A3Q1LUE9;G3X7I5;G3MZE0;A0A3Q1N2B9;A0A3Q1MWF5	Ig-like domain-containing protein	Ig-like domain-containing protein	1.57061	0.0250232
A0A3Q1M3L6	Uncharacterized protein	A0A3Q1M3L6	0.758329	0.0256154
Q3MHX5;A5D9G3	Succinate--CoA ligase [GDP-forming] subunit beta, mitochondrial	SUCLG2	1.34343	0.0271015
Q5E9V3	Myozenin-2	MYOZ2	1.61771	0.0276392
Q3T0U1	LRP chaperone MESD	MESD	0	0.0277056
P41541	General vesicular transport factor p115	USO1	0.769752	0.0297238
Q2KIV8;A0A3Q1LSN6	Glutathione S-transferase	GSTM3	1.31036	0.0326299
P02639	Protein S100-A1	S100A1	1.63423	0.0341293
F1N153;G3MZE5	Uncharacterized protein	THOC2	0.542599	0.0360378
P22292;A5D954	Mitochondrial 2-oxoglutarate/malate carrier protein	SLC25A11	1.27298	0.0369741
A0A0A0MPA0;Q32T06	SERPIN domain-containing protein	LOC784932	1.41913	0.0370447
A6QR32;A0A3Q1LZQ7;A1L520;A0A3Q1LWK0	ADP-ribosylation factor GTPase-activating protein 2	ARFGAP2	1.33476	0.0382743
A0A3Q1MU33;P81287;F6QVC9	Annexin	ANXA5	0	0.0421688
Q2KJ44;A0A3Q1LL25	Serine/threonine-protein phosphatase 2A activator	PTPA	2.06432	0.042188
Q3ZBE5	Pre-mRNA-splicing factor SLU7	SLU7	0.535162	0.045023
A0A3Q1LT33;A0A3Q1NEU5;F1MJ10	E3 ubiquitin-protein ligase	NEDD4	0	0.0460696
Q05B55;F1MZ96;F1MH40;B0JYP6	IGK protein	IGK	0.753102	0.0477204
Q0IIG7;G3N2V0	Ras-related protein Rab-5A	RAB5A	Infinite	2.36e-24
Q08E32	CHMP4B protein	CHMP4B	Infinite	3.13e-21
A0A3Q1M3Q7;Q29RV1;F1MEN8	Protein disulfide-isomerase A4	PDIA4	Infinite	2.25e-20
F1MC75;A6QLQ6;A0A3Q1M7B6	Parvin beta	PARVB	Infinite	4.8e-20
Q2KIK0;A0A452DHZ1;A0A3Q1LWL8;G1K147	Protein SGT1 homolog	SUGT1	Infinite	7.65e-20
A7Z018;A0A3Q1LX10;F6PTX8	RCC1 protein	RCC1	Infinite	8.27e-20
Q3T0T5;A0A059NZ16;A0A452DJ94	Jupiter microtubule associated homolog 1	JPT1	Infinite	6.44e-19
A2VE25	ANK1 protein	ANK1	Infinite	1.12e-18
A0A3Q1LQT4;F1MIC9;A5PKJ3;A0A3Q1LJA4;A0A3Q1M3Y3	Dynactin subunit 1	DCTN1	Infinite	1.92e-18
A0A3Q1MRF4;A6QP26;B2CZT3;F6QK60	NAD-dependent protein deacetylase	SIRT2	Infinite	2.79e-18
G3X6U5;Q58DU7	SH3 domain-binding glutamic acid-rich-like protein	SH3BGRL	Infinite	7.6e-18
P41500	Acylphosphatase-1	ACYP1	Infinite	9.72e-18
F1N091	Coiled-coil domain containing 6	CCDC6	Infinite	1.29e-17
A7MBC5	IARS protein	IARS	Infinite	2.06e-17
A1A4L7	Glutathione S-transferase Mu 1	GSTM4	Infinite	6.76e-17
Q2KI72;A0A3Q1LVH0;A0A3Q1LJU7	Mitogen-activated protein kinase	MAPK9	Infinite	1.17e-16
Q3SZ15	Eukaryotic translation elongation factor 1 epsilon 1	EEF1E1	Infinite	2.17e-16
A0A3Q1M053;A8E4L8;A0A3Q1N3M0;A0A3Q1LT18;A0A3Q1MHZ6;A0A3Q1MH82;A0A3Q1M7E1;A0A3Q1LFJ4;A0A3Q1LLM7;A0A3Q1M805	LIM domain 7	LMO7	Infinite	4.56e-16
G3MZW4	SH3 domain and tetratricopeptide repeats 1	SH3TC1	Infinite	4.73e-16
E1BL45;A0A3Q1MWC4;A0A3Q1LYZ2	EH domain binding protein 1 like 1	EHBP1L1	Infinite	1.33e-15
P28800	Alpha-2-antiplasmin	SERPINF2	Infinite	1.59e-15
A0A3Q1M465;Q58D31;A0A3Q1NA36;A0A3Q1MUN0	Sorbitol dehydrogenase	SORD	Infinite	3.19e-15
A0A452DJ21;Q9N0T5;A0A3Q1NEI6	Eukaryotic translation initiation factor 4E	EIF4E	Infinite	3.45e-15
A0A452DIU2;A0A3Q1N5A9;P00517	cAMP-dependent protein kinase catalytic subunit alpha	PRKACA	Infinite	5.38e-15
E1B916;P12624;F1N2N5	Myristoylated alanine-rich C-kinase substrate	MARCKS	Infinite	5.38e-15
Q2KIS7;A0A3Q1LZS5;A0A452DIU4	Tetranectin	CLEC3B	Infinite	1.4e-14
Q3SZ20	Serine hydroxymethyltransferase, mitochondrial	SHMT2	Infinite	1.44e-14
Q3ZBG5	BAG family molecular chaperone regulator 2	BAG family molecular chaperone regulator 2	Infinite	1.45e-14
Q5BIN5	Peptidyl-prolyl cis-trans isomerase NIMA-interacting 1	PIN1	Infinite	3.08e-14
F1MTX7;A0A3Q1LXT8	Aspartate--tRNA ligase, cytoplasmic	DARS	Infinite	4.61e-14
A0A3Q1MKC7;Q08E45;A0A3Q1MB42;A0A3Q1LJZ2;A0A3Q1LUJ3;A8E4M2	Calcium/calmodulin dependent protein kinase II alpha	CAMK2A	Infinite	5.17e-14
E1BEK5	Olfactory receptor	LOC618052	Infinite	7.76e-14
A0A3Q1MCV0;Q32S21	Hydroxysteroid 17-beta dehydrogenase 8	HSD17B8	Infinite	7.98e-14
A0A3Q1M1B1;Q9TR36;A0A452DJF3	Phosphatidylinositol transfer protein beta isoform	PITPNB	Infinite	8.31e-14
Q3SZL3;G8JL05	Lysophospholipid acyltransferase 5	LPCAT3	Infinite	8.36e-14
Q58CY6;A0A140T841	Prostamide/prostaglandin F synthase	PRXL2B	Infinite	9.64e-14
A7YVH8;F1MBJ1;A0A3Q1LZX7;A0A3Q1LT71;A0A3Q1ML20;A0A3Q1NJ52;A0A3Q1LT78;A0A3Q1LTB4	IQWD1 protein (Fragment)	IQWD1	Infinite	1.92e-13
A0A3Q1N3E8;Q0P568	Ubiquitin recognition factor in ER associated degradation 1	UFD1	Infinite	1.95e-13
C3V9V7;G5E666	RNP24	TMED2	Infinite	2.08e-13
P00735;A0A452DI66	Prothrombin	F2	Infinite	4.2e-13
A0A3Q1LR99;A4IFK3	Leiomodin 1	LMOD1	Infinite	5.76e-13
Q28141;G5E5N3	ATP-dependent RNA helicase A	DHX9	Infinite	7.91e-13
Q3ZBW4	Proliferating cell nuclear antigen	PCNA	Infinite	9.69e-13
A0A3Q1LTT9	Mitogen-activated protein kinase	MAPK14	Infinite	1.04e-12
A0A3Q1LPG0	Uncharacterized protein	A0A3Q1LPG0	Infinite	1.19e-12
Q0V892	Centrosome protein 4 (Fragment)	CEP135	Infinite	1.29e-12
A6QPB5	PGM1 protein	PGM1	Infinite	1.4e-12
Q32PB8	40S ribosomal protein S21	RPS21	Infinite	1.44e-12
Q28024	Guanine nucleotide-binding protein G(I)/G(S)/G(O) subunit gamma-12	GNG12	Infinite	1.68e-12
F1N6Q0;A7E312;A8NJX6	DnaJ heat shock protein family (Hsp40) member A4	DNAJA4	Infinite	1.95e-12
Q3ZC71	Dolichol-phosphate mannosyltransferase subunit 3	DPM3	Infinite	2.23e-12
Q2KI93;F1MMK7	GTP-binding protein	RRAD	Infinite	2.3e-12
Q02380	NADH dehydrogenase [ubiquinone] 1 beta subcomplex subunit 5, mitochondrial	NDUFB5	Infinite	3.38e-12
A0A3Q1LU64;Q59HJ6;A0A140T842	Lon protease homolog, mitochondrial	LONP1	Infinite	3.74e-12
Q58CU3;A0A3Q1LQU6	HSPB1-associated protein 1	HSPBAP1	Infinite	3.82e-12
E1BHE1;A0A3Q1LPH8	TAO kinase 3	TAOK3	Infinite	4.13e-12
A0A3Q1MMJ3;A5PJN2;A0A3Q1MTE4	ERO1-like protein alpha	ERO1A	Infinite	7.17e-12
A0A3Q1MR69;Q2YDP3	Dr1-associated corepressor	DRAP1	Infinite	7.73e-12
A0A3Q1MAK6;A6QPP2;F6R4P6	Serpin family D member 1	SERPIND1	Infinite	8.67e-12
P37980	Inorganic pyrophosphatase	PPA1	Infinite	1.24e-11
Q28852;A0A0N4STN0;E1BAB3;V6F959;E1BCK5	ATP synthase subunit g, mitochondrial	ATP5MG	Infinite	1.58e-11
Q9TTK8	Creatine kinase U-type, mitochondrial	CKMT1	Infinite	1.76e-11
Q2KIJ6;F1MES6	UBX domain-containing protein 6	UBXN6	Infinite	1.94e-11
A0A3Q1LUH2	Zinc finger protein 317	ZNF317	Infinite	2.3e-11
Q5E9A6	Vacuolar protein-sorting-associated protein 25	VPS25	Infinite	2.54e-11
F1MUP9	Vesicle amine transport 1	VAT1	Infinite	3.13e-11
Q56K14	60S acidic ribosomal protein P1	RPLP1	Infinite	4.51e-11
P17248	Tryptophan--tRNA ligase, cytoplasmic	WARS	Infinite	4.79e-11
E1BNQ9	Uncharacterized protein	HNRNPUL2	Infinite	4.99e-11
P80724	Brain acid soluble protein 1	BASP1	Infinite	7.12e-11
A0A3Q1M9Y6	Myomesin 3	MYOM3	Infinite	7.95e-11
A9ZTJ9;A0A452DIC7;P63099	Calcineurin B (Fragment)	Calcineurin B (Fragment)	Infinite	8.01e-11
P27595;F1MZV1;A0A3S5ZPF0;Q5W5U3;A0A3Q1M0F0	Hexokinase-1	HK1	Infinite	8.12e-11
F1MXZ2;A0A3Q1N4D0;B2DG18	Solute carrier family 16 member 3	SLC16A3	Infinite	8.2e-11
A0A3Q1LIG1;A6QLL2	Metaxin 2	MTX2	Infinite	1.21e-10
Q3SYX9;G3MXC8	Actin-related protein 2/3 complex subunit 5	ARPC5	Infinite	1.45e-10
E1BKY9	Coproporphyrinogen oxidase	CPOX	Infinite	1.68e-10
F1MLW0;A0A3Q1LTX4;Q8HYY3;O18960;Q27976;Q32L20	Non-muscle caldesmon	CALD1	Infinite	2.09e-10
A0A3Q1N134;Q08DH6;REV__A0A3Q1N8W5;REV__Q3SZK7;REV__E1BJF0	Heterogeneous nuclear ribonucleoprotein U	HNRNPU	Infinite	2.53e-10
A7MB70	Semaphorin-3C	SEMA3C	Infinite	4.36e-10
Q3T0G5	Pyridoxal phosphate homeostasis protein	PLPBP	Infinite	6.47e-10
P01044	Kininogen-1	KNG1	Infinite	7.89e-10
F6PYH3;Q3SWY7	Splicing factor 3a subunit 3	SF3A3	Infinite	8.33e-10
F1MZK8;Q0II34	Prolyl endopeptidase like	PREPL	Infinite	9.28e-10
Q8HXG6	NADH dehydrogenase [ubiquinone] 1 alpha subcomplex subunit 11	NDUFA11	Infinite	9.87e-10
A0A3Q1LUG9	Uncharacterized protein	TXNDC5	Infinite	1.46e-09
E1BGS2;A0A3Q1MT38;A0A3Q1LWD7;A0A3Q1MCT3;A0A3Q1M516;A0A3Q1MFK8	Uncharacterized protein	ACAD10	Infinite	1.85e-09
E1BP87;A0A3Q1MDD2;A0A3Q1LZ74	Myosin heavy chain 4	MYH4	Infinite	2.61e-09
P63258	Actin, cytoplasmic 2	ACTG1	Infinite	3.01e-09
A0A3Q1NCA0;F1MI60;Q58CV3;A0A3Q1LST1;Q2T9M1;F1N6J2	Mitogen-activated protein kinase kinase kinase kinase 4	MAP4K4	Infinite	3.43e-09
A0A3Q1LZ73;A0A3Q1N446;A0A452DJF0;E1BD52;A0A3Q1LJP7	Transmembrane protein 245	TMEM245	Infinite	5.96e-09
A0A3Q1MMC8	Uncharacterized protein	A0A3Q1MMC8	Infinite	6.52e-09
A0A3Q1NBQ9;A5D7E6;A0A3Q1NA52;F6QCC9	Tetraspanin	CD82	Infinite	7.33e-09
Q0VD53;E1BMM4;A0A3Q1MSA5	Vacuolar protein sorting-associated protein 26A	VPS26A	Infinite	8.3e-09
A0A3Q1N6W1;Q0VC96;A0A3Q1MXF1	Thymocyte nuclear protein 1	THYN1	Infinite	8.78e-09
A6QPY8	Peptidyl-prolyl cis-trans isomerase NIMA-interacting 4	PIN4	Infinite	1.08e-08
A0A3Q1MHV0;Q5E9C2	Dolichyl-diphosphooligosaccharide--protein glycosyltransferase subunit DAD1	DAD1	Infinite	1.25e-08
A0A3Q1MHT3;A0A3Q1MVU3;Q28115	Glial fibrillary acidic protein	GFAP	Infinite	1.31e-08
A0A3Q1MBQ7;E1BMG2;A0A3Q1MCT2	Dynein axonemal heavy chain 5	DNAH5	Infinite	1.49e-08
A0A3Q1LZA2;A0A3Q1LRY8;A0A3Q1MYV4	Uncharacterized protein	LSAMP	Infinite	1.71e-08
Q58D76;Q58D01;Q0V8N4;Q58DA0;A0A452DI44	Proteasome 26S non-ATPase subunit 4 isoform 1	PSMD4	Infinite	1.75e-08
A0A3Q1MG73;F1MYN5;A5D7S8;A0A3Q1MJB2	Fibulin-1	FBLN1	Infinite	1.77e-08
A0A3Q1MU86;A0A3Q1N127;A0A3Q1MTP9;E1BMQ6	Calcium-transporting ATPase	ATP2A3	Infinite	2.32e-08
A1A4J9;A0A3Q1N9H8	DnaJ (Hsp40) homolog, subfamily A, member 3	DNAJA3	Infinite	2.41e-08
A1L5B1;Q3ZBD0	Proteasome 26S non-ATPase subunit 7 (Fragment)	PSMD7	Infinite	2.46e-08
A6QLC3;F1MQK6;A0A3Q1LX27	E3 ubiquitin-protein ligase (Fragment)	E3 ubiquitin-protein ligase (Fragment)	Infinite	3.91e-08
F1MM30;A0JNH8	Dipeptidyl peptidase like 10	DPP10	Infinite	4.49e-08
A0A3Q1LVE7;P61286	Polyadenylate-binding protein	PABPC1	Infinite	4.56e-08
Q0VCY8	Phosphoprotein enriched in astrocytes 15	PEA15	Infinite	4.59e-08
A7E382;A0A3Q1LM79;A0A3Q1MDX0;A0A3Q1LTW5;A0A3Q1MDN4;A0A3Q1N4X4;A0A3Q1LR08;A0A3Q1NNP9;A0A3Q1MYB4;Q08DF4;E1BA62;A0A3Q1M0E8;A0A3Q1MFG5;F1MW91;A6H7I5;A0A3Q1MIC9;A0A3Q1MSP7	Uncharacterized protein (Fragment)	A7E382;A0A3Q1LM79;A0A3Q1MDX0;A0A3Q1LTW5;A0A3Q1MDN4;A0A3Q1N4X4;A0A3Q1LR08;A0A3Q1NNP9;A0A3Q1MYB4;Q08DF4;E1BA62;A0A3Q1M0E8;A0A3Q1MFG5;F1MW91;A6H7I5;A0A3Q1MIC9;A0A3Q1MSP7	Infinite	6.16e-08
F1MMJ2;Q5EA96;A0A3Q1MEK3;P31836;A7E344;A0A3Q1N1J8;Q7M2T3;F1N1W7;A0A3Q1M900;A0A3Q1MGY6	Neural cell adhesion molecule 1	NCAM1	Infinite	8.11e-08
P61420;A0A3Q1LUK6	V-type proton ATPase subunit d 1	ATP6V0D1	Infinite	9.8e-08
Q9N1C7	Creatine kinase (Fragment)	CKB	Infinite	1.02e-07
F1MZJ5;A0A3Q1M4H2	ADAM metallopeptidase domain 9	ADAM9	Infinite	1.07e-07
Q5E983;Q2VYC3;A0A3Q1LLH1	Elongation factor 1-beta	EEF1B	Infinite	1.24e-07
Q2KJF1;A0A3Q1MJT2	Alpha-1B-glycoprotein	A1BG	Infinite	1.47e-07
A0A3Q1MB35;Q32LM2	Small glutamine-rich tetratricopeptide repeat-containing protein alpha	SGTA	Infinite	1.96e-07
Q8MII4;Q2NKV6;Q2KIX0;Q17QH0;P68301;P67983;P58280;P55943;P55942;F6PXS5;A0A3Q1M6Y6;A0A3Q1M9T6	Metallothionein (Fragment)	mt-1a	Infinite	2.65e-07
G3MY21;P26201	Platelet glycoprotein 4	CD36	Infinite	3.06e-07
Q3SYW3	Hematopoietic cell-specific Lyn substrate 1	HCLS1	Infinite	4.34e-07
A0A3Q1MQN4;A5D7E0	RAB35, member RAS oncogene family	RAB35	Infinite	5.11e-07
P62763;A0A3Q1MET3	Visinin-like protein 1	VSNL1	Infinite	6.25e-07
P08728	Keratin, type I cytoskeletal 19	KRT19	Infinite	6.41e-07
Q5E9Y6;A0A3Q1LJH2;A0A3Q1LY96	Exopolyphosphatase PRUNE1	PRUNE1	Infinite	6.9e-07
P00586;A0A452DJ91	Thiosulfate sulfurtransferase	TST	Infinite	8.77e-07
Q3ZBX7	Ankyrin repeat domain-containing protein 1	ANKRD1	Infinite	1.54e-06
P81126;A0A3Q1MQ08	Beta-soluble NSF attachment protein	NAPB	Infinite	1.6e-06
Q148I9;F1MCN8	AMACR protein (Fragment)	AMACR	Infinite	1.66e-06
A2VE20	UBE2G1 protein	UBE2G1	Infinite	1.82e-06
G3MZE2;A0A3Q1M0G8	Non-specific serine/threonine protein kinase	PAK2	Infinite	2.33e-06
A7MBI0;A0A3Q1M3F4	Protein kinase C and casein kinase substrate in neurons protein 1	PACSIN1	Infinite	2.95e-06
F1MNS5	Ectonucleotide pyrophosphatase/phosphodiesterase 1	ENPP1	Infinite	3.06e-06
Q2KJ97	Neurochondrin	NCDN	Infinite	5.42e-06
A0A3Q1NBH6	ANK_REP_REGION domain-containing protein	GLS	Infinite	5.78e-06
P11023;E1BNX1	Ras-related protein Rab-3A	RAB3A	Infinite	5.87e-06
F1N270;A0A3Q1M4W9;Q862J3;Q2KJ66;P39942	V-type proton ATPase subunit D	ATP6V1D	Infinite	7.53e-06
P48018;A0A3Q1LR55;A0A452DI49;Q9BDY5;G5E6N8	Synaptotagmin-1	SYT1	Infinite	8.61e-06
P60902	Protein S100-A10	S100A10	Infinite	9.17e-06
G3MZH4;F1MF68;A0A3Q1M952	AP-1 complex subunit gamma	AP1G1	Infinite	1.06e-05
F6RB08;A5PJN3	Kinesin motor domain-containing protein	Kinesin motor domain-containing protein	Infinite	0.00010954
Q862R4;Q8HZP4;G1K1K0;O46414;A0A3Q1LVU1;A0A3Q1MNC0;A1XEA2;A1XEB9;Q862D5;Q862J4;A0A3Q1MJ65;B0JYQ1;A0A3Q1NGZ9	Ferritin (Fragment)	Ferritin (Fragment)	Infinite	0.00014549
Q1JPJ2;A0A3Q1LVC8;A0A452DKI9	Xaa-Pro aminopeptidase 1	XPNPEP1	Infinite	0.00016433
Q2KJ30;A0A3Q1LQ92;F1MTP2;A0A3Q1LYA7;Q0VCI3;A0A3S5ZPA1;A0A3Q1MQJ1;A0A3Q1LZ49	Carboxylic ester hydrolase	CES1	Infinite	0.00024505
E1B864;A0A3Q1M9I5;A0A3Q1MRM3	Integrin beta	ITGB4	Infinite	0.00041505
Q29RT7;A0A3Q1MI24	TIP41, TOR signaling pathway regulator-like (S. cerevisiae)	TIPRL	Infinite	0.00057808
Q3ZC32	Optineurin	OPTN	Infinite	0.00097533
F1MZP0;B1PK18;A0A3Q1MPG8	1,4-alpha-glucan branching enzyme 1	GBE1	Infinite	0.00205624
Q2TBX2;G5E5K1	Prefoldin subunit 3	VBP1	Infinite	0.0031295
E1BEM1	Eukaryotic elongation factor 2 kinase	EEF2K	Infinite	0.00810717
P02459	Collagen alpha-1(II) chain	COL2A1	Infinite	0.0100248
F1MXW4	Sodium/potassium-transporting ATPase subunit alpha	ATP4A	Infinite	0.0101215
F6QHI8;A4FV23	Uncharacterized protein	DDX21	Infinite	0.0341716

## Sheet: Common
Protein IDs	Protein name	Gene
Q5E966	Eukaryotic translation initiation factor 3 subunit I	EIF3I
A0A3Q1MKC7;Q08E45;A0A3Q1MB42;A0A3Q1LJZ2;A0A3Q1LUJ3;A8E4M2	Calcium/calmodulin dependent protein kinase II alpha	CAMK2A
P61356	60S ribosomal protein L27	RPL27
A6QLT5;A1L505;A0A3Q1LI18	UBAP2L protein	UBAP2L
A0A3Q1M0V1;Q3MHM6;F1MM34;A0A3Q1MLR1;A0A3Q1M9M0;G3N2U8	Catenin alpha-1	CTNNA1
Q1RMM1;A0A3Q1MVB8	Zinc finger CCCH domain-containing protein 15	ZC3H15
F1N269;Q28824	Myosin light chain kinase, smooth muscle	MYLK
F1N6D5;A4FUD3;A0A3Q1MII4	116 kDa U5 small nuclear ribonucleoprotein component	EFTUD2
F6QH94;A6QNL5;A0A3Q1MRD2;Q0V8C4	Protein disulfide isomerase family A member 6	PDIA6
F1MTZ0;Q3SZX2	Protein phosphatase inhibitor 2	PPP1R2
Q5E9C0;A0A3Q1M5B4	Ras suppressor protein 1	RSU1
A0A452DKJ4;A6QP70;A0A3Q1LXQ7	Beta-sarcoglycan	SGCB
Q5E9A6	Vacuolar protein-sorting-associated protein 25	VPS25
A0A3Q1MEK5;A0JN52	Splicing factor 3B subunit 3	SF3B3
Q2T9X2;F1N0E5	T-complex protein 1 subunit delta	CCT4
F1N0F7;Q3T0Z6;A8KC77	Eukaryotic translation initiation factor 5	EIF5
Q3T171;A0A3Q1M547	60S ribosomal protein L36	RPL36
A0A3Q1N6W1;Q0VC96;A0A3Q1MXF1	Thymocyte nuclear protein 1	THYN1
A7YWC6;A0A3Q1LGJ2;A0A3Q1LUN2;A0A3Q1MMQ9	SUB1 homolog, transcriptional regulator	SUB1
A0A3Q1LQT4;F1MIC9;A5PKJ3;A0A3Q1LJA4;A0A3Q1M3Y3	Dynactin subunit 1	DCTN1
A4IFC3;A0A3Q1MGV5;G3MYW4;G3MZ94	Polyadenylate-binding protein	PABPC4
F1MKE9;Q3SZV0	Spectrin beta chain	SPTB
A0A3Q1LLM3;A0A3Q1MDK0;Q2KJ56	Homer protein homolog 1	HOMER1
Q3T0L9;F1MLE8;A0A3Q1MMA1	SEC22 vesicle trafficking protein homolog B (S. cerevisiae)	SEC22B
Q0P5A1	Dynactin subunit 3	DCTN3
P17248	Tryptophan--tRNA ligase, cytoplasmic	WARS
F1N1G7;A0A3Q1MXL6;Q3MHM9;A0A3Q1MNK8;A0A3Q1LQD8;A7E3C1;Q0II58;A7E364	Kinesin-like protein	KIF5B
A7YW98	Arginine--tRNA ligase, cytoplasmic	RARS
Q3ZCI4;A0A3S5ZPM3;Q862J6	6-phosphogluconate dehydrogenase, decarboxylating	PGD
Q05752	NADH dehydrogenase [ubiquinone] 1 alpha subcomplex subunit 7	NDUFA7
A0A3Q1LIG1;A6QLL2	Metaxin 2	MTX2
F1MZU2;A0A3Q1MR04;A0A3Q1LSE5	N-ethylmaleimide sensitive factor, vesicle fusing ATPase	NSF
E1BEK5	Olfactory receptor	LOC618052
Q2KII9	Dynein cytoplasmic 1 light intermediate chain 1	DYNC1LI1
U3Q123;A0A3Q1LTY0;U3Q4C5;A0A3Q1MDE6;E1BDB0;A0A3Q1LQ12;A0A3Q1LWK1;A0A3Q1LPL7;A0A3Q1LU85	Erythrocyte membrane protein band 4.1 like 2	EPB41L2
A6H7B5;A0A3Q1MRF3	COP9 signalosome complex subunit 3	COPS3
Q3T0V7	Endothelial differentiation-related factor 1	EDF1
A0JN39	Coatomer subunit beta	COPB1
A0A3Q1M4R3;Q862D4	L-lactate dehydrogenase	L-lactate dehydrogenase
Q3T0M7	Ran-specific GTPase-activating protein	RANBP1
A0A140T832;A5PK63	40S ribosomal protein S17	RPS17
G5E630;B7TCH8;C0KTK9	USP9X	USP9X
Q32PF3;A0A452DIL1	PEST proteolytic signal-containing nuclear protein	PCNP
A7MBJ5	Cullin-associated NEDD8-dissociated protein 1	CAND1
Q3B7M9;F1MU24	Glycogen phosphorylase, brain form	PYGB
Q862R3;Q3T003;F1MHJ6	Similar to ribosomal protein L18a (Fragment)	Similar to ribosomal protein L18a (Fragment)
F1MLV1;A0A3Q1LQF0;Q2KIW6;A0A3Q1M8B0;Q9TR09	26S proteasome regulatory subunit 10B	PSMC6
Q2KJ17;A0A3Q1MHI5	G3BP stress granule assembly factor 2	G3BP2
A0A3Q1LW55;A0A3Q1MTC3;F1MLS3	Phosphoinositide phospholipase C	PLCL1
A0A3Q1MKU5;Q08E38	Pre-mRNA-processing factor 19	PRPF19
Q5EA36;F1MI47;Q2HJ77	RNA-binding protein 14	RBM14
Q148I9;F1MCN8	AMACR protein (Fragment)	AMACR
Q3T0B2;F1MXE4	26S proteasome non-ATPase regulatory subunit 6	PSMD6
E1BEM1	Eukaryotic elongation factor 2 kinase	EEF2K
A0A3Q1MDI3;Q2KI42	26S proteasome non-ATPase regulatory subunit 11	PSMD11
Q3ZBL0;G5E6E7;A0A3Q1M4V2;A0A3Q1MNA8;A0A3Q1N9V4	Small nuclear ribonucleoprotein G	SNRPG
Q2KJ46;Q9TS76	26S proteasome non-ATPase regulatory subunit 3	PSMD3
A0A3Q1LU64;Q59HJ6;A0A140T842	Lon protease homolog, mitochondrial	LONP1
F1MMJ2;Q5EA96;A0A3Q1MEK3;P31836;A7E344;A0A3Q1N1J8;Q7M2T3;F1N1W7;A0A3Q1M900;A0A3Q1MGY6	Neural cell adhesion molecule 1	NCAM1
A2VDN6	Splicing factor 3A subunit 1	SF3A1
Q29RT7;A0A3Q1MI24	TIP41, TOR signaling pathway regulator-like (S. cerevisiae)	TIPRL
Q3ZC32	Optineurin	OPTN
E1BGJ0;A0A0A1GK11	LDL receptor related protein 1	LRP1
A0A3Q1MD98;Q3ZBH9	DNA replication licensing factor MCM7	MCM7
Q0IIK5;A7E3W7	ATP-dependent RNA helicase DDX1	DDX1
A4IFA7	Carbonyl reductase family member 4	CBR4
Q1RMU4;A0A3Q1MZY2;G3N0U8;A0A3Q1LSF1	Erlin-2	ERLIN2
F1N1S2;A0A3Q1MTY6;Q148E3	Microtubule associated protein 1B	MAP1B
A7E307;F6R9E0;A7E396	DDX17 protein	DDX17
A0A3Q1MR68;A0A3Q1LU90;Q1RMR3	Cortactin	CTTN
M5FHS4;A5D7D4;F6Q087;A7YWL9;A0A3Q1MH45	G1 to S phase transition 1	GSPT1
B8YB77;A0A3Q1MWC7;F1N3V0;B8Y898	Malic enzyme	ME1
G3MX30;F1N5F0	Ovochymase 1	OVCH1
Q29RI6;A0A3Q1M1I0	Calcium-binding protein 39	CAB39
Q3T0V4;A0A3G7FIP1;A1XED6;A0A3Q1M963	40S ribosomal protein S11	RPS11
F1MG82;A3KN49	Hypoxia inducible factor 1 subunit alpha inhibitor	HIF1AN
Q3SZ59;A0A3Q1LXV7;Q3ZCJ0;G8JL02;F1MG09	60S ribosomal protein L36a	RPL36A
A0A3Q1MRA9;A0A3Q1LUH0;A0A3Q1MNR3;Q3ZBT0;F1MMB8	CapZ-interacting protein	RCSD1
A0A3Q1MKK7;F1MSQ9;A5D7N8;A0A3Q1MVE5;A0A3Q1LPP7;P01251;P01250;F1MCA8;P01249	Thymopoietin	TMPO
A4FV84	mRNA turnover protein 4 homolog	MRTO4
P00426	Cytochrome c oxidase subunit 5A, mitochondrial	COX5A
F1MHL1;Q5EAC6;Q58D03;Q58DN6	Hsp90 co-chaperone Cdc37	CDC37
F1MLW0;A0A3Q1LTX4;Q8HYY3;O18960;Q27976;Q32L20	Non-muscle caldesmon	CALD1
Q3ZCD7;A0A3Q1LS26;A0A3Q1LZT2	Very-long-chain enoyl-CoA reductase	TECR
Q32PJ9;F1MIE2;A7E3V0;A0A3Q1LVE4	Sequestosome 1	SQSTM1
P41541	General vesicular transport factor p115	USO1
G8JL06;A5D7N2;A0A3Q1MBN5	Histone H2B	HIST1H2BJ
Q58DU5	Proteasome subunit alpha type-3	PSMA3
Q17QG2	Nuclear migration protein nudC	NUDC
G3MY56	Protein phosphatase 1 regulatory subunit 27	PPP1R27
A7MBI6	GLOD4 protein	GLOD4
Q56K10;A0A3Q1M3W4	40S ribosomal protein S15	RPS15
A0A3Q1MBQ8;A6QQD7;A0A3Q1N3Y2	Histidine rich calcium binding protein	HRC
Q02827	NADH dehydrogenase [ubiquinone] 1 subunit C2	NDUFC2
A0A3Q1MUU9;F1MWR8;Q2NKZ1	T-complex protein 1 subunit eta	CCT7
A0A3Q1N4G2;Q28851;A0A3Q1ML66	Uncharacterized protein	A0A3Q1N4G2;Q28851;A0A3Q1ML66
P28800	Alpha-2-antiplasmin	SERPINF2
Q3ZCF0;A0A3Q1LSJ7;A0A3Q1MCA4	Dynactin subunit 2	DCTN2
Q2KHZ9;A0A3Q1LJK2	Glutaryl-CoA dehydrogenase, mitochondrial	GCDH
Q2KJ32;A0A3Q1N308;A0A3Q1MFJ3	Methanethiol oxidase	SELENBP1
Q2KI56	COP9 signalosome complex subunit 7b	COPS7B
A0A3Q1LL35	Uncharacterized protein	A0A3Q1LL35
P26882;Q862E6	Peptidyl-prolyl cis-trans isomerase D	PPID
Q3SWZ3;A0A3Q1LT08;A0A452DIB2	Syntaxin-4	STX4
P35526;F1MIH4;A0A3Q1MD28;A0A3Q1MRM9	Chloride intracellular channel protein 5	CLIC5
E1BL26	Ring finger protein 123	RNF123
E1BB17;A0A3Q1MF67;G3MYE8	Heterogeneous nuclear ribonucleoprotein H3	HNRNPH3
P68509;F1MPT3	14-3-3 protein eta	YWHAH
Q27991;A0A452DIZ9;A0A3Q1LNB7;Q27990	Myosin-10	MYH10
A0A3Q1MVK4;A0A3Q1LS15;A0A3Q1N9Q2;A0A3Q1M2H3;A0A3Q1M526;F1MDB9	Transforming acidic coiled-coil containing protein 2	TACC2
A0A3Q1LYE7;A1L528;A0A3Q1N147;Q3ZBD1;Q95MD9;A0A3Q1N471;Q2HJI8;F1N2J9;A4FV54;Q1RMR4	RAB1A, member RAS oncogene family	RAB1A
A7Z090;E1BNC9	ANK3 protein	ANK3
Q32LG7;A7LCW9;M5FHM4;E1B7G3	STIP1 homology and U-box containing protein 1	LOC504565
A0A3Q1MAK6;A6QPP2;F6R4P6	Serpin family D member 1	SERPIND1
P81125;A5D7S0;A0A3Q1M6H3;F6Q334	Alpha-soluble NSF attachment protein	NAPA
Q32PG0;A0A3Q1NIL1;A0A3Q1N8W0;A0A3Q1LR68;F1MGQ5;A2VE03;A3KMV3;A0A3Q1MXC6	E3 ubiquitin-protein ligase	WWP1
A0A3Q1LQ81;A0A3Q1MI22;A0A3Q1NJB1;F1N076;A0A3Q1LR93;Q32P72	Ceruloplasmin	CP
Q29RJ1	Bis(5-nucleosyl)-tetraphosphatase [asymmetrical]	NUDT2
P46193;I6YIV1;F1N650	Annexin A1	ANXA1
Q5E983;Q2VYC3;A0A3Q1LLH1	Elongation factor 1-beta	EEF1B
O02675;A0A3Q1MFI5;A0A3Q1MQ68;E1BER6	Dihydropyrimidinase-related protein 2	DPYSL2
Q6U8D6;P04896	Guanine nucleotide binding protein alpha subunit (Fragment)	Gnas
F1MHR6;A0A3Q1NE05;A0A3Q1MB99;A0A3Q1N6L6	KH-type splicing regulatory protein	KHSRP
A6QNJ7;A1L598	PGM5 protein	PGM5
Q2KJ30;A0A3Q1LQ92;F1MTP2;A0A3Q1LYA7;Q0VCI3;A0A3S5ZPA1;A0A3Q1MQJ1;A0A3Q1LZ49	Carboxylic ester hydrolase	CES1
Q1JPJ2;A0A3Q1LVC8;A0A452DKI9	Xaa-Pro aminopeptidase 1	XPNPEP1
F1N7U2	NPL4 homolog, ubiquitin recognition factor	NPLOC4
A0A3Q1M5A0;Q2TBT7;A0A3Q1MG83;A6QLG6;F1N4M9	Fragile X mental retardation syndrome-related protein 1	FXR1
F1MMA0;A0A3Q1LQQ5;Q0V8D5;A0A3Q1MTB9;A0A3Q1ME31;Q08E27	Interleukin enhancer binding factor 3	ILF3
G3MY21;P26201	Platelet glycoprotein 4	CD36
E1BNP8	SPT16 homolog, facilitates chromatin remodeling subunit	SUPT16H
Q0VCH9;F6RBS0	GLI pathogenesis-related 2	GLIPR2
P68399;E1BH82;A0A3Q1LSG3	Casein kinase II subunit alpha	CSNK2A1
Q3T0I4	THO complex subunit 4	ALYREF
F1N3R0	Secernin 2	SCRN2
Q32L92;A0A3Q1LNX9	Calponin-3	CNN3
A0A452DIP7;Q66LN0;A0A3Q1LFK5	Prostaglandin E synthase 2	PTGES2
Q3T0G5	Pyridoxal phosphate homeostasis protein	PLPBP
P61157;F1N049;A0A3Q1MXB7;A0A3Q1LNX1;A0A3Q1M6N4;A0A3Q1N7M0;A0A3Q1LPZ0;F1N6J8	Actin-related protein 3	ACTR3
Q5E984;M5FK91;A0A452DID1;Q862L1;F1MS78	Translationally-controlled tumor protein	TPT1
Q2KJ44;A0A3Q1LL25	Serine/threonine-protein phosphatase 2A activator	PTPA
F1MQI3	Nebulin	NEB
E1BP87;A0A3Q1MDD2;A0A3Q1LZ74	Myosin heavy chain 4	MYH4
A5PK88	MGC159500 protein	PITHD1
Q3T168	Calcyclin-binding protein	CACYBP
F1N6P6;A0A3Q1LNT8;A0A3Q1MU61	Echinoderm microtubule associated protein like 1	EML1
Q3SZ32;E1BJ20;G3MXN8;A0A3Q1MNT3;E1BF97	Elongin B	TCEB2
Q862S8;Q861U5;Q3T0R1;A0A3Q1MQW8;A0A3Q1LZK3	Similar to ribosomal protein S18 (Fragment)	Similar to ribosomal protein S18 (Fragment)
Q3T0V2;F1MR63	Aminoacylase 1	ACY1
E1BKQ6	Myosin XVIIIA	MYO18A
F1MNS5	Ectonucleotide pyrophosphatase/phosphodiesterase 1	ENPP1
P00586;A0A452DJ91	Thiosulfate sulfurtransferase	TST
G3X6U5;Q58DU7	SH3 domain-binding glutamic acid-rich-like protein	SH3BGRL
Q2HJ49	Moesin	MSN
G3N361;Q2KJ42;A0A3Q1MRN8;A0A3Q1LXP0	Non-POU domain containing octamer binding	NONO
F1MZ00;A0A3Q1M6V4;A0A3Q1MM18;Q2KIS8	Small nuclear ribonucleoprotein Sm D3	SNRPD3
Q0VD16	MAP2K1 protein	MAP2K1
Q58D82;Q58D96;Q58DM0;Q58CP0;A0A3Q1MRI8;A0A3Q1MYB9;A0A452DHU7	Isocitrate dehydrogenase [NAD] subunit, mitochondrial	IDH3G
A6QQT4;A0A3Q1M722;A0A3Q1LV44;A0A3Q1LZB8;A0A3Q1LJ52	Aldehyde dehydrogenase	ALDH3A2
A6QR61;A0A3Q1LVA8;A0A3Q1MDW5	SNX12 protein	SNX12
Q0VD53;E1BMM4;A0A3Q1MSA5	Vacuolar protein sorting-associated protein 26A	VPS26A
Q2KIG0;A0A3Q1MBY0;A0A452DIQ6;A0A3Q1LGN5;A0A3Q1LSV7	Electron transfer flavoprotein-ubiquinone oxidoreductase, mitochondrial	ETFDH
A7Z018;A0A3Q1LX10;F6PTX8	RCC1 protein	RCC1
I6L9J7;E1BL12	PREB protein	PREB
A4IF72;A0A3Q1M6B6	CHCHD10 protein	CHCHD10
O02691	3-hydroxyacyl-CoA dehydrogenase type-2	HSD17B10
E1BLV6	Valyl-tRNA synthetase	VARS
Q148J6;A0A452DIB6	Actin-related protein 2/3 complex subunit 4	ARPC4
A0A3Q1MIX4;A0A3Q1MIC2;Q29RK2;Q861T5	Pyruvate carboxylase	PC
Q32LP5;A0A3Q1MY20;A0A3Q1NFV6;A0A3Q1LM06;A0A3Q1M3A7;G3X7N5;Q0VCL6;A0A3Q1MQH6;E1BIT4	Nuclear factor 1	NFIA
Q3MHK9	Fascin	FSCN1
Q862R4;Q8HZP4;G1K1K0;O46414;A0A3Q1LVU1;A0A3Q1MNC0;A1XEA2;A1XEB9;Q862D5;Q862J4;A0A3Q1MJ65;B0JYQ1;A0A3Q1NGZ9	Ferritin (Fragment)	Ferritin (Fragment)
A0A3Q1NG06;A1L568;F6Q234;A0A3Q1NGC5	Peptidase D	PEPD
A0A3Q1LT89;F1N7Q7;A0A3Q1NK70;A0A3Q1LZF7;A0A3Q1MPS8;A0A3Q1LLV2;Q7SIB3	Collagen alpha-2(IV) chain	COL4A2
A0A3Q1M390	Uncharacterized protein	IGFN1
Q8SPX7;A5D7R4;A0A3Q1MBW0	Lambda-crystallin homolog	CRYL1
A0A3Q1N170;P61287;A0A3Q1MLW0;F1N0B9	Serine/threonine-protein phosphatase	PPP1CC
A1XEA8;G8JKV8;P61282	Neural cell-expressed, developmentally down-regulated protein 8 (Fragment)	NEDD8
P10103;E1BMK2	High mobility group protein B1	HMGB1
Q5E9D7;A4FUZ3;A0A3Q1LUA4;B2VQ18	Proteasome 26S ATPase subunit 1	PSMC1
Q5E9E6;G3X7N2;A0A3Q1M6E4;Q862M2	60S ribosomal protein L10a	RPL10A
A0A3Q1NJP0;E1BA80;A0A3Q1LG72	Myosin XVIIIB	MYO18B
A0A3Q1LT33;A0A3Q1NEU5;F1MJ10	E3 ubiquitin-protein ligase	NEDD4
Q2KJF1;A0A3Q1MJT2	Alpha-1B-glycoprotein	A1BG
A0A3Q1MU86;A0A3Q1N127;A0A3Q1MTP9;E1BMQ6	Calcium-transporting ATPase	ATP2A3
A6H797	MLEC protein	MLEC
Q08DA1;A0A3Q1MFY4;F1MI32;A0A3Q1LUJ8;A0A3Q1MDM5;Q8HYW7	Sodium/potassium-transporting ATPase subunit alpha-1	ATP1A1
P60902	Protein S100-A10	S100A10
A0A3Q1N5M2;A0A3Q1M5E5;F1MQI1;A0A3Q1MU54	Talin 2	TLN2
A0A3Q1MCR7;A0A3Q1MBN9;A0A3Q1M6G2;A0A3Q1LLA1;G3X6Y0;G3MZX0	Protein phosphatase 1 regulatory subunit	PPP1R12B
Q0III3;F1N7H7;A0A3Q1MY28;A0A3Q1MT80	Cytoplasmic dynein 1 intermediate chain 2	DYNC1I2
G3MWG4	Isoleucyl-tRNA synthetase 2, mitochondrial	IARS2
F1MY45	Carnosine synthase 1	CARNS1
Q2HJ58	Ribose-phosphate pyrophosphokinase 1	PRPS1
P53712;A0A452DIS2;A0A140T8D2	Integrin beta-1	ITGB1
A0A3Q1MIY1	Ig-like domain-containing protein	Ig-like domain-containing protein
Q862I9;Q95140;F1MDN4;A7E336;Q862M5;Q862E2;Q862Q6	Similar to acidic ribosomal phosphoprotein PO (Fragment)	Similar to acidic ribosomal phosphoprotein PO (Fragment)
A6QLC3;F1MQK6;A0A3Q1LX27	E3 ubiquitin-protein ligase (Fragment)	E3 ubiquitin-protein ligase (Fragment)
E1BF20;A0A3Q1MIG4;A0A3Q1MIM4;A0A3Q1LU71;A0A3Q1N348;E1BMP6;G3N1Y9	Heterogeneous nuclear ribonucleoprotein H1	HNRNPH1
Q3ZBX0;F6RFP6	Basigin	BSG
Q3T0W4	Protein phosphatase 1 regulatory subunit 7	PPP1R7
A0A3Q1MNM7;A0A3Q1MB68;A0A3Q1LUT2;A0A3Q1MH27;F1MX04;Q6EVI2	Eukaryotic translation initiation factor 4 gamma 1	EIF4G1
Q9XSG3;A0A140T8A5;Q0QEQ4	Isocitrate dehydrogenase [NADP] cytoplasmic	IDH1
Q58D76;Q58D01;Q0V8N4;Q58DA0;A0A452DI44	Proteasome 26S non-ATPase subunit 4 isoform 1	PSMD4
A0A3Q1MGQ5;A0A3Q1LJL3;E1BBC4	OPA1, mitochondrial dynamin like GTPase	OPA1
A0A3Q1M8N0;A0A3Q1LQZ3;A0A3Q1NN83;A0A3Q1MMB2;E3W9A2;A0A3Q1MQQ6;A0A3Q1LUW3;A0A3Q1MQY8;E1BGH3;A0A3Q1N033;Q32LL4	CAP-Gly domain containing linker protein 1	CLIP1
Q8WMY2;Q0VCD7;Q2NL07;F1N431;F1N0Q7;A0A3Q1MUP6	Farnesyl pyrophosphate synthase	FDPS
Q5E9M1	PRA1 family protein 3	ARL6IP5
Q2NL22	Eukaryotic initiation factor 4A-III	EIF4A3
A0A3Q1MLQ7;F1MDH3;Q0II79;Q0VBX2	Talin 1	TLN1
G5E5N5;Q3MHW9	NADH-cytochrome b5 reductase	CYB5R1
A0A3Q1MBG9;F1MNM7	Perilipin 4	PLIN4
A6QQP0	MYEF2 protein	MYEF2
E1BAJ4	Starch binding domain 1	STBD1
E1BCH2	SH3 and cysteine rich domain 3	STAC3
Q9BGI1	Peroxiredoxin-5, mitochondrial	PRDX5
A3KN04;F1MJ36;A6QL95	Dolichyl-diphosphooligosaccharide--protein glycosyltransferase subunit 1	RPN1
Q2HJI9;A0A3Q1LNF8;F6QPP1;A0A3Q1MWJ8;A0A3Q1LZH1;A0A3Q1NDA5	Ring-box 1	RBX1
F6PRB5;A0A3Q1LS67;Q3T172;Q5EBY8	Enoyl-CoA hydratase 1	ECH1
F1MTX7;A0A3Q1LXT8	Aspartate--tRNA ligase, cytoplasmic	DARS
Q3MHR7	Actin-related protein 2/3 complex subunit 2	ARPC2
F1MDV3	Uncharacterized protein	SNTB1
P08166;A0A3Q1M447	Adenylate kinase 2, mitochondrial	AK2
Q2HJ88	RNA 3-terminal phosphate cyclase	RTCA
Q24JY1;S5G966;E1BII3;A0A452DJ23;E1B983;A0A452DJM0;E1BED6;A0A3Q1LQE3	60S ribosomal protein L23a	RPL23A
Q58CZ4;G3X6T9;A6QLR4;A0A3Q1MR39;A0A3Q1LKJ2;A0A3Q1M0E4;F6Q9T8;Q58DF8	Flotillin 2	FLOT2
Q2KI72;A0A3Q1LVH0;A0A3Q1LJU7	Mitogen-activated protein kinase	MAPK9
Q3SX41;A0A3Q1M3X9;A0A3Q1MDJ3;A0A3Q1M6I5	Luc7-like protein 3	LUC7L3
F1N4V5	N(alpha)-acetyltransferase 15, NatA auxiliary subunit	NAA15
P35466	Protein S100-A4	S100A4
E1BDP3	Succinate-semialdehyde dehydrogenase	ALDH5A1
Q5E988;A0A3Q1MID4;A1XED5	40S ribosomal protein S5	RPS5
F6QE33;Q0V8P6;Q0V889;A7Z040	COP9 signalosome subunit 7A	COPS7A
P33672;B0JYN8	Proteasome subunit beta type-3	PSMB3
A6QQE0	OBSCN protein (Fragment)	OBSCN
E1BLN7	Protein phosphatase 1 regulatory subunit 3A	PPP1R3A
A0A3Q1LWQ1;P21671;F1MKT3	Phosphoinositide phospholipase C	PLCD4
Q0V892	Centrosome protein 4 (Fragment)	CEP135
E1BE33;A0JNA9;A0A3Q1MGE7;A0A3Q1MIX7;A0A3Q1LRY3;F1MVY4;E1BAW6;A0A3Q1LR66;G3X7L0;F1N670;F1MS97;E1BJ30;F1N264	Zinc finger E-box binding homeobox 2	ZEB2
A0A3Q1MU63;A0A3Q1MHI4;Q3B7N0;F1MKP6	Cadherin-13	CDH13
Q5EAD2;A0A140T866	D-3-phosphoglycerate dehydrogenase	PHGDH
G5E5C8;Q2TBL6;Q58DR3	Transaldolase	TALDO1
P02548	Neurofilament light polypeptide	NEFL
G3MY01;F1MYQ8;A0A3Q1M177;Q17QD7;F1MMH3;A0A3Q1MTQ0;REV__A0A3Q1MUY6;REV__A6QPA6	Uncharacterized protein	LOC516355
P17690;A0A140T843;A0A3Q1LXP4	Beta-2-glycoprotein 1	APOH
Q9TUM3;A0A140T878;Q95115;F1MER9	Signal transducer and activator of transcription 5B	STAT5B
F1N3P2;A1L548	Ubiquitin carboxyl-terminal hydrolase	USP5
A2VE99;A0A3Q1MUN6;A0A3Q1LZ10;A0A452DIM2;A0A3Q1LMZ8;Q3SZN0;A0A3Q1MG56;A0A3Q1MIY9;A0A3Q1MFV9;Q2KJB1;F1MDV8;A0A3Q1MHE0	Septin-11	SEPTIN11
P23196;A0A140T846	DNA-(apurinic or apyrimidinic site) lyase	APEX1
A0A3Q1ME14;Q2TA40;A0A3Q1M1N7;F1N7X3	Nucleosome assembly protein 1-like 4	NAP1L4
Q2HJ98;M5FKD8	Acylpyruvase FAHD1, mitochondrial	FAHD1
Q5E9I6;P84080;P84081;A0A3Q1MW62;A0A3Q1M9Q8;A4IFP7;Q7M3H4	ADP-ribosylation factor 3	ARF3
E1BPR7	Sarcoglycan delta	SGCD
A0A3Q1LY20;Q1RMR9	Protein kinase C and casein kinase substrate in neurons 2	PACSIN2
F1N7B5;A0A3Q1MXH0	Cullin 5	CUL5
P26779;F1MXP8;A1L555;A0A3Q1MI01;A0A140T8C6	Prosaposin	PSAP
Q24K13;G3X736	COP9 constitutive photomorphogenic homolog subunit 2 (Arabidopsis)	COPS2
Q32L46;A0A3Q1MUV7;Q2KJ92;A0A452DJH5	5-nucleotidase	NT5C3A
Q58DK4;A0JN77;A0A3Q1MGZ4	Triokinase/FMN cyclase	TKFC
Q3ZCL8;G3X6S5	SH3 domain-binding glutamic acid-rich-like protein 3	SH3BGRL3
P61955;A0A3Q1M927;G5E5Y5;A0A3Q1M9G8;Q17QV3	Small ubiquitin-related modifier 2	SUMO2
A0A140T861;Q28009	RNA-binding protein FUS	FUS
F1ME65	Cytoskeleton associated protein 4	CKAP4
Q2KIK0;A0A452DHZ1;A0A3Q1LWL8;G1K147	Protein SGT1 homolog	SUGT1
A4FUZ1;A0A3Q1LS06	Lactoylglutathione lyase	GLO1
Q3T0I5;A0A3Q1MH47;A0A3Q1NA92	Mitochondrial fission 1 protein	FIS1
F1MFA3	Pitrilysin metallopeptidase 1	PITRM1
Q08E18;Q9XSK7;G3X6L4;A0A3Q1M0D3;A7E3C7;E1BHR3	HDGF protein	HDGF
A0A3Q1MB48;Q3T0R4;F1MN23	Dehydrogenase/reductase SDR family member 7B	DHRS7B
P62866;Q56JV7;Q3SZG2;A0A3Q1MG78	40S ribosomal protein S30	FAU
Q9GMB8	Serine--tRNA ligase, cytoplasmic	SARS
Q2HJ55;G3MZZ3;A0A3Q1MMP2	Sorting and assembly machinery component 50 homolog	SAMM50
P61257;Q862N4;G3MYC1;E1BCF5	60S ribosomal protein L26	RPL26
P05631	ATP synthase subunit gamma, mitochondrial	ATP5F1C
A6QLB7;Q3SYV4;A0A3Q1LJQ7	Adenylyl cyclase-associated protein	CAP1
A7MBA2	26S proteasome non-ATPase regulatory subunit 1	PSMD1
A0A3Q1M278;P62194;A0A3Q1LPN6;A0A3Q1LMS2;F1MFP1;A0A3Q1LSW3;A0A3Q1MIV9	26S proteasome regulatory subunit 8	PSMC5
A4IFE6	ABCE1 protein	ABCE1
P61085	Ubiquitin-conjugating enzyme E2 K	UBE2K
A0A3Q1N3E8;Q0P568	Ubiquitin recognition factor in ER associated degradation 1	UFD1
A6QPY0;F1N632;Q9TS10	Dolichyl-diphosphooligosaccharide--protein glycosyltransferase 48 kDa subunit	DDOST
Q3MHL4;A0A3Q1LW27	Adenosylhomocysteinase	AHCY
E1BDM8;A0A3Q1LHB1	DEAD-box helicase 6	DDX6
F1MQF9	Solute carrier family 9 member C1	SLC9C1
Q3T133	Transmembrane emp24 domain-containing protein 9	TMED9
Q3MHX5;A5D9G3	Succinate--CoA ligase [GDP-forming] subunit beta, mitochondrial	SUCLG2
A7MBC2;A0A3Q1M7W0	Pyridoxal-dependent decarboxylase domain-containing protein 1	PDXDC1
Q02369	NADH dehydrogenase [ubiquinone] 1 beta subcomplex subunit 9	NDUFB9
Q7M2Y2;Q3SZ90;A0A3Q1MLJ9	Tumor-specific transplantation antigen P198 homolog p23 (Fragment)	Tumor-specific transplantation antigen P198 homolog p23 (Fragment)
A6H769;A0A3Q1M657	40S ribosomal protein S7	RPS7
Q3T0D5;A0A3Q1N7Q5;E1B8L7;A0A452DIP9;A0A3Q1MVB3	60S ribosomal protein L30	RPL30
A1L5B1;Q3ZBD0	Proteasome 26S non-ATPase subunit 7 (Fragment)	PSMD7
Q3SZ62;Q862Q0;A0A3Q1MLW8	Phosphoglycerate mutase 1	PGAM1
A0A3Q1MBY2;Q148H0;G3X6W0;A0A3Q1LM66	MICOS complex subunit	APOO
A0A3Q1LM63;Q05B89;A0A3Q1LG04	NIF3-like protein 1	NIF3L1
F1N4G3;A6QP69;A0A3Q1M9Y2	Taxilin beta	TXLNB
P02721;A0A452DJ42	ATP synthase-coupling factor 6, mitochondrial	ATP5PF
A0A3Q1LPL8;A6QL97	Thioredoxin related transmembrane protein 3	TMX3
Q0VCJ2	Methylthioribulose-1-phosphate dehydratase	APIP
A1XED9;Q56JV1;F1MB60;A0A3Q1LT60	40S ribosomal protein S26 (Fragment)	40S ribosomal protein S26 (Fragment)
A0A3Q1MIE7;Q32PJ8;A0A3Q1MHD3;F1MFZ7;Q0VC01	Histone deacetylase	HDAC1
F1MQ21	Nestin	NES
P00978;F1MMK9;A0A3Q1MGB8	Protein AMBP	AMBP
Q0P5M8	Mitochondrial-processing peptidase subunit alpha	PMPCA
Q3T030;A0A3Q1M1W9;F1MG70;Q9TS78	26S proteasome regulatory subunit 6B	PSMC4
Q0VCX5	Eukaryotic peptide chain release factor subunit 1	ETF1
P08814;A6QPM9;F1N7I3;A0A3Q1MEU1	Parathymosin	PTMS
A7E3Q2;P34933	Heat shock 70kDa protein 1A	HSPA2
Q56JX8;A0A3Q1MB96;E1BGR6	40S ribosomal protein S13	RPS13
A0A3Q1LVJ8;A0A3Q1M2E2;F1MLU7;A7MB48;A0A3Q1LVS2;E1BJ22	Kinectin 1	KTN1
F1MZJ5;A0A3Q1M4H2	ADAM metallopeptidase domain 9	ADAM9
Q02366;A0A452DIB4	NADH dehydrogenase [ubiquinone] 1 alpha subcomplex subunit 6	NDUFA6
Q2T9S4;M5FJY9	Glycerol-3-phosphate phosphatase	PGP
E1B864;A0A3Q1M9I5;A0A3Q1MRM3	Integrin beta	ITGB4
A7YWQ4;F6QN89	SNTB2 protein	SNTB2
Q2TBX2;G5E5K1	Prefoldin subunit 3	VBP1
Q6QRN6;A0A3Q1MF13	NAD(P)H-hydrate epimerase	NAXE
A0A3Q1LQL8;F1MWK6;A0A3Q1MAS0;A0A3Q1LL69	Microfibrillar-associated protein 2	MFAP2
E1BPW1	Oxysterol-binding protein	OSBP
P13214;A0A3Q1MHG7;Q7M2V3;A1L514;Q9TRL6;Q9TRM1	Annexin A4	ANXA4
F1MXY9;Q3B7L6;A0A3Q1LIG8	Serine/arginine-rich-splicing factor 6	SRSF6
Q0P5A2	2-methoxy-6-polyprenyl-1,4-benzoquinol methylase, mitochondrial	COQ5
Q02374	NADH dehydrogenase [ubiquinone] 1 beta subcomplex subunit 2, mitochondrial	NDUFB2
Q28852;A0A0N4STN0;E1BAB3;V6F959;E1BCK5	ATP synthase subunit g, mitochondrial	ATP5MG
Q9BGI3	Peroxiredoxin-2	PRDX2
F1N719;Q0V8L5;Q0V8M3	Serine/threonine-protein phosphatase	PPP5C
G3N0H4;F1MYU1	Uncharacterized protein	SMARCC1
A0A3Q1LLB2;A0A3Q1M6S3;G3N2N7;A0A3Q1LI46;F1MD74;A0A3Q1LT32;Q9XSX1;F1N161;F1MR96;A0A3Q1MZC5;A6QNM1;Q52ZG7;Q52ZG8;Q52ZG6;P20811;Q52ZH0;Q52ZG9;Q01039;A4GVW8;Q7YS64;Q9TV94;Q9GL38;Q29156;Q52ZH1;Q52ZH2;Q52ZH3	Calpastatin	CAST
E1B8K6;A0A3Q1LRY6;G3MYJ0;G3X7M4;A0A3Q1NB16;A7E386;Q5JB60	Uncharacterized protein	NCL
Q2KJH9;F1N2L9	4-trimethylaminobutyraldehyde dehydrogenase	ALDH9A1
F1MHT2;F1MHR4	Phosphatidylinositol-5-phosphate 4-kinase type 2 beta	PIP4K2B
F1MZP0;B1PK18;A0A3Q1MPG8	1,4-alpha-glucan branching enzyme 1	GBE1
E1BIB4	Heterogeneous nuclear ribonucleoprotein L	HNRNPL
Q3T000	Synaptobrevin homolog YKT6	YKT6
F1MB84;A0A3Q1NGN7	Glyoxylate and hydroxypyruvate reductase	GRHPR
Q5BIN5	Peptidyl-prolyl cis-trans isomerase NIMA-interacting 1	PIN1
Q3SWY3	Inosine-5-monophosphate dehydrogenase 2	IMPDH2
A0A3Q1N0B0;Q32LA7;P0C0S4;F1MT45	Histone H2A	H2AFV
Q3T102;A0A3Q1N0V7	Eukaryotic translation initiation factor 3 subunit E	EIF3E
Q2KIT0	Protein HP-20 homolog	Protein HP-20 homolog
A0A3Q1MCV0;Q32S21	Hydroxysteroid 17-beta dehydrogenase 8	HSD17B8
A9ZTJ9;A0A452DIC7;P63099	Calcineurin B (Fragment)	Calcineurin B (Fragment)
F1MIU5;O46385;E1BK07;F1MDV1;Q29S08	Supervillin	SVIL
A0A3Q1LN73;A0A3Q1M610;A0A3Q1M5U3;A0A3Q1LZ58;A0A3Q1MFL4;A0A3Q1LVY4;F1MSL5	Uncharacterized protein	MSI2
P19427;A0A3Q1MTJ6	Dermatopontin	DPT
E1BKM4	Programmed cell death 6 interacting protein	PDCD6IP
Q3T114;A0A3Q1MM98	2-iminobutanoate/2-iminopropanoate deaminase	RIDA
Q6IU05;Q2HJ74	L-arginine:glycine amidinotransferase (Fragment)	L-arginine:glycine amidinotransferase (Fragment)
Q58CP9;G3X721;B0JYL7;A0A3Q1M3V5;A0A3Q1MFU0	Stromal interaction molecule 1	STIM1
A1L5B7;Q2KJD1	SERPINE1 mRNA binding protein 1	SERBP1
A0A3Q1N0N9;E1BMP2	SEC31 homolog A, COPII coat complex component	SEC31A
A8E651;A0A3S5ZPJ4;A0A3Q1MFQ7;A0A3Q1MK72	EWSR1 protein	EWSR1
A0A3Q1MLW1;A0A3Q1MQ69;Q95L46;F2Z4C6;A0A3Q1MGQ7	Eukaryotic translation initiation factor 4 gamma 2	EIF4G2
Q3T0U1	LRP chaperone MESD	MESD
E1BDK6;Q2KJA7;A0A3S5ZPC8	Uncharacterized protein	LAMB2
Q3T140;Q32P85;A0A3Q1LPL0	Dynein light chain roadblock-type 1	DYNLRB1
P31404;A0A452DJG1	V-type proton ATPase catalytic subunit A	ATP6V1A
Q3T0E3	Cytochrome c oxidase assembly factor 3 homolog, mitochondrial	COA3
P05131;A0A3Q1LUR5;A0A452DJ97;A0A3Q1LVC4;A6QNX4;A0A3Q1M8C0;E1BEN2;A0A452DJE2	cAMP-dependent protein kinase catalytic subunit beta	PRKACB
Q3MHM7;A0A3Q1M4X0;A0A3Q1M9I9;E1BFM3	60S ribosomal protein L35	RPL35
A5D7D1;A0A3Q1MFS2;A0A452DIE5;A0A3Q1MRU0;A0A3Q1MAJ8;A0A3Q1MR52	Alpha-actinin-4	ACTN4
Q2HJH2;A0A3Q1MWA3;G3MYN4	Ras-related protein Rab-1B	RAB1B
A6QPB5	PGM1 protein	PGM1
G5E513;G5E5T5	Uncharacterized protein	G5E513;G5E5T5
A0A3Q1M3Q7;Q29RV1;F1MEN8	Protein disulfide-isomerase A4	PDIA4
Q2KJI2;A7E3T4	Dolichyl-diphosphooligosaccharide--protein glycosyltransferase subunit STT3A	STT3A
A0A3Q1M3Z5;F1MMR6;A1YZD1;Q9BGU5;P80209	Cathepsin D	CTSD
P61585;Q1RMJ6;Q7M3H5;Q3ZBW5	Transforming protein RhoA	RHOA
A4FV37	Caveolae-associated protein 3	CAVIN3
F1MBP8	COP9 signalosome subunit 5	COPS5
P10096;A0A3Q1M8J9;Q712W6;Q0QES8;Q862P5;Q862S2;Q862K5;Q865L2;O77679;Q2QJG6;A0A4D6BGW0	Glyceraldehyde-3-phosphate dehydrogenase	GAPDH
A6H7E3;Q5E9E1	PDZ and LIM domain 1	PDLIM1
Q32L63;F1N318	Vacuolar protein sorting-associated protein VTA1 homolog	VTA1
A0A3Q1LHD8;A0A3Q1LXB1;A0A3Q1MIU3;A0A3Q1LZ53;A5PJL4;A0A3Q1MJ29;A0A3Q1MCM5;A0A3Q1M0H8;A0A3Q1LYH3;F1MNR5;A4IFF4;A0A3Q1LK61;A0A3Q1LNM0;A0A3Q1MLN6;A0A3Q1LNQ6;G5E5T2;A0A3Q1M4X3;A0A3Q1M608;A0A3Q1LJN0;A0A3Q1NFZ3;A0A3Q1LXK8;G5E5K2;E1BFR5;A0A3Q1M6X3	Ribosomal protein S6 kinase	RPS6KA3
Q32L40;G5E531	T-complex protein 1 subunit alpha	TCP1
A2VE25	ANK1 protein	ANK1
Q56JX3;A0A452DIW3;A0A3Q1NJG8;G3MX45	60S ribosomal protein L31	RPL31
A0A3Q1M930;E1B748;A0A3Q1MBP1;A0A3Q1MJM1	Hypoxia up-regulated 1	HYOU1
G8JKZ8;O97680	Thioredoxin	TXN
Q8HYI9;A0A452DI96	Prefoldin subunit 5	PFDN5
P49410	Elongation factor Tu, mitochondrial	TUFM
Q2KJD0;A0A3Q1LNI7	Tubulin beta-5 chain	TUBB5
O02739;A0A3Q1MJK1;A0A3Q1NAJ0;F1N0T3;Q862S0;A6QQ02;A0A3Q1LKH6;G3X7H8;Q862F5	Serpin B6	SERPINB6
A0A3Q1M6F2	Uncharacterized protein	A0A3Q1M6F2
Q3T0Q4;F1MPL4	Nucleoside diphosphate kinase B	NME2
A0A3Q1LQ91	Histone cluster 1 H1 family member t	HIST1H1T
P46196;F1MI27	Mitogen-activated protein kinase 1	MAPK1
F1MRQ7	SH3 domain binding glutamate rich protein	SH3BGR
A8E657;F1MY13	Alpha-aminoadipic semialdehyde synthase, mitochondrial	AASS
A0A3Q1NC75	Calumenin	CALU
A6QLZ6	GLRX5 protein	GLRX5
Q2KHU9;F7J0W0	Heat shock protein beta-3	HSPB3
A7E3T7;A0A3Q1MZ37;A0A3Q1NCY0;Q2KJC6;G5E5U7	S-adenosylmethionine synthase	MAT2A
A0A452DI79;Q08DM8	Translin	TSN
P13183;A0A3Q1MQN6;A0A3Q1LKB8;A0A0N4STN2	Cytochrome c oxidase subunit 7B, mitochondrial	COX7B
Q2KHU2	Leucine rich repeat containing 2	LRRC2
A6QPG6	LANCL2 protein	LANCL2
F1MXS1;A0A3Q1LLS4;P48820	E3 SUMO-protein ligase RanBP2	RANBP2
Q27970;A0A3Q1M124;A0A452DJ01;Q6QDT7;A0A4P8K627	Calpain-1 catalytic subunit	CAPN1
A0A3Q1N3Q6;A0A3Q1N2J5;A0A3Q1MRD9;Q3MHP6;F1MYS7	Eukaryotic translation initiation factor 4B	EIF4B
G3MZU6	Uncharacterized protein	IGFN1
F1MXZ2;A0A3Q1N4D0;B2DG18	Solute carrier family 16 member 3	SLC16A3
Q58DT1;A0A3Q1LP69;A1XED1;E1BLQ8;F1N7A3;A0A3Q1LKR0	60S ribosomal protein L7	RPL7
Q3ZBU5;A0A3Q1M5R8;G3MWK4	FUS interacting protein (Serine/arginine-rich) 1	SRSF10
A0A3Q1LFQ2;A0A3Q1LTF6;A0A3Q1MKG1	Uncharacterized protein	A0A3Q1LFQ2;A0A3Q1LTF6;A0A3Q1MKG1
A6QLJ8	Phosphotriesterase-related protein	PTER
G3MXS3	DUF4585 domain-containing protein	C6H4orf54
Q3SWZ6	Ribosome maturation protein SBDS	SBDS
Q3T0Y1	Ubiquitin thioesterase	OTUB1
Q1JP95;Q3SZ81;F1MWE0	Proteasome 26S ATPase subunit 3 (Fragment)	PSMC3
Q3SX40;A0A452DI64;A0A3Q1M2W0	PDZ and LIM domain protein 7	PDLIM7
M5FK76;F1N556	MATH (Meprin-associated Traf homology) domain containing family member (Math-33)-like	USP7
Q8HXG5	NADH dehydrogenase [ubiquinone] 1 beta subcomplex subunit 11, mitochondrial	NDUFB11
F1N091	Coiled-coil domain containing 6	CCDC6
A0A452DJ21;Q9N0T5;A0A3Q1NEI6	Eukaryotic translation initiation factor 4E	EIF4E
Q3T100;A0A452DIG5	Microsomal glutathione S-transferase 3	MGST3
F6RB08;A5PJN3	Kinesin motor domain-containing protein	Kinesin motor domain-containing protein
Q5E938;Q32LJ9	Eukaryotic translation initiation factor 1	EIF1
Q3T0Y5;A0A3Q1LX83	Proteasome subunit alpha type-2	PSMA2
Q3ZBW4	Proliferating cell nuclear antigen	PCNA
Q0QEV5;Q5E973;A0A452DIR2;A0A3Q1M9B3;A0A3Q1MH44	Ribosomal protein L18 (Fragment)	RPL18
Q0V8B7;A6H7F8	DNA replication licensing factor MCM5	MCM5
Q3SWY2;G5E505	Integrin-linked protein kinase	ILK
F1MVS4;A4IFQ8	Nucleolar protein 3	NOL3
P00735;A0A452DI66	Prothrombin	F2
Q0VC55	Microtubule associated protein RP/EB family member 3	MAPRE3
G5E589;Q2TBX6	Proteasome subunit beta	PSMB1
A0A3Q1MVM8;P13621;Q862C2	ATP synthase subunit O, mitochondrial	ATP5PO
A0A3Q1MAG5;A0A3Q1MK57;Q4U5R3;Q2KJE7;A0A3Q1M2Y4	Proteasome activator complex subunit 1	PSME1
A6QPY8	Peptidyl-prolyl cis-trans isomerase NIMA-interacting 4	PIN4
A0A3Q1MY54;E1BL04;J9U8U3	Xin actin binding repeat containing 2	XIRP2
F1MPP1;Q17R06	RAB21, member RAS oncogene family	RAB21
F2Z4I4;A4IFH6	Cardiac phospholamban	PLN
Q2HJD7;A0A3Q1N443	3-hydroxyisobutyrate dehydrogenase, mitochondrial	HIBADH
Q3ZBN5	Asporin	ASPN
E1BDA0	Dorsal root ganglia homeobox	DRGX
E1BJB1;E1B953;Q6B856;A0A452DIL8;A0A452DI48;G3X7R7;Q148E2;G3N1W7;E1BJK2;A0A3Q1M442;Q7M2W1	Tubulin beta chain	TUBB2A
A0A3Q1LUI4;F1MN60;A0A3Q1MIH7;A0A3Q1LKB5;A0A3Q1MR17;F1MS16;Q28164	Calcium-transporting ATPase	ATP2B2
P10881	Lupus La protein homolog	SSB
Q3ZC10;G3N0J6;A0A3Q1MIX9;E1BCC9	Small nuclear ribonucleoprotein Sm D1	SNRPD1
F1MIH2;F1MBT8;A6QNM0;Q6Q137;A0A3Q1M3S4;Q6Q140	Septin 7	SEPTIN7
A0A3Q1LNY7	Phosphorylase b kinase regulatory subunit	Phosphorylase b kinase regulatory subunit
Q3SZA0	COP9 signalosome complex subunit 4	COPS4
A0A452DHV9;Q5E9K0	Proteasome subunit beta	PSMB2
A0A3Q1N568;Q5E9G3;F1MU19;REV__F1MQP6	Proteasome activator complex subunit 2	PSME2
Q3T0B6	Complement component 1 Q subcomponent-binding protein, mitochondrial	C1QBP
Q3T0T7	GTP-binding protein SAR1b	SAR1B
A7MB78;Q58CX0;A0A3Q1MNY2;A0A3Q1LJJ0;E1B9X7	Glycogen [starch] synthase, muscle	GYS1
Q3ZC84;A0A3Q1LW01	Cytosolic non-specific dipeptidase	CNDP2
Q32PB8	40S ribosomal protein S21	RPS21
A5D7L8	PGC-1 and ERR-induced regulator in muscle protein 1	PERM1
E1BGS2;A0A3Q1MT38;A0A3Q1LWD7;A0A3Q1MCT3;A0A3Q1M516;A0A3Q1MFK8	Uncharacterized protein	ACAD10
A0A3Q1N329;E1BMD3	Peptide-methionine (R)-S-oxide reductase	MSRB3
Q3ZBD4	Small muscular protein	SMPX
G3MZ86;O18778	Uncharacterized protein	LOC100300115
A2VDZ9;Q861V1;A0A3Q1LIG6	Vesicle-associated membrane protein-associated protein B	VAPB
Q24JZ7;A0A3Q1LIX4;A0A3Q1N4X8;A0A3Q1LV32	Succinyl-CoA:3-ketoacid-coenzyme A transferase	OXCT1
E1B919	Microtubule associated protein 6	MAP6
F1N0S9;A4FV11;F1MH61	Family with sequence similarity 98 member A	FAM98A
A7YY43;Q2T9T7	Dual specificity protein phosphatase	DUSP3
Q3ZBU2;A0A3Q1LY77;A0A3Q1MDM7	CDGSH iron-sulfur domain-containing protein 1	CISD1
A0A3Q1MAI4;A0A3Q1LW10;Q9BGI2;A0A452DI43	Peroxiredoxin-4	PRDX4
A0A3Q1LLK4	Uncharacterized protein	A0A3Q1LLK4
Q2YDK4	High mobility group nucleosome-binding domain-containing protein 4	HMGN4
A0A3Q1LWD9;P22600	Ferrochelatase	FECH
Q58D69;A0A3Q1N174	Junctophilin 2 isoform 2	JPH2
Q5E994	Charged multivesicular body protein 1b	CHMP1B
Q7YRW9;Q1RMR8;A7YVI6;F1N405	Reticulon	RTN4
F6QHI8;A4FV23	Uncharacterized protein	DDX21
A0A3Q1MG42;A6QLN6;A0A3Q1LWN6;F1MYM9	Myosin heavy chain 11	MYH11
G3MWJ8;G5E631;C0L633;D3IVZ3;D3IVZ2;A0A3Q1MR08;K0FH98;K0FD10;Q5W5U4;F1MYC6	DEAD-box helicase 3 X-linked	DDX3X
F1MTZ4	Fibrillin 2	FBN2
Q32PA0;A0A3Q1M5A1	U1 small nuclear ribonucleoprotein C	SNRPC
P10575;G8JKV3;E1B773	Glutaredoxin-1	GLRX
Q3SZA5;B0JYM7;F1ME02	Spermine synthase	SMS
P81644	Apolipoprotein A-II	APOA2
P05630	ATP synthase subunit delta, mitochondrial	ATP5F1D
P00435	Glutathione peroxidase 1	GPX1
Q1RMP3;F1MTI7;P69678;F1N5T0;A0A3Q1M083	CutA divalent cation tolerance homolog (E. coli)	CUTA
Q0IIJ0	N-alpha-acetyltransferase 50	NAA50
E1BL45;A0A3Q1MWC4;A0A3Q1LYZ2	EH domain binding protein 1 like 1	EHBP1L1
A0A3Q1MKQ7;P26452;F8UZU9;A0A3Q1MFG3;Q862H8;Q862N6	40S ribosomal protein SA	RPSA
Q3SYX9;G3MXC8	Actin-related protein 2/3 complex subunit 5	ARPC5
P22292;A5D954	Mitochondrial 2-oxoglutarate/malate carrier protein	SLC25A11
Q1JPF2;P34943	NADH dehydrogenase (Ubiquinone) 1 alpha subcomplex, 9, 39kDa (Fragment)	NDUFA9
A0A3S5ZP61;Q2KI59	ANK_REP_REGION domain-containing protein	PSMD10
A0A3Q1N134;Q08DH6;REV__A0A3Q1N8W5;REV__Q3SZK7;REV__E1BJF0	Heterogeneous nuclear ribonucleoprotein U	HNRNPU
A0A140T871;P00366	Glutamate dehydrogenase 1, mitochondrial	GLUD1
Q28141;G5E5N3	ATP-dependent RNA helicase A	DHX9
Q2HJB8	Tubulin alpha-8 chain	TUBA8
F1MHP6;A3KN12;Q6PWM2	Adenylosuccinate lyase	ADSL
Q3ZBE5	Pre-mRNA-splicing factor SLU7	SLU7
Q3ZC42;A0A3Q1LSZ6	Alcohol dehydrogenase class-3	ADH5
A0A3S5ZPU2;Q0IID8	1-acylglycerol-3-phosphate O-acyltransferase 5	AGPAT5
Q58CY6;A0A140T841	Prostamide/prostaglandin F synthase	PRXL2B
Q01321;A0A3Q1M6L2	Cytochrome c oxidase subunit NDUFA4	NDUFA4
F1MZX6	Myosin heavy chain 13	MYH13
E1BEG2;A0A3Q1LPR0;G3N220;A0A3Q1MD54;A0A3Q1NDU9;A0A3Q1MEY9	Heterogeneous nuclear ribonucleoprotein A3	HNRNPA3
Q3ZBI7;A0A3Q1ML84	ATP synthase membrane subunit DAPIT, mitochondrial	ATP5MD
Q5E9F5	Transgelin-2	TAGLN2
Q3T0F4	40S ribosomal protein S10	RPS10
Q0VCY7;A0A3Q1MVT2	Serine/arginine-rich splicing factor 1	SRSF1
Q56JU9;A0A3Q1NMC5;A0A3Q1NDD3;A0A3Q1N3Q0	40S ribosomal protein S24	RPS24
Q3T0M0;G3X6P5	Vacuolar protein sorting-associated protein 29	VPS29
P51176;A0A3Q1MI90	Protein-glutamine gamma-glutamyltransferase 2	TGM2
Q3T0K2;Q58DJ8	T-complex protein 1 subunit gamma	CCT3
F1MM59;A6QLX2;Q25BC4	Fibrillarin	FBL
A7YY47;A0A3Q1LNG7;E1B8N6	LMNB1 protein	LMNB1
Q3SZQ6	60S ribosomal protein L32	RPL32
A0A3Q1LTZ5;P11179;A0A3Q1MHE5;F1MEQ3	Dihydrolipoyllysine-residue succinyltransferase component of 2-oxoglutarate dehydrogenase complex, mitochondrial	DLST
L7R5X3;A5D989;A0A3Q1M9K4;A0A452DIM3;L7R4Y6	Eukaryotic translation elongation factor 1 delta transcript variant 1	eef1d
A0A3Q1M9Y6	Myomesin 3	MYOM3
Q3MHZ0;Q08DN8	FLOT1 protein (Fragment)	FLOT1
G5E675;Q0VCK5;A0A3Q1LIW3;A0A3Q1N8C9;A0A3Q1MS92;E1BMW2;A0A3Q1LVF9;Q1JPJ7	AP-2 complex subunit alpha	AP2A2
A0A3Q1MRG1;E1BIN5	Cullin 3	CUL3
A7MBD4;A0A3Q1MAU9	FARSA protein	FARSA
Q2KJE5;Q9XSN4	Glyceraldehyde-3-phosphate dehydrogenase, testis-specific	GAPDHS
Q9TRY0;F1MU79	Peptidyl-prolyl cis-trans isomerase FKBP4	FKBP4
A0A3Q1MG73;F1MYN5;A5D7S8;A0A3Q1MJB2	Fibulin-1	FBLN1
Q02365	NADH dehydrogenase [ubiquinone] 1 beta subcomplex subunit 3	NDUFB3
P13271;A0A452DJA3	Cytochrome b-c1 complex subunit 8	UQCRQ
A0A3Q1MBQ7;E1BMG2;A0A3Q1MCT2	Dynein axonemal heavy chain 5	DNAH5
A6H7D7;A0A3S5ZP35;Q862B5	BZW2 protein	BZW2
Q3SZN8;H9GW43	Ribonuclease/angiogenin inhibitor 1	RNH1
Q3T0K1;F1N3H1	Calumenin	CALU
A0A3Q1M155;Q3SYZ5;F1MBQ8	DEAD-box helicase 5	DDX5
P31976;A0A3Q1LVC7	Ezrin	EZR
E1BB38	Signal recognition particle subunit SRP72	SRP72
Q0VC36;A0A3Q1LR49	14-3-3 protein sigma	SFN
F1MBR1;A4IFQ9	Heat shock 27kDa protein 2	HSPB2
Q3ZBV8	Threonine--tRNA ligase, cytoplasmic	TARS
F6QIC1;A5PJM2;F8SWQ8	Troponin I2, fast skeletal type	TNNI2
F1MJW7;M5FI55	Dynamin-type G domain-containing protein	SRL
Q5EA80;F1MGN1;Q58D46	Geranylgeranyl transferase type-2 subunit alpha	RABGGTA
Q3SX47;A0A3Q1M2E6;A0A3Q1MRL5	Heterogeneous nuclear ribonucleoprotein C (C1/C2)	HNRPC
Q5E995;E1BG13;E1B8K9;A0A3Q1NAF9;A0A3Q1N412;F1MKZ5;A4IFU6;Q58CY1	40S ribosomal protein S6	RPS6
A0A3Q1M1K1;Q2KJG3;F1MKH6	Asparagine--tRNA ligase, cytoplasmic	NARS
F6R1R5;Q08DA2	GMP reductase	GMPR
Q2HJ26;Q6VBM2;F1MN04;F1MNL2	Phosphoribosylaminoimidazole carboxylase, phosphoribosylaminoimidazole succinocarboxamide synthetase	PAICS
Q3SWX8;A0A3Q1LUZ1;Q3MHL3	Histone-binding protein RBBP7	RBBP7
Q1RMJ5	Dehydrogenase/reductase SDR family member 7C	DHRS7C
A0A3Q1LNE9;Q3ZBS7	Vitronectin	VTN
A0A3Q1MN84;A4IFN7	Ubiquitin-protein ligase E3A	UBE3A
Q32LE9;A0A452DIL5	Cysteine and glycine-rich protein 2	CSRP2
G3N1Q0;A0A3Q1NCP7;A0A3Q1LUM9;E1BPP6;A0A3Q1LW25;A0A3Q1LKL3;A0A3Q1LZ54	Methylcrotonoyl-CoA carboxylase 2	MCCC2
Q3SZ27	MICOS complex subunit MIC27	APOL
Q3ZCF5;F1MYG0	Ornithine aminotransferase, mitochondrial	OAT
E1BJZ1	Fibronectin type III and SPRY domain containing 2	FSD2
E1BN16	Coiled-coil domain containing 18	CCDC18
Q861V5;P62935;Q864S5;A0A411KUF8;Q9N138;G3X8B1;A0A3Q1MEG6;A0A3Q1M9Y7;A0A3Q1LSB7	Peptidyl-prolyl cis-trans isomerase (Fragment)	Peptidyl-prolyl cis-trans isomerase (Fragment)
Q3T122	Eukaryotic translation initiation factor 3 subunit D	EIF3D
A5PJY9	CPNE3 protein	CPNE3
Q3ZBE2;F6QD94	Similar to COX17 homolog, cytochrome c oxidase assembly protein	MGC128036
A0A3Q1NBQ9;A5D7E6;A0A3Q1NA52;F6QCC9	Tetraspanin	CD82
G1K1Q2;O62768	Thioredoxin reductase 1, cytoplasmic	TXNRD1
A0A3Q1LKQ5;A5PJL3;A0A3Q1MF91;A0A3Q1LJZ7;F6PU21;A0A3Q1M517;A6QLR9;A0A3Q1M8H8	Mitogen-activated protein kinase	MAPK12
F1MMX2;A5D7L9;A0A3Q1M8J5;A0A3Q1MFL5;A0A3Q1LNP2;A0A3Q1MW67;A0A3Q1LYE4;A0A3Q1M815	Nebulin related anchoring protein	NRAP
A6H703;A0A3Q1M0B7;F1N6B7;A0A3Q1MHT1;A9ZTK8	Serine/threonine-protein phosphatase	PPP3CB
A7E3V7;P62871;A0A3Q1LJU0;E1BB14;A5PKD6;A0A3Q1NGS8	Guanine nucleotide-binding protein, beta-1 subunit (Fragment)	GNB1
F1MWR3;Q2KJE4	Electron transfer flavoprotein subunit alpha, mitochondrial	ETFA
Q2KJD2;P63026;G8JKX5;Q0V7N0;A0A3Q1LYV3	Vesicle-associated membrane protein 3	VAMP3
Q32KN8;F2Z4K0;F6RP72	Tubulin alpha-3 chain	TUBA3
Q5E9H9	Mycophenolic acid acyl-glucuronide esterase, mitochondrial	ABHD10
G5E5B8;E1BL01	Junctophilin	JPH1
Q29RM3;F1MDM4;A0A3Q1LFH4	Receptor expression-enhancing protein 5	REEP5
Q3T108	Proteasome subunit beta type-4	PSMB4
A0A452DI87;Q3T189;A0A3Q1LZ07;O97650;Q0QEX9;A0A411D3G7	Succinate dehydrogenase [ubiquinone] iron-sulfur subunit, mitochondrial	SDHB
A0A3Q1MI08;A0A452DJH4;A7MB35;Q2T9Y3;Q9N1X8	Pyruvate dehydrogenase E1 component subunit alpha	PDHA1
F6PXE3;Q17QZ6	Caveolae associated protein 2	CAVIN2
Q1RMM6	Coenzyme Q10 homolog A (S. cerevisiae)	COQ10A
A7E3S8;A0A3Q1MQM3;A0A3Q1M4L0	Heat shock 70kD protein binding protein	ST13
E1BB08;A0A3Q1LJU5	Echinoderm microtubule associated protein like 2	EML2
Q17QG8	Histone H2A	H2AFX
Q3T0F7	Myotrophin	MTPN
F1MKB7;E1BJ08;G3MZB0;E1BKU3;Q0VCE1	Uncharacterized protein	GSTO1
E1BMW9	Purine rich element binding protein A	PURA
A0A3Q1LZ83;Q1LZB0;F1MK36	DDRGK domain-containing protein 1	DDRGK1
Q2M2S4	Paroxysmal nonkinesigenic dyskinesia	PNKD
F1MZR0;A7Z089	Nucleoporin 160	NUP160
P38447;A0A452DIJ1	Endonuclease G, mitochondrial	ENDOG
Q3MHY1	Cysteine and glycine-rich protein 1	CSRP1
E1AXU0;G9FM72;G1EFQ1;G9FM73	Cardiomyopathy associated protein 1	XIRP1
P23934;A8YXY4	NADH dehydrogenase [ubiquinone] iron-sulfur protein 6, mitochondrial	NDUFS6
A0A3Q1N1U0;Q08DE9	Cullin 2	CUL2
Q0VCI8	Protein phosphatase 1 regulatory inhibitor subunit 14C	PPP1R14C
A0A3Q1MQB1;Q2TBR3;F1N7I0	Uncharacterized protein	LOC782688
Q09430	Profilin-2	PFN2
Q5J801;Q3SZQ8;A0A0A0MP92;Q27984;A2I7N3;A0A3Q1MGZ6	Endopin 2B	Endopin 2B
Q56K03;G1K1B4;E1BE42;Q28150;Q58DM9;G3MWX5	60S ribosomal protein L27a	RPL27A
O77784;Q9BGH9;Q9TVD2	Isocitrate dehydrogenase [NAD] subunit beta, mitochondrial	IDH3B
A8WFQ0;P42026	NADH dehydrogenase [ubiquinone] iron-sulfur protein 7, mitochondrial	NDUFS7
Q58DQ3;G3N2R1;A8NJ40	60S ribosomal protein L6	RPL6
P80227;A0A3Q1M9W1	Acylamino-acid-releasing enzyme	APEH
A0A3Q1M4K6;B8Y9T0;A0A3Q1NHX9;B8Y9S9;P07589;G5E5A8;G5E5B0;G5E5A9;Q95KV4;Q95KV5;Q71U44;Q862C9	Fibronectin	FN1
Q2KJ45;G3MX91	TAR DNA binding protein	TARDBP
P62958;A0A3Q1MQJ9;A0A452DIE9;A1XEA3;A1XEC4;A1XEC3;A0A3Q1NC15	Histidine triad nucleotide-binding protein 1	HINT1
F1MIZ9;A0A3Q1NKI3;A0A3Q1LJF4;A0A3Q1MUS6	Importin subunit alpha	KPNA3
G3MXV0;Q17QA3	Peptidylprolyl isomerase	FKBP5
Q3T0B7;A0A3Q1MP79;A0A3Q1LX62;A0A3Q1LS99;A0A452DJI3	40S ribosomal protein S27-like	RPS27L
Q2KIW9;A0A452DIX8	UMP-CMP kinase	CMPK1
A6QR08;A0A3Q1MLK2;A0A3Q1ME43;F1MP10	GPS1 protein	GPS1
Q8WN55;A0A3Q1M994;A8YXY5;F1MPG6;A0A3Q1LLD4	Polypyrimidine tract-binding protein 1	PTBP1
A7MB21;Q32PC0	FERMT2 protein	FERMT2
A0A3Q1MHW6;F1MRD8	TBC1 domain family member 12	TBC1D12
A7E3V3	MICOS complex subunit MIC60	IMMT
A0A3Q1MP13;A0A3Q1MGE6;Q3SYU7;A0A3Q1LMQ9;F1MMY6	Transportin-1	TNPO1
A0A3Q1MIY8;A6QR19	Enolase 2	ENO2
Q5E9F7;B0JYL8	Cofilin-1	CFL1
A0A3Q1M4I4;A0A3Q1MXK6;Q8SQ21	Histidine triad nucleotide-binding protein 2, mitochondrial	HINT2
Q3ZBV3;Q0VC92;A0A452DHY5	Protein mago nashi homolog	MAGOH
P25712;A0A452DJX3	NADH dehydrogenase [ubiquinone] flavoprotein 3, mitochondrial	NDUFV3
A4IFH5;A0A452DIW8;Q7YRA0;A0A3Q1M4C5;E1BF40	Alanine aminotransferase 1	GPT
E1BGX4;A0A3Q1LZT9	WW domain binding protein 2	WBP2
Q2KJB7;F1N1M7	Carnitine O-palmitoyltransferase 2, mitochondrial	CPT2
A0A3Q1M010;A0A3Q1MT05;A0A3Q1MUI0	UTP--glucose-1-phosphate uridylyltransferase	UGP2
E1BHT5	Ubiquitin protein ligase E3 component n-recognin 4	UBR4
O46504;F1N4M3;A7E3P3	Pyruvate dehydrogenase phosphatase regulatory subunit, mitochondrial	PDPR
E1BA17;A0A3Q1N775	Collagen type XIV alpha 1 chain	COL14A1
F1MF93	RNA binding motif protein 20	RBM20
F1MLD0;A4FV09	Pantothenate kinase 4	PANK4
A0A452DIU2;A0A3Q1N5A9;P00517	cAMP-dependent protein kinase catalytic subunit alpha	PRKACA
A0A3Q1M6N7;Q3SZH7	Leukotriene A(4) hydrolase	LTA4H
Q3MHP5;G3N2L0	Developmentally-regulated GTP-binding protein 1	DRG1
Q3ZC89;F1N4Q2;Q862K9	Methionine aminopeptidase 2	METAP2
Q2KIJ6;F1MES6	UBX domain-containing protein 6	UBXN6
Q1LZ72	Canopy 2 homolog (Zebrafish)	CNPY2
Q9GK13;Q0III1;A0A3S5ZPN0	Methylmalonyl-CoA mutase, mitochondrial	MMUT
Q3SX44	N(G),N(G)-dimethylarginine dimethylaminohydrolase 2	DDAH2
F1N3F6;A8KC83	Chromodomain helicase DNA binding protein 4	CHD4
E1B9S8	Core-binding factor subunit beta	CBFB
M0QVZ6;A5D7M6;Q5XQN5	Keratin, type II cytoskeletal 5	KRT5
Q3T149;E9RHW1;A0A1C9EIX6;A0A1C9EIX3;A0A1B0Z542;G3X7S2;Q58DP7	Heat shock protein beta-1	HSPB1
F1N048;A6QNV2	Peptidyl arginine deiminase 2	PADI2
A0A3Q1MB35;Q32LM2	Small glutamine-rich tetratricopeptide repeat-containing protein alpha	SGTA
A7Z068	LMOD2 protein	LMOD2
Q3T0X6;A0A3Q1LQ87;E1BAT6	40S ribosomal protein S16	RPS16
F6RBJ1;Q0VD11;A0A3Q1MVD3;A0A3Q1MAH3	Lunapark, ER junction formation factor	LNPK
E1BGX1	TATA-box binding protein associated factor 15	TAF15
F1N169;A0A3Q1M057;A0A3Q1LMA3;Q8WMQ6;Q95LH5;Q9TSA8	Filamin A	FLNA
P00974;P00975;P04815;A0A3Q1MBE1;A0A3Q1M0F4	Pancreatic trypsin inhibitor	Pancreatic trypsin inhibitor
P10522	Myelin protein P0	MPZ
A0A3Q1LZU8;A6QNJ8;A0A3Q1N1T6;F1N6Y1	Glucosidase II alpha subunit	GANAB
P09867;F1MTY3;A0A3Q1N0D7;A0A3Q1MQM9;M5FMW1;A0A3Q1LR30;A0A3Q1ME36	Heterogeneous nuclear ribonucleoprotein A1	HNRNPA1
G3N2N2;REV__A0A3Q1MH18;REV__F1MD64	Suppressor APC domain containing 2	SAPCD2
A6QR32;A0A3Q1LZQ7;A1L520;A0A3Q1LWK0	ADP-ribosylation factor GTPase-activating protein 2	ARFGAP2
P80177;A0A0F7RPX0;A0A3Q1MT60;Q6PVY3	Macrophage migration inhibitory factor	MIF
G3N0V2	Keratin 1	KRT1
P62833;P61223;A0A3Q1LTK0;A0A3Q1NCE9	Ras-related protein Rap-1A	RAP1A
F1MTZ1;Q3ZBA8	Protein NDRG2	NDRG2
A0A3Q1LPH5	Gp_dh_N domain-containing protein	Gp_dh_N domain-containing protein
A6H714;A5PJZ8	Mtr4 exosome RNA helicase	MTREX
P21856	Rab GDP dissociation inhibitor alpha	GDI1
Q5E9J1	Heterogeneous nuclear ribonucleoprotein F	HNRNPF
Q2KIV2;A0A3Q1LY17	Mitochondrial import inner membrane translocase subunit Tim9	TIMM9
A0A3Q1M7W9;Q2KIA5	Dynamin-1-like protein	DNM1L
A5PJZ1	Calcium-binding mitochondrial carrier protein SCaMC-1	SLC25A24
G3X6Z3;Q3SZF8	Small nuclear ribonucleoprotein Sm D2	SNRPD2
A0A0A0MPA4;Q56JX5;A0A3Q1MTI8	Uncharacterized protein	A0A0A0MPA4;Q56JX5;A0A3Q1MTI8
Q2HJ47;E1BIK7	Density-regulated protein	DENR
A3KMV6;A0A3Q1NB36;A0A3Q1MI86	HNRNPR protein	HNRNPR
F1MZ83;F1MZ85;P81282;A0A3Q1M9P9;F1N6I7;F1N6I5	Versican core protein	VCAN
Q3SZI4;B0JYM5;A0A3Q1MQS3;A0A3Q1M2Q2	14-3-3 protein theta	YWHAQ
A0A3Q1MIB0;F1MC48	IQ motif containing GTPase activating protein 1	IQGAP1
Q0VCM0	Protein S100-A16	S100A16
P31408;A6QP02;A0A3Q1LT17;P31407;F1N688	V-type proton ATPase subunit B, brain isoform	ATP6V1B2
A0A3Q1MQZ2;Q32PF2;A0A3Q1LSB6	ATP-citrate synthase	ACLY
G3N0T0;Q3SZ18;Q1JP91;A0A3Q1MDR4;Q9GJT9;A0A3Q1LWF4;A0A3Q1MDW7	Hypoxanthine phosphoribosyltransferase	LOC510369
Q32KW2	UBX domain-containing protein 1	UBXN1
A4FUC6;A0A3Q1LQP2	SFRS9 protein	SRSF9
Q1RMX7	N-acetylneuraminate synthase	NANS
E1BMG1;Q0VCJ5;A0A3Q1MBK1;A0A3Q1M4W1	MOB kinase activator 1B	MOB1B
F1MVW5;A2VDL8;Q3SZN2;A0A452DIU9	Protein transport protein SEC23	SEC23A
Q1JP79;A0A3Q1MN64	Actin-related protein 2/3 complex subunit 1A	ARPC1A
A0A3Q1MAS9;A0A3Q1LW69;E1BJ59;A0A3Q1MR95	Ataxin 2 like	ATXN2L
Q8SQH5;G3N3W3;A0A3Q1MF55;A0A3Q1MWD4;A0A3Q1MP50;A0A3Q1LTX1;A1XEB0;Q2YDD9;F1MDK8	ADP/ATP translocase 2	SLC25A5
A0A3Q1N346;F1MR06;E1B8N5;F1N1K4;A0A3Q1M1C8;Q8HYW6	Sodium/potassium-transporting ATPase subunit alpha	ATP1A3
P11017	Guanine nucleotide-binding protein G(I)/G(S)/G(T) subunit beta-2	GNB2
A0A3Q1MAJ0;Q58DA7;F1ML12	Glutaredoxin-3	GLRX3
F1MQU4;A5D7B8;A0A3Q1MP92;A0A3Q1LRT1;A0A3Q1LVH1	BCL2 associated transcription factor 1	BCLAF1
A0A3Q1M6Y5;A0A3Q1MSI3;P08239;G8JKZ5;Q9TSC7;Q9TSC8	Guanine nucleotide-binding protein G(o) subunit alpha	GNAO1
G3X7C0;O97593	Structural maintenance of chromosomes protein	SMC1A
A0A3Q1LSB2;Q2TBX5	Translocon-associated protein subunit delta	SSR4
G3MYM3;Q2KIA2	Uncharacterized protein	G3MYM3;Q2KIA2
Q32LL1;F1MFL6;Q2TA10	Ubiquitin-conjugating enzyme E2D 4 (Putative)	UBE2D4
A6QP36	LMAN2 protein	LMAN2
Q28083;F1N0K0	Collagen alpha-1(XI) chain (Fragment)	COL11A1
Q3SX33	Thy-1 cell surface antigen	THY1
A7E3Q8;Q2KJ75;F1MSB7	Plastin-3	PLS3
A0A3Q1LKS3;A0A3Q1NDM7;P51122	Acidic leucine-rich nuclear phosphoprotein 32 family member A	ANP32A
A0A3Q1M3N0;V6F7X3;Q32PJ2;A0A3Q1MZJ9;F1N3Q7	Apolipoprotein A-IV	APOA4
Q32LK5;F1MZK0;P31717	Glycylpeptide N-tetradecanoyltransferase	NMT1
Q3ZC44;A0A3Q1LZD9	Heterogeneous nuclear ribonucleoprotein A/B	HNRNPAB
P61763;Q08DX9;F6R0H3	Syntaxin-binding protein 1	STXBP1
F1MGE9;A6QQ09	Huntingtin interacting protein K	HYPK
A0A452DIU3;Q3ZBF7	Prostaglandin E synthase 3	PTGES3
Q2HJH4;A0A3Q1NLI5;F1N2T0;A4IF81	HNRPDL protein (Fragment)	HNRPDL
Q1LZB6;F1MPH9	Caprin-1	CAPRIN1
F1N0W1;A0A3Q1LUD9	Uncharacterized protein	DIAPH1
Q2TBR6;E1BMD9	Prefoldin subunit 4	PFDN4
A0A140T892	Protein-glutamine gamma-glutamyltransferase 2	TGM2
Q3SZ16	Isoamyl acetate-hydrolyzing esterase 1 homolog	IAH1
Q3ZCE2	ELAV-like protein	ELAVL1
Q3MHJ4;A6QQ22;A0A3Q1MFL2	Multiple coagulation factor deficiency 2	MCFD2
A6QLS9;Q58DS5;A0A140T898	RAB10 protein	RAB10
A0A3Q1LME9;F1N1Q7	Phosphatidylinositol-3,4,5-trisphosphate dependent Rac exchange factor 1	PREX1
A6QNW4;P17599;F1MCX7	SYN1 protein	SYN1
A5PKH8	PGM2L1 protein	PGM2L1
